# Supplementary material for: Patient and public involvement in the co-design and assessment of unobtrusive sensing technologies for care at home: a user-centric design approach
Source: BMC Geriatr. 2025 Jan 21;25:48. doi: 10.1186/s12877-024-05674-y (PMC11749497; doi:10.1186/s12877-024-05674-y)
Supplement: Supplementary file 3 — Supplementary Material 3 [file 12877_2024_5674_MOESM3_ESM.eml]

Delivered-To: jrobertson478@gmail.com
Received: by 2002:a0c:c50a:0:b0:679:de34:cbd9 with SMTP id x10csp3229334qvi;
        Mon, 27 Nov 2023 10:19:33 -0800 (PST)
X-Google-Smtp-Source: AGHT+IE4Ryul0XVaaFz3SjAwW+Q/DXzunicUFEw7R66iN/w0aOgNCcDfbShEacpU+K7ucogNBsW2
X-Received: by 2002:a2e:9d92:0:b0:2c8:73d0:1773 with SMTP id c18-20020a2e9d92000000b002c873d01773mr8008247ljj.13.1701109171723;
        Mon, 27 Nov 2023 10:19:31 -0800 (PST)
ARC-Seal: i=2; a=rsa-sha256; t=1701109171; cv=pass;
        d=google.com; s=arc-20160816;
        b=M2Zszmj7LnRPg4Q6kBxEQo5SFLUmFxDVjdMxGxy4ezlqCx1DdDo4XYY1aPXFm5hJye
         EE76VIe626A5yOv6sZEJDOSZccasdk/O46JXxbCP97/tB1a+E+R16gg024LVV6j+1Kj6
         UkePjbyrwkWCx56RcXydY3K0wBRpFWLrn6amNNE0eeIFX08aZ7pIny6JX/vWVLEjcm1C
         TeGMgg7PnKj9qE35FdAyI+TBU1adqDpEDq8xsJ9lK8O9mD+I4fzb5zCB2fZT+9rVDWz1
         GMetpfVZR92FOM1f4WsFBSeUsP3/Rw802wR+a4TGIOtHpaWctOHa2gVsvl5K9xYYLcZ0
         gZOA==
ARC-Message-Signature: i=2; a=rsa-sha256; c=relaxed/relaxed; d=google.com; s=arc-20160816;
        h=mime-version:content-language:accept-language:in-reply-to
         :references:message-id:date:thread-index:thread-topic:subject:to
         :from:dkim-signature;
        bh=4zqumZ/Dm4dYWc6SfwIPqEPf1c8hkay/VYgTcCMvdiA=;
        fh=AkAwq/oyjeRTj6yzNkPnSy1u1uRs0hobRAAW5fcq7Fg=;
        b=tF+XzN3E/nSzoFBRfcsqVQBjqCk+8eiSunrI18rcs5qPs3O7JfqzpyL6JHHnXHzaB7
         3GL5tFlMcIJq9tzjUJ+AZE4/L18FyQmaB2eU4QvOD84S86tsB0LXLeAzLc/A8HSSm+xN
         uhuHh87FD3Kl//3Q7YyRwFn96cg8tZMO1FzqXyRptvnuyLVeDDx2cwhZpS/GJS8/elVr
         IxzMHTTQBweiFI04rgZ6qUEzNRyTz7ToWLNaWRLBl662uHftojzEaJM7svwzIpHAAnPK
         p4jlzsQnChdvCsk5yzezJzXQ2iKX+pnDhJdeTHKphhq24dNXSwHBhguBFQTyVrFtknL+
         8wbA==
ARC-Authentication-Results: i=2; mx.google.com;
       dkim=pass header.i=@ed.ac.uk header.s=selector1 header.b=yTaOC003;
       arc=pass (i=1 spf=pass spfdomain=ed.ac.uk dkim=pass dkdomain=ed.ac.uk dmarc=pass fromdomain=ed.ac.uk);
       spf=pass (google.com: domain of jenny.sharma@ed.ac.uk designates 129.215.17.202 as permitted sender) smtp.mailfrom=Jenny.Sharma@ed.ac.uk;
       dmarc=pass (p=NONE sp=NONE dis=NONE) header.from=ed.ac.uk
Return-Path: <Jenny.Sharma@ed.ac.uk>
Received: from seine.is.ed.ac.uk (seine.is.ed.ac.uk. [129.215.17.202])
        by mx.google.com with ESMTPS id t10-20020a1c770a000000b0040b4301b4d6si2249516wmi.189.2023.11.27.10.19.31
        for <jrobertson478@gmail.com>
        (version=TLS1_2 cipher=ECDHE-ECDSA-AES128-GCM-SHA256 bits=128/128);
        Mon, 27 Nov 2023 10:19:31 -0800 (PST)
Received-SPF: pass (google.com: domain of jenny.sharma@ed.ac.uk designates 129.215.17.202 as permitted sender) client-ip=129.215.17.202;
Authentication-Results: mx.google.com;
       dkim=pass header.i=@ed.ac.uk header.s=selector1 header.b=yTaOC003;
       arc=pass (i=1 spf=pass spfdomain=ed.ac.uk dkim=pass dkdomain=ed.ac.uk dmarc=pass fromdomain=ed.ac.uk);
       spf=pass (google.com: domain of jenny.sharma@ed.ac.uk designates 129.215.17.202 as permitted sender) smtp.mailfrom=Jenny.Sharma@ed.ac.uk;
       dmarc=pass (p=NONE sp=NONE dis=NONE) header.from=ed.ac.uk
Received: from exseed.ed.ac.uk (hbdkb3.is.ed.ac.uk [129.215.235.37])
	by seine.is.ed.ac.uk (8.14.7/8.14.7) with ESMTP id 3ARIJTDw031507
	(version=TLSv1/SSLv3 cipher=ECDHE-RSA-AES128-GCM-SHA256 bits=128 verify=NOT)
	for <jrobertson478@gmail.com>; Mon, 27 Nov 2023 18:19:30 GMT
Received: from hbdat3.is.ed.ac.uk (129.215.235.38) by hbdkb3.is.ed.ac.uk
 (129.215.235.37) with Microsoft SMTP Server (version=TLS1_2,
 cipher=TLS_ECDHE_RSA_WITH_AES_128_GCM_SHA256) id 15.1.2507.35; Mon, 27 Nov
 2023 18:19:29 +0000
Received: from EUR01-VE1-obe.outbound.protection.outlook.com (104.47.1.51) by
 hbdat3.is.ed.ac.uk (129.215.235.38) with Microsoft SMTP Server
 (version=TLS1_2, cipher=TLS_ECDHE_RSA_WITH_AES_128_GCM_SHA256) id
 15.1.2507.35 via Frontend Transport; Mon, 27 Nov 2023 18:19:29 +0000
ARC-Seal: i=1; a=rsa-sha256; s=arcselector9901; d=microsoft.com; cv=none;
 b=MyDdCaDT4Rbwa83CapgV0GnlEcvYDEEj53u9SihNeQKUrG/QW9XlsZjX76eiFZpYla3OfFz2hUwtixZ5RY5VNjfJJCVgb3Bqjgl5XzH0HUlgvY7okt7CEkii1Lf8O0sTIWGSKtORL4VjqTCWENZrjrlX421sUw17/tDAR6GT/ssIsxhRz0hPnieBjaQDWvyfrKkKk4Bxtr+v+pTo7eqxQ9N0awNlpZU9yRh0AgEo+6J1TDDmYzVALEpoo+R0zA22EsAIb5am19ySPIwJJKrLlw3tlsabJVGiSCzurf8u0lsfgaeAuYMQH5GlUrEJyGat3m4prazYvJ1Aey2lCG0XBA==
ARC-Message-Signature: i=1; a=rsa-sha256; c=relaxed/relaxed; d=microsoft.com;
 s=arcselector9901;
 h=From:Date:Subject:Message-ID:Content-Type:MIME-Version:X-MS-Exchange-AntiSpam-MessageData-ChunkCount:X-MS-Exchange-AntiSpam-MessageData-0:X-MS-Exchange-AntiSpam-MessageData-1;
 bh=4zqumZ/Dm4dYWc6SfwIPqEPf1c8hkay/VYgTcCMvdiA=;
 b=YQ12b4Js7Z5Wy0i5VXw6TDRHayyNZlJ7HdTV5zVEBHL1nc0oUONoFrLZJ2jzgt9Vg4JQ0Jkmwb+uQZCiX/7Ib1lkWehkbymbpz+lHc/6drc3nL0+fbZTAXw7/D3NX//mpfHg+Jiw4a6PLgYAZwls53zgzA2qtKELkgYM+e2+Zuy7LYb4mvUhx7h72NjuJ7uNCbncW3uzENqNbr+0wNbabVBrkhUJ7YlUSxOrS4p0Ue7BC6BtKRCsNmylZ1dBVtq+VpRWepmKOSN1HzMfap8KnLIyIcq+zzo/voaFYrNpK1hw/NA7wZ0dbR8MiOjBpGVrEy2Ps5NWQBGN6NE1dAMHYg==
ARC-Authentication-Results: i=1; mx.microsoft.com 1; spf=pass
 smtp.mailfrom=ed.ac.uk; dmarc=pass action=none header.from=ed.ac.uk;
 dkim=pass header.d=ed.ac.uk; arc=none
DKIM-Signature: v=1; a=rsa-sha256; c=relaxed/relaxed; d=ed.ac.uk; s=selector1;
 h=From:Date:Subject:Message-ID:Content-Type:MIME-Version:X-MS-Exchange-SenderADCheck;
 bh=4zqumZ/Dm4dYWc6SfwIPqEPf1c8hkay/VYgTcCMvdiA=;
 b=yTaOC003gaa48wYjlImK954a3aSpKxq/7vs6X+0O/e1U43lwDTyZLYxxZcoDEMKdwIyxLjCyCyEObHO3kiV6qJYqUqtoii+Rw3ll4L9Bbo1W+V9vy2K8o/cJ4umzl7YsooRnEuJ3zNji0nStDs/oPjkKPcjySwueiZnHQ9iCcsdA1ZRwmELE78mOssnOLoi0OH6jUjfKPeWmFXxKhI/Zo9K06v2CoR9Kw+UWx6CY3dp+i1ruVvv9CbQTcwXk5pKGzJD6+F9ty7sLBgC6J8m6ZtAmJpJzWIR0TiwcYP/8J9ZF9RGUUTkad86pMJFItXnPbP8qnI6wUo7AV7odRtr67w==
Received: from AS8PR05MB8817.eurprd05.prod.outlook.com (2603:10a6:20b:420::13)
 by AS8PR05MB10674.eurprd05.prod.outlook.com (2603:10a6:20b:633::14) with
 Microsoft SMTP Server (version=TLS1_2,
 cipher=TLS_ECDHE_RSA_WITH_AES_256_GCM_SHA384) id 15.20.7025.27; Mon, 27 Nov
 2023 18:19:27 +0000
Received: from AS8PR05MB8817.eurprd05.prod.outlook.com
 ([fe80::7cff:b52a:2f21:bb59]) by AS8PR05MB8817.eurprd05.prod.outlook.com
 ([fe80::7cff:b52a:2f21:bb59%7]) with mapi id 15.20.7025.022; Mon, 27 Nov 2023
 18:19:27 +0000
From: Jenny Sharma <Jenny.Sharma@ed.ac.uk>
To: "jrobertson478@gmail.com" <jrobertson478@gmail.com>
Subject: FW: ACRC PPI opportunities in Edinburgh
Thread-Topic: ACRC PPI opportunities in Edinburgh
Thread-Index: Adme0m4K+lBCZ3ebRDGthck0SKGzdQFa30PwH0gSumY=
Date: Mon, 27 Nov 2023 18:19:27 +0000
Message-ID: <AS8PR05MB8817D5ED83B961CA80BF9504BBBDA@AS8PR05MB8817.eurprd05.prod.outlook.com>
References: <AS8PR05MB88174B0A21CF47F396BD54A5BB5DA@AS8PR05MB8817.eurprd05.prod.outlook.com>
In-Reply-To: <AS8PR05MB88174B0A21CF47F396BD54A5BB5DA@AS8PR05MB8817.eurprd05.prod.outlook.com>
Accept-Language: en-GB, en-US
Content-Language: en-GB
X-MS-Has-Attach: yes
X-MS-TNEF-Correlator:
authentication-results: dkim=none (message not signed)
 header.d=none;dmarc=none action=none header.from=ed.ac.uk;
x-ms-publictraffictype: Email
x-ms-traffictypediagnostic: AS8PR05MB8817:EE_|AS8PR05MB10674:EE_
x-ms-office365-filtering-correlation-id: 445b8ae1-3850-46f7-8213-08dbef756458
x-ms-exchange-senderadcheck: 1
x-ms-exchange-antispam-relay: 0
x-microsoft-antispam: BCL:0;
x-microsoft-antispam-message-info: tjalF0ZW/H3lY9ZNxWKjePjm7AVIS4sN2oHHjigeNP9aBl9vxUah59deEa/rXXQuJOzMOxfDHdNv/7qQ4gsClT4yvXb6dLra02qCfzGbNzULzIkA2ICymRLRu+PhfZWhRy/6KwIDCgHbCawGYDmHG1WYUFUSDBBtTY+NZ0D5JRHSK7oBrCfF7gxLZPU6pVPPeQP7uzsPetZv/TUdwZugWobu+vDLQYqueLhTV33R0Zy5ee+Z0xwHcBVxaIq14Vi0Ut9ogjzKulc3AvYajH/aF9gmWTPuoBczcHbrByfEjYMMTmBhYiSGpfyYMJ0gPRh421HDPXRrCO63/z//KpxXrI2tg6dfZG/NUdcw001zC4wA8lg2JO2zjgcGaooECm5+k0oyDwuC7XCK3XFCx9HDQpIJZfHaVrj3ojWmkRHrjgWNZ0gMulnmXpXBB1961FjzlWHtDMfVrvywswJwkq1Ktsj6xXKMdu+QiFzG82uOqjIYyODD+OeYsWoiUynud0c/hIgkNEwdJ9LNKEY/klpm+HxLuxROMJJIIXO8Do4tBC/NapJO9cYdKjmdjIxwLrxqIK7afjB+sTEC53bWOs6WWw==
x-forefront-antispam-report: CIP:255.255.255.255;CTRY:;LANG:en;SCL:1;SRV:;IPV:NLI;SFV:NSPM;H:AS8PR05MB8817.eurprd05.prod.outlook.com;PTR:;CAT:NONE;SFS:(13230031)(39860400002)(346002)(376002)(396003)(136003)(366004)(230922051799003)(1800799012)(186009)(451199024)(64100799003)(38100700002)(41300700001)(86362001)(33656002)(38070700009)(166002)(99936003)(122000001)(55016003)(83380400001)(5660300002)(26005)(2906002)(9686003)(53546011)(6506007)(7696005)(71200400001)(52536014)(8676002)(8936002)(478600001)(66899024)(66446008)(64756008)(66946007)(76116006)(66476007)(66556008)(6916009)(316002)(786003);DIR:OUT;SFP:1101;
x-ms-exchange-antispam-messagedata-chunkcount: 1
x-ms-exchange-antispam-messagedata-0: =?Windows-1252?Q?PgBcIDagZUV+aHREozm05SuvS9rP62HBAFygQXS6KklaV8v06PScOxGb?=
 =?Windows-1252?Q?zHV/R9g/oKVpyEVv5C1m7YL4Pj4+wbG1pi5ulrU6xuopqQ+B5B3tcO3T?=
 =?Windows-1252?Q?3ZXpAekBJUJcuFUvE7z+bMFrPOHyoPj+X6t7GkFoRVcAhMZGda34mwgh?=
 =?Windows-1252?Q?UHuYEuY+6F94Q+/On7Y8SjEfNMXFjstnGuqsxGKLhBJMf/6W343pBuWP?=
 =?Windows-1252?Q?JlVPoUx7zPlghP8aJnkl0K1+Kck2YiaI6ucUlB6t8vxrRAtzx3jRjmJn?=
 =?Windows-1252?Q?Twh+cvxhocJj1gbUgA+KgJ49ebuLdI2r07xjdKyik3R55hD8x31Yt7BF?=
 =?Windows-1252?Q?4x65icgllGqDTA74W5xBuwwKa8FrB2FhhYHlORgwU/iOgEbVM5cs85zH?=
 =?Windows-1252?Q?55lWu08YvVI0HhGLCgz9OlaKG3g9H5yyYeyXmdN/BUohZGgZ7IcSmqo9?=
 =?Windows-1252?Q?lkFXhW9Y2hvNf34WGiPP63YUrsV0w5zZK0Lk4kwg3cgii8imCNNBJAxS?=
 =?Windows-1252?Q?iZs1dmCQwxjgUmVFUrXU/7p+k33DGKDoOBrbHemU4XLsI52WBjMbwUmc?=
 =?Windows-1252?Q?6/IiVagGMsGZVhgDttFh5QAyM2JEYGhd6AHT16N3QlSl8nGbP95XmW8R?=
 =?Windows-1252?Q?6VYmxvt6+hRP4OXIXcemlpT4/PQ+CWIg2X06WFwLO1cr87xoJTNvN5oS?=
 =?Windows-1252?Q?/oUE0VS+ndUx7Qu+X2XG2bBeFF2qAJWrW3M/PLaGZ+2YBOUbP5Aeku6H?=
 =?Windows-1252?Q?LgjnclS+nB4ZQyneaNCEB9RzpYEoFOHXR5QmxFdEEqxVOePCgEulWT5X?=
 =?Windows-1252?Q?FKw9yLrkxEv4BWFjYbMqa6rW94JeqymcqCtpbcE+PM6Eggi3d6H79Yo6?=
 =?Windows-1252?Q?6BX/aO2etEEBDr01aCH3X9MZ/55w0UZj8lHx6JGZVqJIQMTpomsxfWm3?=
 =?Windows-1252?Q?P1VIjSnWZ3oUwrqoIs6w2p0Inj6ye6o6OSS2AuHCQNmEclkBpZYVfz6h?=
 =?Windows-1252?Q?iNV0ujHzaYV9e413+Qey94KXSj591Qizg0dTz+Hycxq1++jqb51+1jpQ?=
 =?Windows-1252?Q?W19quzP9vBYLWbJtEPQfDiKuSPqi+r/WitOuABx01CZOE4iu4U2vxg5y?=
 =?Windows-1252?Q?u6l8FBSgxWHZXOefvxYDyX7EgMjYY5If/BNPXIzz8tekgixYcl3OD1RS?=
 =?Windows-1252?Q?6vnwifYDMx9F3Wj8w43Hie+G97UiJXqhkXOk3E4/oi4GB8h0VGcjHk8Z?=
 =?Windows-1252?Q?7H4ZeHgnF8cu4U5c+IHfLLqVEko3sNUECa/6+PPfxUY1L9CqN/qzBNLC?=
 =?Windows-1252?Q?IBy0X6e6X+g9vGcnA5ZvlxEYqc0X6Q+PmlmF60hyybkwSlUfCJZZxaKW?=
 =?Windows-1252?Q?SjuCy4Dt4GPviUI8kxNL8GoKFIA1AfAowJf7sCxOAmRMoyl5deKrob8i?=
 =?Windows-1252?Q?62SnlfiSwxR4SOrLO5f2r15NgvdNb+E+dfISDQVeHnmR7dnqrc1sf8gy?=
 =?Windows-1252?Q?BDcyDhFVn7DqHF7HAmaddah8OkXbtFjGcNYSYMgYhl/fRal6jRpeic/h?=
 =?Windows-1252?Q?upfi+9Owgxzpjy+mpC6VehRivSQKmbZkJ3MylcoNAPE5jiYwYHdl5VDY?=
 =?Windows-1252?Q?KqexQyg4G3AnZY0X64NfA/ArQAEBNAMad4NiMl8eKBfWyB3xVe/neLiO?=
 =?Windows-1252?Q?u2NQ7VeQhtQ6rNdxkFCorJIwM5+rChAM?=
Content-Type: multipart/mixed;
	boundary="_005_AS8PR05MB8817D5ED83B961CA80BF9504BBBDAAS8PR05MB8817eurp_"
X-MS-Exchange-CrossTenant-AuthAs: Internal
X-MS-Exchange-CrossTenant-AuthSource: AS8PR05MB8817.eurprd05.prod.outlook.com
X-MS-Exchange-CrossTenant-Network-Message-Id: 445b8ae1-3850-46f7-8213-08dbef756458
X-MS-Exchange-CrossTenant-originalarrivaltime: 27 Nov 2023 18:19:27.6575
 (UTC)
X-MS-Exchange-CrossTenant-fromentityheader: Hosted
X-MS-Exchange-CrossTenant-id: 2e9f06b0-1669-4589-8789-10a06934dc61
X-MS-Exchange-CrossTenant-mailboxtype: HOSTED
X-MS-Exchange-CrossTenant-userprincipalname: 6gZPVNbvB4XE/78dbCr7Lpeh4FiuNLXU7WiAr011hyq7bcqmDVaxouN6mJY70v8GYa8nBdqBEiXAW0AkXD8kuw==
X-MS-Exchange-Transport-CrossTenantHeadersStamped: AS8PR05MB10674
X-OriginatorOrg: ed.ac.uk
X-Edinburgh-Scanned: at seine.is.ed.ac.uk
MIME-Version: 1.0

--_005_AS8PR05MB8817D5ED83B961CA80BF9504BBBDAAS8PR05MB8817eurp_
Content-Type: multipart/alternative;
	boundary="_000_AS8PR05MB8817D5ED83B961CA80BF9504BBBDAAS8PR05MB8817eurp_"

--_000_AS8PR05MB8817D5ED83B961CA80BF9504BBBDAAS8PR05MB8817eurp_
Content-Type: text/plain; charset="Windows-1252"
Content-Transfer-Encoding: quoted-printable


From: Jenny Sharma <Jenny.Sharma@ed.ac.uk>
Date: Wednesday, 21 June 2023 at 13:58
To:
Subject: ACRC PPI opportunities in Edinburgh
Dear All,

I hope you are well. I wanted to bring to your attention a few exciting Edi=
nburgh-based opportunities that we have coming up in the next few months at=
 the Advanced Care Research Centre. Please see below for more details and g=
et in touch with me if you would like to register your interest or ask any =
questions. As always, you can register for as many opportunities as you wis=
h.


  1.  Public Involvement Mentor Programme for PhDs on multiple long-term co=
nditions
Multiple long-term conditions describes when someone is living with two or =
more long-term health conditions. For example, this could be living with bo=
th diabetes and asthma. The Universities of Glasgow, Dundee, Edinburgh and =
St Andrews are working together to run a PhD programme aiming to create a g=
eneration of world-leading researchers working in multiple long-term condit=
ions. We are looking for six members of the public to be =91mentors=92 for =
this programme. As a mentor, you will support and encourage the students to=
 consider how they can incorporate the public perspective into their PhD re=
search from an early stage.

You can find out more about this opportunity and how to register your inter=
est in the attached role description, titled =93Wellcome Mentor Role Descri=
ption=94. The deadline for registering your interest is Monday 3rd July.


  1.  Using sensors to monitor health in the home
Care in later life for people in the community is typically low-tech and da=
ta-poor. We want to change this by developing new technologies that can be =
used to care for older adults in their own homes or in supported care envir=
onments. One piece of technology that we=92re looking at is a sensor platfo=
rm that can be set up in the home to measure different aspects of health, s=
uch as breathing rate, hydration levels or falls.

We would like to invite you to an in-person workshop on Wednesday 9th Augus=
t, 2-4pm, at King=92s Buildings, Edinburgh. During this workshop, you will =
see a demonstration of the technology and then share your thoughts on how w=
e can develop it further to meet the needs of older adults. There is more i=
nformation in the attached document named =93Sensors workshop=94. Please re=
gister your interest with me by Monday 3rd July.


  1.  Doors open day- Saturday 23rd and Sunday 24th September
This year=92s Doors Open Day will take place on Saturday 23rd and Sunday 24=
th September. The city-wide event allows local people to venture behind the=
 scenes into some of the University=92s buildings and find out more about w=
hat goes on behind closed doors. It is fantastic opportunity to communicate=
 our research and other activities with the public, as part of our commitme=
nt to civic responsibility, and can help to inspire people to get more invo=
lved with the University.

We will be joining other research teams at the Playfair Library<https://www=
.uoecollection.com/conferences-events/venue-hubs/old-town-campus/playfair-l=
ibrary/> in the Old College quadrangle on South Bridge. If you would like t=
o join ACRC staff at the stand and discuss our research with members of the=
 public, please let me know by Wednesday 5th July. We are looking for volun=
teers to join us at any time across the weekend between 11am and 5pm on Sat=
urday, and 12 noon and 5pm on Sunday. We can reimburse you for your time an=
d support you with any travel requirements.


Best wishes,
Jenny
The University of Edinburgh is a charitable body, registered in Scotland, w=
ith registration number SC005336. Is e buidheann carthannais a th=92 ann an=
 Oilthigh Dh=F9n =C8ideann, cl=E0raichte an Alba, =E0ireamh cl=E0raidh SC00=
5336.

--_000_AS8PR05MB8817D5ED83B961CA80BF9504BBBDAAS8PR05MB8817eurp_
Content-Type: text/html; charset="Windows-1252"
Content-Transfer-Encoding: quoted-printable

<html xmlns:o=3D"urn:schemas-microsoft-com:office:office" xmlns:w=3D"urn:sc=
hemas-microsoft-com:office:word" xmlns:m=3D"http://schemas.microsoft.com/of=
fice/2004/12/omml" xmlns=3D"http://www.w3.org/TR/REC-html40"><head>
<meta http-equiv=3D"Content-Type" content=3D"text/html; charset=3DWindows-1=
252">
<meta name=3D"Generator" content=3D"Microsoft Word 15 (filtered medium)">
<style><!--
/* Font Definitions */
@font-face
	{font-family:"Cambria Math";
	panose-1:2 4 5 3 5 4 6 3 2 4;}
@font-face
	{font-family:Calibri;
	panose-1:2 15 5 2 2 2 4 3 2 4;}
/* Style Definitions */
p.MsoNormal, li.MsoNormal, div.MsoNormal
	{margin:0cm;
	font-size:10.0pt;
	font-family:"Calibri",sans-serif;}
a:link, span.MsoHyperlink
	{mso-style-priority:99;
	color:#0563C1;
	text-decoration:underline;}
p.MsoListParagraph, li.MsoListParagraph, div.MsoListParagraph
	{mso-style-priority:34;
	margin-top:0cm;
	margin-right:0cm;
	margin-bottom:0cm;
	margin-left:36.0pt;
	font-size:10.0pt;
	font-family:"Calibri",sans-serif;}
span.normaltextrun
	{mso-style-name:normaltextrun;}
span.EmailStyle22
	{mso-style-type:personal-reply;
	font-family:"Calibri",sans-serif;
	color:windowtext;}
span.msoIns
	{mso-style-type:export-only;
	mso-style-name:"";
	text-decoration:underline;
	color:teal;}
.MsoChpDefault
	{mso-style-type:export-only;
	font-size:10.0pt;}
@page WordSection1
	{size:612.0pt 792.0pt;
	margin:72.0pt 72.0pt 72.0pt 72.0pt;}
div.WordSection1
	{page:WordSection1;}
/* List Definitions */
@list l0
	{mso-list-id:2144302714;
	mso-list-type:hybrid;
	mso-list-template-ids:-1123913428 134807567 134807577 134807579 134807567 =
134807577 134807579 134807567 134807577 134807579;}
@list l0:level1
	{mso-level-tab-stop:none;
	mso-level-number-position:left;
	text-indent:-18.0pt;}
@list l0:level2
	{mso-level-number-format:alpha-lower;
	mso-level-tab-stop:none;
	mso-level-number-position:left;
	text-indent:-18.0pt;}
@list l0:level3
	{mso-level-number-format:roman-lower;
	mso-level-tab-stop:none;
	mso-level-number-position:right;
	text-indent:-9.0pt;}
@list l0:level4
	{mso-level-tab-stop:none;
	mso-level-number-position:left;
	text-indent:-18.0pt;}
@list l0:level5
	{mso-level-number-format:alpha-lower;
	mso-level-tab-stop:none;
	mso-level-number-position:left;
	text-indent:-18.0pt;}
@list l0:level6
	{mso-level-number-format:roman-lower;
	mso-level-tab-stop:none;
	mso-level-number-position:right;
	text-indent:-9.0pt;}
@list l0:level7
	{mso-level-tab-stop:none;
	mso-level-number-position:left;
	text-indent:-18.0pt;}
@list l0:level8
	{mso-level-number-format:alpha-lower;
	mso-level-tab-stop:none;
	mso-level-number-position:left;
	text-indent:-18.0pt;}
@list l0:level9
	{mso-level-number-format:roman-lower;
	mso-level-tab-stop:none;
	mso-level-number-position:right;
	text-indent:-9.0pt;}
ol
	{margin-bottom:0cm;}
ul
	{margin-bottom:0cm;}
--></style>
</head>
<body lang=3D"EN-GB" link=3D"#0563C1" vlink=3D"#954F72" style=3D"word-wrap:=
break-word">
<div class=3D"WordSection1">
<p class=3D"MsoNormal"><span style=3D"font-size:11.0pt;mso-fareast-language=
:EN-US"><o:p>&nbsp;</o:p></span></p>
<p class=3D"MsoNormal"><span style=3D"font-size:11.0pt;mso-fareast-language=
:EN-US"><o:p>&nbsp;</o:p></span></p>
<div style=3D"border:none;border-top:solid #B5C4DF 1.0pt;padding:3.0pt 0cm =
0cm 0cm">
<p class=3D"MsoNormal" style=3D"margin-bottom:12.0pt"><b><span style=3D"fon=
t-size:12.0pt;color:black">From:
</span></b><span style=3D"font-size:12.0pt;color:black">Jenny Sharma &lt;Je=
nny.Sharma@ed.ac.uk&gt;<br>
<b>Date: </b>Wednesday, 21 June 2023 at 13:58<br>
<b>To: </b><br>
<b>Subject: </b>ACRC PPI opportunities in Edinburgh<o:p></o:p></span></p>
</div>
<p class=3D"MsoNormal"><span style=3D"font-size:11.0pt;mso-fareast-language=
:EN-US">Dear All,<o:p></o:p></span></p>
<p class=3D"MsoNormal"><span style=3D"font-size:11.0pt;mso-fareast-language=
:EN-US">&nbsp;<o:p></o:p></span></p>
<p class=3D"MsoNormal"><span style=3D"font-size:11.0pt;mso-fareast-language=
:EN-US">I hope you are well. I wanted to bring to your attention a few exci=
ting Edinburgh-based opportunities that we have coming up in the next few m=
onths at the Advanced Care Research
 Centre. Please see below for more details and get in touch with me if you =
would like to register your interest or ask any questions. As always, you c=
an register for as many opportunities as you wish.<o:p></o:p></span></p>
<p class=3D"MsoNormal"><span style=3D"font-size:11.0pt;mso-fareast-language=
:EN-US">&nbsp;<o:p></o:p></span></p>
<ol style=3D"margin-top:0cm" start=3D"1" type=3D"1">
<li class=3D"MsoListParagraph" style=3D"margin-left:0cm;mso-list:l0 level1 =
lfo2"><b><u><span style=3D"font-size:11.0pt;mso-fareast-language:EN-US">Pub=
lic Involvement Mentor Programme for PhDs on multiple long-term conditions<=
/span></u></b><span style=3D"font-size:11.0pt;mso-fareast-language:EN-US"><=
o:p></o:p></span></li></ol>
<p class=3D"MsoNormal"><span class=3D"normaltextrun"><span style=3D"font-si=
ze:11.0pt;color:black;background:white;mso-fareast-language:EN-US">Multiple=
 long-term conditions describes when someone is living with two or more lon=
g-term health conditions. For example,
 this could be living with both diabetes and asthma. The Universities of Gl=
asgow, Dundee, Edinburgh and St Andrews are working together to run a PhD p=
rogramme aiming to create a generation of world-leading researchers working=
 in multiple long-term conditions.
 We are looking for six members of the public to be =91mentors=92 for this =
programme. As a mentor, you will support and encourage the students to cons=
ider how they can incorporate the public perspective into their PhD researc=
h from an early stage.
</span></span><span style=3D"font-size:11.0pt;mso-fareast-language:EN-US"><=
o:p></o:p></span></p>
<p class=3D"MsoNormal"><span class=3D"normaltextrun"><span style=3D"font-si=
ze:11.0pt;color:black;background:white;mso-fareast-language:EN-US">&nbsp;</=
span></span><span style=3D"font-size:11.0pt;mso-fareast-language:EN-US"><o:=
p></o:p></span></p>
<p class=3D"MsoNormal"><span class=3D"normaltextrun"><span style=3D"font-si=
ze:11.0pt;color:black;background:white;mso-fareast-language:EN-US">You can =
find out more about this opportunity and how to register your interest in t=
he attached role description, titled =93Wellcome
 Mentor Role Description=94. The deadline for registering your interest is =
<b>Monday 3<sup>rd</sup> July.</b></span></span><span style=3D"font-size:11=
.0pt;mso-fareast-language:EN-US"><o:p></o:p></span></p>
<p class=3D"MsoNormal"><span class=3D"normaltextrun"><span style=3D"font-si=
ze:11.0pt;color:black;background:white;mso-fareast-language:EN-US">&nbsp;</=
span></span><span style=3D"font-size:11.0pt;mso-fareast-language:EN-US"><o:=
p></o:p></span></p>
<ol style=3D"margin-top:0cm" start=3D"2" type=3D"1">
<li class=3D"MsoListParagraph" style=3D"margin-left:0cm;mso-list:l0 level1 =
lfo2"><b><u><span style=3D"font-size:11.0pt;mso-fareast-language:EN-US">Usi=
ng sensors to monitor health in the home</span></u></b><span style=3D"font-=
size:11.0pt;mso-fareast-language:EN-US"><o:p></o:p></span></li></ol>
<p class=3D"MsoNormal"><span style=3D"font-size:11.0pt;mso-fareast-language=
:EN-US">Care in later life for people in the community is typically low-tec=
h and data-poor. We want to change this by developing new technologies that=
 can be used to care for older adults
 in their own homes or in supported care environments. One piece of technol=
ogy that we=92re looking at is a sensor platform that can be set up in the =
home to measure different aspects of health, such as breathing rate, hydrat=
ion levels or falls.&nbsp;
<o:p></o:p></span></p>
<p class=3D"MsoNormal"><span style=3D"font-size:11.0pt;mso-fareast-language=
:EN-US">&nbsp;<o:p></o:p></span></p>
<p class=3D"MsoNormal"><span style=3D"font-size:11.0pt;mso-fareast-language=
:EN-US">We would like to invite you to an in-person workshop on
<b>Wednesday 9<sup>th</sup> August, 2-4pm, at King=92s Buildings, Edinburgh=
. </b>During this workshop, you will see a demonstration of the technology =
and then share your thoughts on how we can develop it further to meet the n=
eeds of older adults. There is more
 information in the attached document named =93Sensors workshop=94. Please =
register your interest with me by
<b>Monday 3<sup>rd</sup> July.</b><o:p></o:p></span></p>
<p class=3D"MsoNormal"><span style=3D"font-size:11.0pt;mso-fareast-language=
:EN-US">&nbsp;<o:p></o:p></span></p>
<ol style=3D"margin-top:0cm" start=3D"3" type=3D"1">
<li class=3D"MsoListParagraph" style=3D"margin-left:0cm;mso-list:l0 level1 =
lfo2"><b><u><span style=3D"font-size:11.0pt;mso-fareast-language:EN-US">Doo=
rs open day- Saturday 23<sup>rd</sup> and Sunday 24<sup>th</sup> September<=
/span></u></b><span style=3D"font-size:11.0pt;mso-fareast-language:EN-US"><=
o:p></o:p></span></li></ol>
<p class=3D"MsoNormal"><span style=3D"font-size:11.0pt;mso-fareast-language=
:EN-US">This year=92s Doors Open Day will take place on Saturday 23<sup>rd<=
/sup> and Sunday 24<sup>th</sup> September.
<span class=3D"msoIns"><ins>The city-wide event allows local people to vent=
ure behind the scenes into some of the University=92s buildings and find ou=
t more about what goes on behind closed doors. It is fantastic opportunity =
to communicate our research and other
 activities with the public, as part of our commitment to civic responsibil=
ity, and can help to inspire people to get more involved with the Universit=
y.</ins></span>
<o:p></o:p></span></p>
<p class=3D"MsoNormal"><span style=3D"font-size:11.0pt;mso-fareast-language=
:EN-US">&nbsp;<o:p></o:p></span></p>
<p class=3D"MsoNormal"><span style=3D"font-size:11.0pt;mso-fareast-language=
:EN-US">We will be joining other research teams at the
<a href=3D"https://www.uoecollection.com/conferences-events/venue-hubs/old-=
town-campus/playfair-library/">
Playfair Library</a> in the Old College quadrangle on South Bridge. If you =
would like to join ACRC staff at the stand and discuss our research with me=
mbers of the public, please let me know by
<b>Wednesday 5<sup>th</sup> July</b>. We are looking for volunteers to join=
 us at any time across the weekend between 11am and 5pm on Saturday, and 12=
 noon and 5pm on Sunday. We can reimburse you for your time and support you=
 with any travel requirements.<o:p></o:p></span></p>
<p class=3D"MsoNormal"><span style=3D"font-size:11.0pt;mso-fareast-language=
:EN-US">&nbsp;<o:p></o:p></span></p>
<p class=3D"MsoNormal"><span style=3D"font-size:11.0pt;mso-fareast-language=
:EN-US">&nbsp;<o:p></o:p></span></p>
<p class=3D"MsoNormal"><span style=3D"font-size:11.0pt;mso-fareast-language=
:EN-US">Best wishes,<o:p></o:p></span></p>
<p class=3D"MsoNormal"><span style=3D"font-size:11.0pt;mso-fareast-language=
:EN-US">Jenny<o:p></o:p></span></p>
</div>
The University of Edinburgh is a charitable body, registered in Scotland, w=
ith registration number SC005336. Is e buidheann carthannais a th=92 ann an=
 Oilthigh Dh=F9n =C8ideann, cl=E0raichte an Alba, =E0ireamh cl=E0raidh SC00=
5336.
</body>
</html>

--_000_AS8PR05MB8817D5ED83B961CA80BF9504BBBDAAS8PR05MB8817eurp_--

--_005_AS8PR05MB8817D5ED83B961CA80BF9504BBBDAAS8PR05MB8817eurp_
Content-Type: application/pdf;
	name="Wellcome_Mentor_role_description_final.pdf"
Content-Description: Wellcome_Mentor_role_description_final.pdf
Content-Disposition: attachment;
	filename="Wellcome_Mentor_role_description_final.pdf"; size=158271;
	creation-date="Wed, 14 Jun 2023 15:26:00 GMT";
	modification-date="Mon, 27 Nov 2023 18:19:07 GMT"
Content-Transfer-Encoding: base64

JVBERi0xLjcNCiW1tbW1DQoxIDAgb2JqDQo8PC9UeXBlL0NhdGFsb2cvUGFnZXMgMiAwIFIvTGFu
ZyhlbikgL1N0cnVjdFRyZWVSb290IDQ0IDAgUi9PdXRsaW5lcyA0MCAwIFIvTWFya0luZm88PC9N
YXJrZWQgdHJ1ZT4+L01ldGFkYXRhIDE4MSAwIFIvVmlld2VyUHJlZmVyZW5jZXMgMTgyIDAgUj4+
DQplbmRvYmoNCjIgMCBvYmoNCjw8L1R5cGUvUGFnZXMvQ291bnQgMy9LaWRzWyAzIDAgUiAyNiAw
IFIgMjggMCBSXSA+Pg0KZW5kb2JqDQozIDAgb2JqDQo8PC9UeXBlL1BhZ2UvUGFyZW50IDIgMCBS
L1Jlc291cmNlczw8L0ZvbnQ8PC9GMSA1IDAgUi9GMiAxMCAwIFIvRjMgMTMgMCBSL0Y0IDE2IDAg
Ui9GNSAyMSAwIFI+Pi9FeHRHU3RhdGU8PC9HUzcgNyAwIFIvR1M4IDggMCBSPj4vWE9iamVjdDw8
L0ltYWdlOSA5IDAgUj4+L1Byb2NTZXRbL1BERi9UZXh0L0ltYWdlQi9JbWFnZUMvSW1hZ2VJXSA+
Pi9Bbm5vdHNbIDEyIDAgUiAxNSAwIFJdIC9NZWRpYUJveFsgMCAwIDU5NS4yNSA4NDJdIC9Db250
ZW50cyA0IDAgUi9Hcm91cDw8L1R5cGUvR3JvdXAvUy9UcmFuc3BhcmVuY3kvQ1MvRGV2aWNlUkdC
Pj4vVGFicy9TL1N0cnVjdFBhcmVudHMgMD4+DQplbmRvYmoNCjQgMCBvYmoNCjw8L0ZpbHRlci9G
bGF0ZURlY29kZS9MZW5ndGggNDY5ND4+DQpzdHJlYW0NCniczR1rb9tG8rsB/wd+lIqI5pJcLnkI
csijTXJocOnFRXAI+oGxaVsXWXZlOq7//e3MkssltSMr0tBugSoWRXFmZ+f9WB29XNXzs/KkDp4/
P3pZ1+XJRXUafDk6vrr+4+j4/ro6+liez5dlPb9aHn26/VrDpXdVeVqtXrwIXr15Hfx5eBCFEfyX
5yqIAlnIMJZBnsbBqjo8+PxTsDw8eHV8eHD0iwhEHByfHR4IfV8U6Lf63igPFHxFf3Kpb3r7SQXn
N/qZwTm+y5t3bw8PvkyC6R/B8b8OD37Wj/vt8GAr0Nve9wCKeRSmClFEzJ4eoUyGxd8KISnaTeRB
KI7DSOrHqjALRJbCm0yFUjo3NpcBD/OR+50TYKf3l+V5VQRvroLfALIGddegdiAKfZOSMhSBvlOm
onkbB4vDg0+HB8HPH14HwdGn63IJwvHh9fs3QXT0a7k8DybVcvb21fTHJSDWK+kRL49DpTTGcRQq
Qzz9ugo0s0klUoNsFAr9uChMVBaszodX/oNk/jzNJtV0JieLxXQmosnJNJlcTeXkEq7hB8F0pibH
q9tpOrmZzpJJvcvOEKsQeY4ssO8qPgKOFxrDNwGu4lN9q9dwqi/gEpb6D060YxWHImFCGwj7Vf+/
mNsNQJK/bzH/PhW53pNZMVl8nzab0m0P99qSIg8ztf/aPkyFcjC80ny24sMyTZWWt72RZKRbKqOw
YBBI5InV1VRNzlelptyls91syMo4CxUDAw/o59N8Yn/N1zcbaRxKfa+KYqC3g3uSxnm2Pe6vprNs
UgK1T6b55Jsm9TnI2Go609J2uzzdizcGlk7jKhlQ3oLc8Z7kXrPSDbkzralTuWalP4CeXdRzrbSu
QYdVAZiIBbDvEim6Kw3XvYVIhQmFxowRjhDoMfgB1ZXmDxBKBUo61qyTTUC1wWLB3Mxr0OLdtRu4
+xneWi7QfMIn+P4bvMA9cOWuIZi5E7+FfwIgMBCL5rnw3qjSmbEa81O9AfP6/tnu7LpGgiRNwoKi
ABrVG5CdkxaP+VcwS3gNkYbFgDGulsENKC5AGBCvrvRFWCVwif4a0gO/sZh/xytL/aBzEEn7nHl9
wbcwmaAzTqyMkYIyScCnpZjoTu9l3HGC3dAncMJb8VZJuB4U9LjNbNoYol3EINleDBgFu8hMJOAD
MxRr5N5yUV+0IvmwnLPhGWtFJwg8Q0YwIiLBMEpCLOIwp8j+CzDT7l7hOrA4p4FxLiqBmM8PpvoL
/QpgJWMRn6FJ1KyUocaLBxyF2h2UOF79arXjZpWoutvhIfh0vHKKbDkvUSXXjlIuW9Z1TAx+DTAt
Q07lFxfgVfrJ86v2FGBlElY2E3ZtT6b4ZBGuJx8GZHat8NDRmYmE3dVJjAviRY3T1UnSMCfAbOPo
gDMzE2nn6LDqjRRF2Yuc4zmUdoPK/2H87BhT/QFyF9osEJVyEUAsDRvYRd3g/fuVPtyHjzLLxNur
S741plEa6vv8a2SkZQoWRRFw+nrhpNFIuGxj9pc1rPu+o3irdG5R1dQBpIscr27Z6jJNSCCbeUpl
vv9kYp6mPk8Mdhi9UkemS+vXwiKRrzt/HDWmWeid6xx1GhxVx2IRGDuAAFbw17xaaoE5MV9ntEQ5
WHH/6qzNSVgdB81GJMgdd9gXySZjRbLaPGVsCXAf5ulYmAsJcoyYh5EoMkgO5Ll+VVKZpMH6ZZM5
ONZK7sLKqBO1rweUWmiLRsXfB2CoPwIDYXIV8iPI5HjJyggqWXyHbg+GegjnDBi/r5DfoSJALava
ZwnVPetsqu2pcVtQ6uZtvAHh84PZD8lN+UTLV9Ej/DgqOoEqgqQAOfYOiXLbaKzrRhMj9erKanHY
x3tL8s+YPFwsWhPe7Q9wxap9oPEIg3J52u4Mhvroh2aNEquGWTGCDy3DJrCcWIdeifkYKXH20+Pq
/igCMzskap9IjmL/HYgNLGf8VLNyw4woMo5TbTkW373V7xYl7hWKRJvYMfkflJ7bJgOCpEVRMB/+
PG1kDqzn18Y/wa05b0sbHi/+Ux28hHvai8bU3ulHILphcNxmYnBhjj+zQWjL+aVmC8fkXbUOkjWM
VVlXqBrKp7PoMpdhsb6ruKxqabxXqD5rwtrEmtkuN03lGnBGv7oIEwpBTv89TSBOIAAtqvJ03rBb
F0Ca/UMOrspVm8a7sG7KzVRkrH68VmyCQrG3A5gPbcJdPvA5qCYKPuc68wRKggSgxinWsYcJJfns
hti0vn68ygc0UWCsKKAjZAgTmW+AyChSSRaHKQXHxsR84PIMDOT47KnNc1iQ7LkW3KMP2ClP7uA+
1To8JbezMzjWYFXfjVqvp+vmukMewlFfcvYJjZQSPn+ub8Ux58dHXCWxM4QAXdfgwaysEaxX8KoN
epeltGFvF+deNI6m8UGcckC5aByC03v4iDWyhQYbYhWe5Cgf4CwJs4SC7GYGGY2HCrX/TIAks4+P
WJRIcgFBM4EhY3YhyVPQCQQgxiA9GylIlzLzRRtblO5Vh9Hvn1gw0reqbTHah5b5WLTUzmMxQDyY
6acWaXB88mVyzFkbTkmQXzjVcxZtgMOoU7QWw833whmmdNigan8mIle3XfzpJDvgvmvTSFBfuVkJ
+AC0H7oKK5uiNbH00g2fb7p455n1KWDlpX4TTWyRA7O+BnQNVbrmbozT0e1Y/wy+sdAmSH/vBJ6w
CK7x0/vWK2mtJnrEuN71h7hFB/iONa5P5rLEKhTrid2bdlEmj13Pb+qbpjt0rba4WMy7XNSmqkoT
jVPpPua8NTbqEstjVIbFWMpQxBAD7WBYxL7dxxRKaaE8Yt7PNXuyxyi1wAYoN9zBhRDamSJQu2nT
YKXNCdWc+RgVSgr0xXRQCrNRzKXtnvoHb99F5qKivaoCGjzhRWgPy5QLBhe37+rct62Tsosp5FGG
XI42Pzc2X+yuEpI1mAUNk9UYq3wToK6a4sa5VhV6VCxaLFSTJt+JLNRFx/0856buBf5MTRRBHoxY
KWemJkogZiIADdoX/LFSv3+BNVbS923HVV7hYm/ibYUry9dNiCtc8QjC5YM5inD5AVn7c2/dwdZd
g1KXIyNGgPT1C+OvZG7nC/DJZdNGgmmHQWNW1/YwbNkdvV0o0dZYkOvnFDkdUBYUnG0bhthTE2mM
Rcbt+MwrbuydBq24SVRRtLglI4ibD+Yo4uYH1Hf+sJSI/hZGa9gq1Bmmuvw2h2Cik6KyF8C18uak
K9ctW3U6b/pqShQ41e+9x/s8fQiX2IL9eGZRB8bavyKIximjRQSJOgLQj3f18YlppmD4ZTv+9Irp
WG01KZRrd0OJvd+kRSlOIQc9ROm/09z2DNv960KZNhUfXE4ddm8S9aZrDzYWvl0H9cYQzQTpjI3Z
EXRzEsuy6SA3E/Qw8dkzuHGGfSoullQ/VVcwr7bAVLFjmufo/PrpyZk0KcQGQINdsvSL4Wb9Kvs9
P17a5OxZ70aEosIqmjDWiMQKtjCxnXL9a9tHvvvmd6iBxqTADoLdpwPf4azVHcwvNsohN/ONSzRr
7026TuRmzhFHc2uTitDX5njj96sFXP5eYe7zn4wTkFLBoPfea9xmAnKsbFeilE8IPnOOjWHOngDU
KPLhMBZoT7d3pvWlHKeHsbMpCRMKP84cXiLDnIJjYri/bBYNDcZl0zfndOt5HEanbcA3BMBYQ06B
z4kFdA0OzbgPo7qON8BFBun7wpcmEt4Zg3S9NyiDYNSPwfMokS9fMPYhFTQsJ6RnFoJEyTClmZOP
lHm0mZSv9GOTF7P4eSTi/MUs0/+qNy/gn/z1i1n6HD9mnCKJIYSheLovWRvLfIxBhSqgkYjAKYTu
WOkog53aVSldHeVhTIraaMwnYe5CUWA5p8Bbq5fhAOcQ0n27wTYWaQdfNnSoMxoICCgo3DgNUZzA
yQ0EoH5Svlqe6PhKWKoYrjcJekaMoJk+eYylFwW6bH5AjrybwYHbaWar5YyzRjLMKBQ4Z64ziAIe
gajQXCbI3eu32ndNjcbjgREzJxXWdhfctckcsyX39oZ+cgCN/4mbGOjJpunoT9Y9JIA/GJS87vtZ
+PYEkgom/2amJkbQRCnMunmyqQKTqXqBfFpWkBDdXTLEmq9sI4Qnk0I13PPJqZYRmRO4cuoDmaPi
8cLBIRhr9G1+sWO/Zu3OHKlRG6AfNWXCaSxY5UwCln5c17JojeVC5rWiVZqxp8DOyZs/25akvmG7
bXKo7cicZhE+7jczYaPvbyoU+ndeOKjZTXF6AUn86+kILhWUcCgEjJIa06WQkUSHbmw6y0jBAYx+
OIODB2rNk7aewq5PdTCfPdgaaCV1FAMPJ2PlBCaM9h0Oj5LUill7jyLIj3jB9J3F8/boP2PWHTVz
2RaSu5KyjahMGU1b4gKi9gpzQBVk+02ssTnt4dgpegrM+XhR1hqFOHNySv3RDGdynlMJJFAnGn2r
0iwLFQFmq7NXqDo/u5iK3OcrjlGl1KTfAJGxSpkpk+j0A3qyVgKhg+vEjxU6mrEp23MeliNkhF6V
nxLbpLvFSAWUJEohJtoFpX37l6gSSZwXjbTuVj2Aw24vSiiQ1LseR0IgqAQOXe2LIKJ1D1q16loe
zlqdezoH1G/gBWKx25upEOYtVm+utLKOzHtf/ecjdGa8YVwzHFSW7L/mD4CwOSi2Nh62DgVWZqV8
uKYoX/viykk9HWMyUA8J99c1/gMbXnfNxea0SYyrIKZBvjeVPcbCXhJDh/HfiK4JnPHIjZBXyyUj
Kd5YpWG+ntv9d3vSQxeIegtbw/MbyBs9nv4HM9xhp2rWBzYeHNvR8Yqn3WpjurB3wJL1MPHR1Z4n
jnuqGHj6D0HjYSmRDywcck9B3aFayZjpwsP6CMxYTwWMoXCxiQR2whgXbga0WPe+ka8MXS5/RptK
n5oxpi776pyCttf569ShHhuRRJZATxiZ5cw5oIc1+x7BCDaBCWeyTjsSObnkJhirTjcdqcZZC4Dj
aPPHWHaRQocSAcijCgaD+eUZ6GKz+Zh+pw6AetQBkFRiSZZYFWMMCYmCmJSTpwohZRpBFpFAKwRk
RHMi1wiaLZWh9Bw3MTh5/K6dHqqD2l78aufTym+Wc9pZ297x5I4OwkM1u7Mi59WqX3DvrDk6G55D
N9/D/Oz39pTwBR48YgpIg5mm9Vpr4a20DhP227obTTliZRyOC0j/J+McMNFuFpzy6mnRvpi2E7HO
gZoNPzf5v7HOZYH2rojErC3hcCY/BDgDBLx7TkAKxJEAxEnBDKY7KEC9s1HpjOxUy4CRql5W1hkP
r+zEoDnojfMoEoHWbytKecOidKywSGRhstPBGrEcC6VIQFlh8wyMa3qGBwqWa7Jsvd86uG/DKFuo
HNYlBxnpXk9OF3ttVdHxallHjXpntocwrc0wweAJTrvZsyW7L7WtQrgUw9L3PZtTXVfWUveT8Puc
6bR5M0WuQPk92OjSVKw9QbiRTZBe46WNU+7XNl6rMgJb1kAEf5uLAEQyygOlJZePGKv9mIkkUA2D
V1C0bs7ixKiS1YsvoKOHIlPDE3zNp9AN8Bjbnwg8k4oAZOP1LgG09sMHGGL82SQuDEdsUneckUGq
IwMC82GKi9uHgr5QRW4QUGeOCuQC/e/FHFv3R4gFhIJfVaF7l8wvQCB0zuHQFAt7BPCHvHLW+QFJ
ocF4yoZI8jAnwGzjmOw7wiaJyWMct1njvudRpPKdG8LXJ47NWU9+WKxMlW9YlAmm0TOqg3l3JtH2
JqlvytbaKltnZc6pomKZhYJaESaflxU6FnPOfF4h0HaMvmFxgUO+BCCeeR3GikACfW8EsruXyryl
h5QEtI262HeOlFQXqY7DH0lb+ECNoSy8cN6f+SpSD+gHqwBsBIepqrbNueFN4+mZ3qz5teZuk2Eb
HPVW3vgQcK1h3Mt6ucHjsAu8OoUhbheHfXrEjN6D+fA73sNN2w2JN4RXXdWlJTZmRjCtbX+gQCvg
azi8tus6YxROUeCAKoHlNsK57yGYpHAKEarHkk4vrDG4wQco6Fqs3pV8IGGEnVoZo89ZZOhyjk7B
An5cgABjpImzn1U+zqKEyOlVjdl/LCVkoB9hgTKHKQ0CkP0NBlB4JiJslHvZntSxffcu6sZyOe1N
PrpHgcDdWDW9xgOvvnbR+uZT5sqv+rauYoS2A8vft85ZI9yaojCtokOKbTS5jPFdptmSQIG18FKA
2SEA/XA78iP8RqEJYAiEGau88GtjOUmZHynzmkE6xuFzPEiWQIzRM4Hj3TISkM8z+T9Olbh3DQpl
bmRzdHJlYW0NCmVuZG9iag0KNSAwIG9iag0KPDwvVHlwZS9Gb250L1N1YnR5cGUvVHJ1ZVR5cGUv
TmFtZS9GMS9CYXNlRm9udC9CQ0RFRUUrQ2FsaWJyaS9FbmNvZGluZy9XaW5BbnNpRW5jb2Rpbmcv
Rm9udERlc2NyaXB0b3IgNiAwIFIvRmlyc3RDaGFyIDMyL0xhc3RDaGFyIDEyMS9XaWR0aHMgMTcw
IDAgUj4+DQplbmRvYmoNCjYgMCBvYmoNCjw8L1R5cGUvRm9udERlc2NyaXB0b3IvRm9udE5hbWUv
QkNERUVFK0NhbGlicmkvRmxhZ3MgMzIvSXRhbGljQW5nbGUgMC9Bc2NlbnQgNzUwL0Rlc2NlbnQg
LTI1MC9DYXBIZWlnaHQgNzUwL0F2Z1dpZHRoIDUyMS9NYXhXaWR0aCAxNzQzL0ZvbnRXZWlnaHQg
NDAwL1hIZWlnaHQgMjUwL1N0ZW1WIDUyL0ZvbnRCQm94WyAtNTAzIC0yNTAgMTI0MCA3NTBdIC9G
b250RmlsZTIgMTY4IDAgUj4+DQplbmRvYmoNCjcgMCBvYmoNCjw8L1R5cGUvRXh0R1N0YXRlL0JN
L05vcm1hbC9jYSAxPj4NCmVuZG9iag0KOCAwIG9iag0KPDwvVHlwZS9FeHRHU3RhdGUvQk0vTm9y
bWFsL0NBIDE+Pg0KZW5kb2JqDQo5IDAgb2JqDQo8PC9UeXBlL1hPYmplY3QvU3VidHlwZS9JbWFn
ZS9XaWR0aCA1MDEvSGVpZ2h0IDIwNi9Db2xvclNwYWNlL0RldmljZVJHQi9CaXRzUGVyQ29tcG9u
ZW50IDgvRmlsdGVyL0RDVERlY29kZS9JbnRlcnBvbGF0ZSB0cnVlL0xlbmd0aCAxNjE1OT4+DQpz
dHJlYW0NCv/Y/+AAEEpGSUYAAQEBANwA3AAA/9sAQwAIBgYHBgUIBwcHCQkICgwUDQwLCwwZEhMP
FB0aHx4dGhwcICQuJyAiLCMcHCg3KSwwMTQ0NB8nOT04MjwuMzQy/9sAQwEJCQkMCwwYDQ0YMiEc
ITIyMjIyMjIyMjIyMjIyMjIyMjIyMjIyMjIyMjIyMjIyMjIyMjIyMjIyMjIyMjIyMjIy/8AAEQgA
zgH1AwEiAAIRAQMRAf/EAB8AAAEFAQEBAQEBAAAAAAAAAAABAgMEBQYHCAkKC//EALUQAAIBAwMC
BAMFBQQEAAABfQECAwAEEQUSITFBBhNRYQcicRQygZGhCCNCscEVUtHwJDNicoIJChYXGBkaJSYn
KCkqNDU2Nzg5OkNERUZHSElKU1RVVldYWVpjZGVmZ2hpanN0dXZ3eHl6g4SFhoeIiYqSk5SVlpeY
mZqio6Slpqeoqaqys7S1tre4ubrCw8TFxsfIycrS09TV1tfY2drh4uPk5ebn6Onq8fLz9PX29/j5
+v/EAB8BAAMBAQEBAQEBAQEAAAAAAAABAgMEBQYHCAkKC//EALURAAIBAgQEAwQHBQQEAAECdwAB
AgMRBAUhMQYSQVEHYXETIjKBCBRCkaGxwQkjM1LwFWJy0QoWJDThJfEXGBkaJicoKSo1Njc4OTpD
REVGR0hJSlNUVVZXWFlaY2RlZmdoaWpzdHV2d3h5eoKDhIWGh4iJipKTlJWWl5iZmqKjpKWmp6ip
qrKztLW2t7i5usLDxMXGx8jJytLT1NXW19jZ2uLj5OXm5+jp6vLz9PX29/j5+v/aAAwDAQACEQMR
AD8A9+ooooAKKKKACiiigAooooAKKKKACiiigAooooAKKKKACiiigAooooAKKKKACiiigAooooAK
KKKACiiigAooooAKKKKACiiigAooooAKKKKACiiigAooooAKKKKACiiigAooooAKKKKACiiigAoo
ooAKKKKACiiigAooooAKKKKACiiigAooooAKKK4fxf8AFPw74RdraWZry/Xg2ttglOP4j0X+ftTS
b2E3Y7iivmnWfjz4ov8AcmmxWumRk/KyJ5sgHpluP/Ha5iT4m+NJW3N4ivR/usF/kK0VGRHtEfXt
FfI9t8VPG9qwZPEFw2O0qpID/wB9A12+g/tA6hFIkevaXDcQ9DNaEo499pJB/MUOlJAqiPoGisbw
54o0fxVp/wBs0i8WdBjenR4z6MvUf5xWzWVrGgUUUUAFFFFABRRRQAUUUUAFFFFABRRRQAUUUUAF
FFFABRRRQAUUUUAFFFFABRRRQAUUUUAFFFFABRRRQAUUUUAFFFFABRRRQAUUUUAFFFFABRRRQAUU
UUAFFFFABRRRQAUUUUAFFFFABRRRQAUUV5V8Z/HT+HtIXRNPlKajfoS7qcGKHkEg9ieQPx9qcU27
CbsrnPfFL4uyLNNoPhm5KbSUub6M857rGe3u35eteGklmLMSWJySe9FFdcYqKsjnbbEopaKokKKK
SgZr+G/EmpeFdZh1PTJtkqH50P3JV7qw7g//AKq+uPCviS08V+HrXV7PhJRh4yeY3H3lP0P5jBr5
HvfDGtadodrrN5p00On3Z2wzPj5uMjjORkcjI57V6h+z5rUkes6pojZMU8Iuk54VlIU/mGH/AHzW
VSKaujSDadj6CorO1vWLbQdKm1G73eVEBwoyWJOAB+NePap8U9evZD9i8qxi7BFDt+JYfyArinVj
Dc9TCZfXxWtNadz3LI9aOK+bJfFOvzSb31q/DH+5Oyj8gQKltPGXiOyfdFrF0x9JX8wf+PZrL61H
sei+Hq9viR9HUV5R4c+LDealvr0S7Dx9qiHT/eX+o/KvUreeK6gSeCRZInG5XU5BHqDW0Zxkro8r
E4OthpWqIloooqzlCiiigAorw742ePdQ03VrPRNE1Ga1khTzrp7eQq25vuqSPbnH+0K8q/4T7xf/
ANDLqv8A4FP/AI1rGk2rmbmk7H2NRXEfCvxW/irwVbzXM3mX9qfs9ySeWI+6x+q4OfXNdvWbVnYt
O6CiiikMKKKKACiisTxJ4r0bwnYfa9XvFhU/6uMcySH0Vep/kO9G4G3QTgZPFfOfib486xfSSQ+H
7dNPtw3yzSgSTMPoflX6c/WvM9T17V9ZlaTUtSu7tmOT50rMPwHQfhWqot7mbqI+vrnxf4bs5DHc
6/pcUg6o92gI/DNQx+OPCsrBU8SaSSTgA3kYz+Zr43oq/YruT7Rn3JDPFcxLLBLHLG33XRgwP4ip
K+HrS/vLCXzbO7ntpAeHhkKH8wa9D8OfG3xRo7LHqLJq1sABtn+WQfRwOv1BqXRfQpVF1Pp6iuZ8
I+OtD8Z2rSaZcFZ0GZbWXCyp74zyPccV01YtWLWoUVxvxUv7zS/htq15YXMttcx+Tslicqy5mQHB
HsSPxr5r/wCE+8X/APQy6r/4FP8A41pCm5K5Mp2Psaivjn/hPvF//Qy6r/4FP/jR/wAJ94v/AOhl
1X/wKf8AxqvYsn2iPsaivjtPiD4wjbK+JNTP+9cM3861LX4u+OLUrjW2lUfwywRtn/x3NHsWP2iP
rCivBNB/aCuVlji1/SY3iPDz2ZKsPfYxIP5j+leyeH/EukeJ9PF7pF4lxF0YDhkPoynkGs5Qcdyl
JPY16KKKkoKKKKACiuC8Z/FfQfCJktVY3+pqP+PWBuEPo7dF+nJ9q8S8Q/GLxbrrSJDef2bbNwIr
P5Wx7v8Aez9CPpVxpyZDmkfUlzd29nCZrqeKCIdXlcKo/E1iv458KRnDeJNJ/C8jP8jXx3cXVxdy
mW5nlmkPV5HLH8zUVaKj5ke1PtG08V+Hr+URWeu6ZPIeiR3SMx/AHNbFfC1a+keKNe0GVZNL1a7t
tv8AAkh2H6qeD+IodHsNVO59pUV4H4T+PdxHJHbeKLVZI+hvLZcMPdk6H8MfQ17hpup2WsafFfad
cx3NrKMpJGcg/wCB9qylFx3LUk9i5RRRUlBRRRQAUUUUAQ3VzFZ2s1zO4SGFGkkYnhVAyT+VfGni
nXp/E/iW+1efINxKSiE52IOFX8ABX0f8Z9aGkfDq7iUkS38i2qY7A/M34bVYfjXyzXRRWlzGo+gl
FLRWxkJRWtoXhnWfEt39m0fT5rpx95lGET/eY8D8TXqGhfs/alceXLrmqQ2qZy0NsPMfHpuOAD+d
S5pblKLZ40qs7qiKWZjgADkmvXfh78Gb7U7iDVPEsLWunqQ62j8SzezDqq/Xk+3WvYfDPw68M+FC
JNO09Wuh/wAvNwfMk/An7v4AVsa1rmm+HtNkv9Uu47e3Qcsx5Y+gHUn2FZSqt6RNI00tWeUfH/Wb
e30PTNAjUedLL9pIHRI1BUce5PH+6a5r9n6ykl8ZahehT5NvYlGb0Z3XA/JW/KuD8Z+JZPFniu91
dwyxytthjY52RjhR+XJ9ya99+CXhiTQvBzX9yjJdam4m2sMFYgMJ+eS30YU37tOwl70rmj8Wbjyv
CKRf89rlF/IFv6V4jXqXxivVaTTLFW+ZQ8rr9cAH/wBCry2vHxDvM+8ySny4RPu2LSUUVgeuFd18
PfGMui6hHpt5LnTp2wCx/wBS56EegPf8/XPC0VUJOLujnxOHhiKbpzPqnqM0tc14E1d9Z8J2c8rZ
njBhkOepXjP1Iwfxrpa9RO6ufn1Wm6dRwlugqrqWoW+laZdahdybLe2iaWRvRQMmrVeQfHrxObDw
/b6Bby4m1Bt84HUQqentlsf98mriruxk3ZXPBtd1e41/Xb3Vbo/vrqVpCP7o7AewGB+FZ9AUswVQ
SxOAAOtem/En4ef8Ir4Y8O30MfzCH7PfOP8AnscuD+rjPoorrulZHPZvUb8EvEw0Txp/Z08oS01R
RCd3QSjlD+PK/wDAhX07Xw1BNJbzxzwuUljYOjjqrA5Br7J8H+IIvFHhXT9XjKlp4h5oH8Mg4Yfm
D+FYVo63Nab6G5RRRWJoFFFZPiXX7Xwz4fvNXvD+7t0yEzgu3RVHuTgUAznPiN8RbTwPpqxxhLjV
rhT5FuTwo/vv7e3f8yPl7WNZ1DXtSl1HU7p7i5lOS7noPQDsB2A4FO13W73xFrVzquoS+ZcXD7j6
KOyj0AHAqPStLvNa1S303T4GmurhwiIv8z6AdSewrrhBRRzylzMr29vNdTpBbxSTTSHakcalmY+g
A616l4b+BGvapGs+sXMelQsARHt8yU/VQQF/PPtXrngH4caZ4KsVfYlzqzr+/uyOn+ymei/qe/YD
tqylVfQuNPueWWPwF8J26D7TNqN2/cvMFH4BVGPzNT3HwL8GzIVjS/gP96O5yf8Ax4GvTKKz55dy
+Vdj588Q/s/6haxtNoGope4Ofs9wBG+PZvuk/XFeRahp15pV7JZ6hbS21zGcNHKpUivuCuU8ceBd
M8baS0Fyix30an7NdqPmjbsD6rnqP681pGq+pMqa6HyZpmoXul6lb3mmzyQ3kTgxPEec+nvnpjv0
r7E8K6hqeqeGbC81ixayv5YwZoTxg+uOoz1weRnFcj8PfhNp/hJY7/UPLvdYxkSEZjg9kB7/AO11
9MV6RSqTUthwi0cL8Y/+SU61/wBsP/R8dfKFfV/xj/5JTrX/AGw/9Hx18o1pR+EzqbnoPgT4VXXj
nRJtTg1WG0WK5a3KPEWJIVWzkH/a/Suo/wCGd9Q/6GG2/wDAdv8AGun/AGff+RDvv+wnJ/6Kir1i
s5VJJ2LjBNHz8/7PGpBSU1+0ZuwMDAfnk1z2rfBHxjpkTyww2t+igki1l+bH+6wUk+wzX1FRS9rI
fs0fDU8E1rO8FxFJDNGdrxyKVZT6EHpWr4Z8Tal4T1qHU9NlKuh/eRknZKvdWHcfy6jmvf8A4y+C
bTWfDVxrsESx6lp6GVpFXmWIfeVvoOQe2Md6+Z63jJTRk04s+1PDmvWnibQLPV7I/ubhN209Uboy
n3ByK1a8V/Z51KSXS9Z0x3ylvLHNGpPTeCDj2+Qfn717VXNJWdjeLurhXhPxT+LkqzT+H/DU+wLl
Lm+jbknoUjPb3Yfh610vxm8dN4c0NdI0+bbqWoKQzKfmhh6FvYnoD9T2r5orSlC+rM5y6ICSzFmJ
LE5JPetbQPDOseJ74WmkWMlxJ/EwGET3Zjwv41ufDzwBd+OdX25aDTLcg3VxjnH9xfVj+nX0B+pd
F0LTfD2mx6fpdrHb28Y6KOWPqx6k+5rSdRR0RMYXPGdD/Z7LRxya7rJRj96CyTOP+Bt/8TXWw/Az
wXEmHhvpjj7z3JB/8dAr0qisHUk+pqoRR5RqPwC8MXMbfYbrULOT+E71kUfUEZP515l4s+DfiPw3
FJdWgXVLFOTJbqRIo9SnX8s/hX1JRimqkkJwTPhau/8AhN4g8QaV4rhs9Htpr63uWAubRfu7ehfJ
4Uj1P0NeqePPgzaeJdXt9R0iWLTppZP9N+XKsuPvqo/i9RwDnPXOe58LeEdI8IaYLLSrfZnBlmfm
SU+rH+nQVpKqnEiMGmboooornNgooooAKKKKAPEf2ibsrZaDZA8SSTSsP90KB/6Ea8Er2v8AaID/
ANqaETnZ5MuPruXP9K8Vrrp/Cjnn8QV1vw+8D3XjfXhbrui0+DD3c4H3V/uj/aPb8T2rB0TR73xB
rNrpenx+Zc3DhFHYerH0AHJ9hX114P8ACtl4P8PwaXZjcR880xHzSyHqx/kPQAUqk+VWCEbs0dJ0
iw0PTYdP021jt7aIYVEH6n1J7k8mrjEKpJzx6U6iuU6DwrxP8fnVpbXw5pu1lYr9qvP6Rjp+J/Cv
Hda8Qat4jvfter3813NztLnhc9lA4UewFfU/iP4Z+FfE8jz3unCK7c5a5tj5bsfU44Y/UGqnh34R
+E/Dt2t3FaSXlyjBo5Lxw/lkdwAAM++M1tGcIrRGTjJs8z+GXwgn1OW31vxHC0NipDw2bj5p+4LD
svt1P06/QoARAAAFUYAHandK4v4h+K00LR2s7eQf2hdKVQA8xr0Le3oPf6GsalTS7OnDYeVWoqcN
2eV+ONXXWfFt5PGcwxt5MfPZeM/QnJ/GudoorypPmdz9Eo0lSpqnHohaSiipNQooooA9e+Dk7Npm
pW5+6kyuP+BLj/2WvTK81+DtuV0nUbntJOEH/AVz/wCzV6VXp0fgVz4LNLfXJ2GswRSzEBQMkntX
x/4/8SnxX4zv9SWRmtt/lWwPaJeBx2zy31Jr6B+MPif/AIR7wNPFE5W81E/ZodvUKR87f988fVhX
yvXZRj1PKqPod98H/Dv9veP7WV1/0fTx9rk46lSNg/76wfoDX0V438PL4o8H6jpW0GWWLdAScYlX
lefqMfQmuS+B/hz+x/BP9ozAfaNUk87pgiNchB7/AMTf8Cr009KzqSvIqMfdPhl0aN2R1KspIYEc
g+le1/AHxOYru98NXEvyTD7TbA/3xw4/EYP/AAE1yHxg8Njw/wCPLmSGMpa6gPtUXpuJ+cf99ZOO
wIrktA1i48P6/Y6tasRLayiTAP3h3X6EZH41u/fiZL3ZH2xRVbT7631PTba/tX329zEssbeqkZFW
a5DoCvAf2gPEjS39j4cgl/dwr9puFHdzwgP0GT/wIV78a+OviBqZ1jx9rd2TlftTxp/up8g/RRWt
JXkZ1HZHN19E/AvwelhojeJbqL/S73KW+5eY4gcZH+8f0A9a+f8AT7KTUdTtbGL/AFlzMkK59WIA
/nX2vYWUOnafbWVuu2G3iWKMeiqMD+VXWlZWJprW5ZooornNgooooAKKKKACiiigDhfjH/ySnWv+
2H/o+OvlCvq/4x/8kp1r/th/6Pjr5Qrpo/CYVNz6R/Z9/wCRDvv+wnJ/6Kir1ivJ/wBn3/kQ77/s
Jyf+ioq9YrCfxM1h8IUUVDc3VvZ27z3M8UEKDLSSOFVR7k1JRkeNJooPA+vSTY2DT58g98oRj8a+
M69k+LXxUttbtH8PaBKZLNmBurocCXHIRf8AZz1PfHHHXxuumlFpamFRps9p/Z3ikOr65MP9WsES
t9SxI/ka9+ZgilmICgZJJ6V5b8CvD0uleEJtTnUrJqcodFIxiNchT+JLH6EV1nxF1X+xvh9rd5/F
9maFMdmk+QH8C2fwrKeszSOkT5f8b+In8U+L9Q1RmLRPIUgGOkS8L+nP1JrFsbOfUb+3srVDJPcS
LFGo7sTgCoK9N+Bmirqfj37ZLnZp0DTKPVz8g/mT+FdD92JitWfQHhLw1a+E/DdrpNqFJiXMsgXB
lkP3mP1P5DA7VuUUVx3udFgooooGFFFFABRRRQAUUUUAFFFFABRRRQB4d+0Vb5t/D9yB91p4yfqE
I/ka8Hr6T+P1i9x4GtbpFz9lvVLn0VlZc/ntr5tUFmAA5JwK6qT90wmvePoX4DeE1s9Fn8SXMQ+0
XpMVsT1WJTyf+BMPyUetex1S0nT4tK0iz0+BAkVtCkSgeigCrtc8nd3NoqysFFFFSMKTOKwtf8Xa
T4dT/TbgGcjKwR/M7fh2HucCvKPEfxK1bWQ0FnmxtDkERt87D3bt9Bj8aznVjDc78JltfEu8VZdz
0Hxb8QbHw+j21qVutR6eWD8sZ9WP9Ov0rxLUNQutUvpb28maWeU5Zj/L2FVzknJ79aSuGpVcz67A
5fSwkfd1l3CiilrI9ASiiloAKTvRWz4W0R/EHiK1sQuYi2+Y56Rjr/h9SKqKu7Izq1I04Octke0/
D/TX0zwdYxyACSVTM2P9o5H6YrqKaiLHGqKoCqMAAdK57x14jXwr4P1DVM/vkTZAPWRuF/I8/QGv
UjGySR+dVqrqTlUfU+fvjL4mOveOZrSJybXTAbZBngvn94fz4/4CK4/w3osviLxJp+kQnDXUwQtj
7q9Wb8ACfwrLZmd2d2LMxySTkk17X+z94d8281DxFMgKwj7Lbkj+I4LkemBgf8CNdj9yJxr3pHu9
rbxWdpDawIEhhRY41HRVAwB+VTUUVyHQeY/HDw5/bHgv+0oYy91pj+b8vXyjw/5cN/wE18yV9x3V
tDeWk1rOgeGZGjkU/wASkYI/KvjHxJosvh3xJqGkTht1rMyKWGCy9Vb8VIP410UZaWMai1ue8fAf
xN/aPhu40KeQm40590We8LHp+DZ/MV65XyB8OvEp8K+NrG/Z2W2dvIuQD1jbg5+hw3/Aa+vgcis6
sbSLg7oD0r4fvnMmoXLnq0rE/ma+4D0r4h1KIwareQsMNHO6EemGIq6O7Jq9DoPhtai8+I+gxMMg
XSyY/wBwFv6V9f18efDy7+xfEPQZiSAbxIyc/wB47f619h0q246WwUUUViaBRRRQAUUUUAFFFFAH
C/GP/klOtf8AbD/0fHXyhX1f8Y/+SU61/wBsP/R8dfKFdNH4TCpub2ieNPEXhyyez0jVJrS3eQys
iKpBYgAnkHso/KtP/hafjf8A6GG5/wC+U/8AiaueCfhZqXjfRptSs7+0t44rhoCswbJIVWzwOnzC
uk/4Z613/oM6d+T/AOFNuF9RJS6HFyfE7xrKMN4iux/ulV/kKwNR1nVNXkEmpajd3jjobiZnx9Mn
ipvEWg3vhnXbrSb9QJ7dsbh0deoYexHNVtNFi2p2y6m0y2JkAnaAjeqZ5IyCMirSW6Fd7FSvUvhx
8I77xBcQ6prkL2ukKQ6xuCr3I64A6hT69+3qPYvDHw28HaLFbXunWEd3IUDx3dw3mlgRkMP4Rx3A
FdpisZVeiNI0+rGRRRwRJFEipGihVVRgKB0Arz/43MV+GV4B/FPCD/32D/SvRK88+NkZf4Y3zD/l
nNCx/wC+wP61lD4kXLY+Wa90/Z1gGfENwev+joP/ACIT/SvC69x/Z1uAJ/EFqTyywSKPoXB/mK6a
nwsxh8R7xRRRXIdAUUUUAFFFFABRRRQAUUUUAFFFFABRRRQBy3xH05tV+HmuWiLuf7MZVA6koQ4H
/jtfJuj7f7b0/fjb9pj3Z6Y3Cvtl0WRGRgCrDBHtXxbr2mS+HvFF9pzH57O6ZFbHUBvlb8Rg1vRe
jRlUWqZ9qUUyJxJCjjowBFPrA1DtXlvjj4jyWtxLpWiMBIh2zXXXae6r7+//AOuup8fa82g+GZpI
X23U58mH1BPU/gMn64r5+9c1zV6rj7qPoMmy6Na9aqrpbD5ZZJ5WlmkeSRzlmc5JPqSaZRRXFc+s
SSVkFFFFAwooooAKKKvaXo+oa1drbafavM5PJA+VfcnoB9aEm9iZzjBc0nZFOOOSaVIokZ5HIVVU
ZLE9ABXvPgLwmPDekmS4AOoXOGmI52Dso+nf3/CoPBvgC28O7by8KXGokfex8sXsvv7/AMq7au6j
R5dZbnyOa5p7f91S+H8w7V88fHzxKbzW7Xw7C37myUTz4brKw4BHsvP/AAOveNY1S30XRbzU7lgI
bWFpWycZwOg9z0Hua+MdU1GfV9Vu9Rujme6laV8dMk5x9K7qMbu589Uelioa9L8LfGO88KeHrXR7
PRLN44AcyM7BnYkkscd+f5V5/p+k6lqzumm6fdXjRjLi3haQqPfaDir/APwhnin/AKFzV/8AwCk/
wraST0ZkrrY9K/4aH1f/AKAdj/38ej/hobV/+gHY/wDfx682/wCEM8Uf9C5q/wD4BSf4Uf8ACGeK
P+hc1f8A8ApP8KnkgVzSPSf+Gh9X/wCgHY/9/Hrz3xp4sk8Z64NVmsYbSbylicRMSHwTg898HH4C
oP8AhDPFH/Quav8A+AUn+FH/AAhvij/oXNX/APAKT/CmlFbCbk9zDr6t+Enib/hI/AloJXLXdh/o
s+45J2j5W/Fcc+oNfKjo8cjRyKyOpKsrDBB9DXo/wU8S/wBieNl0+VsWuqKIDzwJByh9+cr/AMCp
VI3iEHZn1Aa+Q/idpX9kfEXWoACI5ZzcJ9JPn4/EkfhX15XiP7QHhlprWx8SwLnyP9GucDnaTlG+
gJI/4EKxpO0jWoro8KtLqWyvILqE4lgkWRD6MDkV9raRqUOsaRZ6jb/6m6hSZfYMM4r4jr3z4EeM
45bN/Cl5IFmiLS2ZJ++p5ZPqDlvoT6VrVjdXM6bs7HttFFFcxuFFFFABRRRQAUUUUAcL8Y/+SU61
/wBsP/R8dfKNfV3xj/5JTrX/AGw/9Hx18oV00fhMKm59Jfs+/wDIh33/AGE5P/RUVer15P8As+/8
iHff9hOT/wBFRV6xWE/iZrD4TyP44+Df7W0NfENnFm809cT7Ry8H/wBiefoTXzlX3NJGk0TxyKHj
dSrKRwQeor5G+IvhFvB3iy4skU/Ypv31oxOcxk/dz6g8fhnvW1KX2TOpHqeq/Avxr9tsX8L30uZ7
YF7MsfvR909yvUex9q9nr4j0nVLvRdWtdTsZPLubaQSRt7jsfUHofY19h+FvEVp4p8O2mr2hws6f
OmcmNxwyn6H/ABqKsbO5VOV1Y2awfGukjW/BesaeULtLauY1H99RuT/x4Ct6isloyz4Wr0X4K64N
I+IUFvIQIdQia1Yk4w33lP1yoH/Aqyvib4abwv44vrZUC2tw32m2wMDYxPH4HI/CuTgmltriO4hd
o5YnDo6nBVgcgiux2lE59mfctFcz4F8W2/jHwxb6jGVFwo8u6iH/ACzlA5/A9R7GumrjaszpWoUU
UUAFFFFABRRRmgAooooAKKKKACiiigAr5s+POhLp/jKDVYkIj1KDLnsZEwp/8d2frX0nXnnxm8P/
ANt+ALi4jH7/AE5vtS8dVHDj/vkk/wDAaum7SJmro7Hw/c/bPDel3QOfOtIpPzQGtKuS+GN2bz4b
aDKTkrbCL/vglP8A2WusPSpe41seM/FzUzca/baeMbLWLcf95v8A6wH5155W74zvW1Dxhqk7dpzG
Ponyj+VbvhL4cXWtpHe6iz2ti3KqB+8lHtnoPc9f1rzZKVSo7H3eHqUsFg4Oo7aHDojyOqRozOTg
KoyTW7ZeCvEl+m+DSLgL6ygR/wDoRFe66R4b0nQowthZRRNjBkxl2+rHk1q4xW0cKvtM8mtxDK9q
UfvPAf8AhW/ir/oGj/v8n+NIfhz4rH/MLz9Jo/8A4qvoCir+rQOf+38T2X3P/M8AX4b+Km/5hoX6
zJ/jWlZ/CbXp2BuZrW2Tvli7D8AMfrXttFNYaBMs9xUlZWXyPPNK+Euk22H1G4mvXB+6P3afkOf1
rurLT7TToBBZ20UEQ/hjQKP0qzRWsYRjsjza+LrV3epJsKKKZLLHBE8srqkaKWZmOAoHUmqOc8Z+
P3iYW+l2fhuBx5l0wuLgA8iNT8o/Fuf+AV8/1v8AjTxFJ4p8XahqzH93LIVhGMbYl4UfXABPuTUP
hXQpfEvijT9Ii/5eJQHP91Byx/BQa64Llic8nzM+hfgl4b/sXwSt/NGFutTbzie4jHCD+bf8Cr0u
ore3itbeO3gjWOGJAkaKMBVAwAPbFS1yt3dzdKysFFFFIYUUUUAfLXxm8NnQvHU11EjC11IfaUOO
N+fnGfrz/wACFefRSvDMksTlJI2DKwOCCOQa+ofjN4b/ALe8DTXUSFrrTD9pjwOSnRx9NvP/AAEV
8uZrqpyvE55qzPsrwd4gTxR4T07V1wHni/eqD92QcMPzB/CtLVNNtdY0y5069j8y2uYzHIvsR/Ov
DPgB4lFvqF94cnYBbkfabfJ/jAAYfioB/wCAmvf+tYTXLI2i7o+NfGPhS98H+IZ9Mu1LIDugmxxL
GehH9fQ5rGtLqexu4bu1meG4hcPHIhwVYdCK+vvGfgvTfGmjNZXy7Jky1vcqBvib+oPGR3/Wvlrx
V4P1fwfqbWmp25CknybhRmOUeoP9OoreE1JamUo2eh798PPi1p3ieGLT9Vkjs9YAxhjiO4Pqp7H/
AGfyzXplfC1dv4d+LPi3w7EsEV8t5bKMLDeqZAv0OQw+mcVEqXYqNTufWVFeFWf7ROIlW98OZkA+
Z4brAP0BXj8zUs37RMAQ+R4blZu3mXYA/RTWfs5diueJ7hmvP/iH8T9O8HWklpaul1rLqRHApyIc
/wAT+mP7vU+w5rxrXvjR4t1qJoYZ4dNhbqLNSrkf75JI/DFeeuzyOzuxZ2OWZjkk+taRo9ZEyqdj
t/CvxU8ReGtUluJLl7+2uJTJcW87khiSSSp/gPPbj1Br6O8I+M9J8Z6YbzTJG3RkLPBIMPEx7H1+
o4NfLPhHwZq3jPVBZ6dFiNSDPcuP3cS+pPc+g6n9a+rfCvhfT/COhw6XpyfIvzSSN96V+7N7/wAh
xSq8vQKdzA+Mn/JKda/7Yf8Ao+OvlCvq/wCMf/JKda/7Yf8Ao+OvlCro/CTU3PpH9n3/AJEO+/7C
cn/oqKvWK8n/AGff+RDvv+wnJ/6Kir1isJ/EzWHwhXC/FTwcPFvhKQW8e7UbLM9rjq395PxH6gV3
VBpJ2dxtXR8L4wcHrXp3wY8a/wDCPeIv7HvJMadqThQT0jm6K3sD90/h6Uz4z+DP+Ee8T/2paR40
/UmL8DiOX+Jfx+8PqfSvM669JxOfWLPumivP/hN41/4S3wusV1Ju1Kw2xXGerrj5X/EDn3Br0CuR
qzsdCd1c4T4peB/+Ey8NYtlH9p2eZbUk/f8A7yfiAPxA96+VJI5IZWilRo5EJVkcYKkdQR2Nfc1e
T/E/4TJ4jaTWtDVI9WxmWDhVuff2f36Hv61rTnbRkThfVHifgnxpqHgnWhfWf7y3kwtzbE4WVM/o
R2Pb6EivqTwr4y0bxhp4utLuQzgDzbd+JIj6MP6jj3r49u7W4sbqS1u4JILiJtrxSKVZT6EGnWN9
eabdpd2N1LbXCfdlhcqw/EVpOCkRGbR9wUV8z6L8d/FGnrHFqEVrqUajBaRfLkI/3l4/Q11Uf7RN
qV/e+G5lb0W7Df8AsorF0pGinE9upkkiQxtJK6pGoyzMcAD1JrwfUP2h7h4WXTfD8cUnaS5uC4H/
AAEAfzrznxN8QPEviwNHqWoN9lP/AC7QDZF+IH3vxzTVKT3E6iO/+K3xZTU45NA8OXBNrnF1eIce
bg/dQ/3cjk9+3HWLwF8bbrTfK07xOZLu0GFS8HMsY/2v749+v1rx2vVPhj8KLjxFcQ6xrcLQ6OjB
kicENdf4L6nv29Rq4xjHUhSk2fR1neW+oWUN5ayrLbzoJI5F6MpGQanpkcaxRrHGoVEAVVUYAHpT
65TcKKKKACiiigApksaTQvFKgeN1KsrDIIPUGn0UAcp4A019C0CfRGORp17NCjeqMfMQ/wDfMi11
TfdP0oCgEkDr1pTyKG7gtDx7wP4TXxBrFzr2ox7rLz3aKNukrbicn2H6n6V7BgAYAqCztILCzhtL
ZBHDCoRFHYCrFRCCirI6sXipYmpzPZbIKKKKs5QooooAKKKKACiiigArlfiJZ65qXg6707w/Ast5
d4hfMiptjP3zkkdQMf8AAq6qihOzB6nyv/wpTxz/ANAyH/wKj/8Aiq9J+EPw21Twrqd9qmu20cVw
YxDbKsivgE5Y8cDoB+dev0Vo6kmrEKCTCiiisywooooAKKKKAGSxrLE8bqGR1KsD3B7V8z6v8EfF
cWsXiaXZxzWAlb7PI1ygJjz8uQSOcV9N0VUZuOxMopnzPofws+IOg67Zara6ZAZrSZZVBu48Njqp
+boRkfjX0shJRSylWI5U9vanUUSm5bhGKQVT1PSrDWbGSy1G0iuraT70cq5H19j71coqSjxHxL+z
/BNI0/hvURb5JP2a7yyD2DgEgfUH615jqfwy8ZaSW8/QbqRFP37YCYEevyZOPrX15RitFVkiHTTP
h6axvLdyk1pPGw6q8ZUj86YlrcSHCQSsT0AQmvuIqD1AP1FARR0UD6Cr9t5E+yPjzTfAHizVsGz0
C+ZW6PJF5an/AIE+BXpnhj4AzGSO48TX6LHgMbS0OSfZnPT8AfY17ziipdWTGqaRR0rSNP0Owjsd
MtIrW2T7sca4GfU+p9zzV6iisjQ5T4j6Jf8AiLwDqWlabEJbyfyvLRnCg7ZUY8njoDXgX/ClfHP/
AEDIf/AqP/4qvqiirjNxVkS4Jnn/AMIvC+q+EvCd1YaxAsNxJfPMqrIr5UpGAcg+qmvQKKKlu7uN
KysFFFFIZz/jLwxb+LvDF3pM21ZHXdBKwz5cg+639D7E188f8KU8c5/5BsJ9/tUf+NfU9FXGo47E
ygmfPPgj4ffEDwf4ottVi0uJoh+7uIxdR/vIjjcPvdeAR7gV9DUUUpSctWOMbBRRRUjOa8VeBdB8
YwBdUswZ1XbHdRHbKg9Ae468HI5rxfxD8BNcsTJNol3DqMIPyxOfKlx+Pyn8x9K+jaKuM3ElxTPj
PUfBfibSc/bdB1CJR1fyGZP++hkfrWObedfvQyA+6mvuTFNKI3VQfqK0VZ9iPZHxHb6ZqF3II7ax
uZpD0WKFmP5AV1mjfCXxnrEyL/ZL2UTdZb0+UF+qn5vyFfWIUDoKWk6z6D9mjyzwf8EdF0N47vWW
XVbxeQjriBD/ALv8X48e1epAADAHSlorJyb3LSS2CiiikMKKKKACiiigAooooAKTIpa8U+K+r61q
fildB8PX9zbNplhLfXZt5mjzgbgp2nnAAx/v1UY3dhN2R7XRXMfD/wAQjxN4J03UWZjOY/Kn3Hnz
F+Vj+JGfxrY1TWdM0S2Fxql/b2cJOA88gXJ9BnqaVnew76E91e2ljGsl3cw26M2xWlkCAt6c96sV
4v8AGfXNK1zwVps2lahbXkaapGGMMgbafLk646V6wdY06DULfS5b+3S/mj3x2zSASOvPIXqRwfyN
NxsrivqaFFQXd3b2NrJdXc0cFvEu6SSRgqqPUk9Kqvrukppaao+p2i2D/cuWmURt9Gzg9KkZo0Vh
af4z8Nardi0sNcsLi4Y4WNJl3N9B3/CtC/1XT9KWJtQvbe1WaQRxmaQLvY9AM9TRZiuXaKwrvxn4
asdQNhda7p8N0DtaJ51BU+h54P1rcDBgCCCD0NAxaKwbvxr4Ysb1rO51/TorhW2tG1wuVPoeeD9a
2Y7iGW3W4jlR4WXesisCpXGc59KLMLktFc6PHfhRrv7MPEWmGbOMfaFxn0znFdCDkZ4oswFqCC8t
bqSaOC5hlkhbbKsbhijejY6H61jt428Lrf8A2Ftf04XW7Z5f2heG9OvX2rhvhR/yPnxH/wCwmP8A
0bPVculxX1PWKKK8cudX8R/E3xbqGj6Bqkmk+H9ObZcXkPEkrZI4IIPJBwAQMDJ6gUkrg3Y9izS1
5Wnw78WeHZor3w94xvLuRXXzbTUGJjkXPPcgH8M+4r0bUtY03R4Fm1O/trONjhWnlCA/TJ5oa7An
3L1FY2leK9A1ycwaZrFndTAZ8uKYFseuOtXbnVLCyvLa0ubyCG4uiRBFJIA0mOu0HrilZjLlFZOm
+JtE1i9ls9O1azu7iIZeOGUMQM4zx2zUWp+L/DujXP2bUdasbacdYpJgGH1HUU7MLm3RVaxv7TUr
Vbqxuobm3f7ssLh1P4irNIAorwjSdK1vxv4/8WWp8W6vp8VhdsI0gnfbtLuAANwAAC1pafqXiTwF
8SdM8MajrcutaZqajy5LnJkjJJA5JJ4I6ZIwe1XyeZPMey0VVvtRstLtWur+7gtbdeDJNIEUfiaz
9L8W+H9buPs2mazZXU+CfKjmBYge3U1FmUbVFU9R1Sw0i1N1qN5BaQA48ydwgz6c96qaT4n0PXXa
PStWs7yRRuZIZQzAeuOuKLAa9FZ2q67pWhxLLquo21mj5CGeQLux1xnrTdJ8Q6Rrqs2lana3mz74
glDFfqOooswuadFZmq+IdG0ML/amqWlmWGVE8oUsPYHk0mk+ItG10P8A2VqlpeFBlxDKGK/UdRRZ
iNSiqE+taZa3rWU+oW0V0sJnMTyhWEY6vg9uDz7VHpPiHSNeEx0rUra88kgSeTIG256Zx9DRZhc0
6r3l9aadbm4vbqC2gBAMk0gRQT05PFZFz428MWV61nc6/p0VwrbWja4XKn0PPB+tch8bpY5/hk0s
MiyRvcwsjo2QwOcEEdaajd2BvQ9NBBAIOQehpa5lPGHhzSrazs7/AFuwt7nyI8xSTqGX5R19Pxro
4pY54klidXjcBldTkMD0IPek0CY+jNQ3VzDZ2k11cOEhhQySOeiqBkn8q8b0s+Kfi5d3d+us3Oh+
HIZTHbx2pIeUjHXBGeOSSSM8AdapRuDdj2rNFecaN4J8VeF9dspLDxTPqWkvJi8tb8klUx1Qknn6
Y/Gu31TWtM0SAT6pf21nGxwrTyBdx9BnrSa7AmaFFZWk+JNF13cNK1W0vGQZdYZQzKPUjqKsTatp
9tfx2E99bx3ckZlSF5AHZBnLAegwefalZjLtFYVn4y8N6hfixtNd0+a6J2rEk6ksfQc8/hWH8S/G
3/CJeHZnsbyzXV8xtFbzEFmQtgsEzkjg8+1NJ3sK6tc7miue8M+K9M8QWFmItTsZ9Qe1SaeCCVSy
HA3fLkkAE4qWXxh4cgsftsmuWC2okMXm+eu3eOq9eoz0oswujcoqmuq2DaYNSW9tzYlPMFz5g8vb
67umKzbHxr4Z1K9Wzs9e0+e4ZtqxpOuWPoPX8KVmO5vUUUUAFFFFABRRRQAUUUUARXNxDaWstzcS
COGFDJI7dFUDJP5V438MNb0a61DxJ4n1zVdNgutUuTHHFdXCK6wjnGCfunIH/AK634u3uoW/gK5t
tNtZ7i4vpFtcQRl2VTkscAdwCP8AgVP0L4X+F7LQbC3vdDs7i7SBRPLKm5mkx8xz9c1aslqS7tnJ
fCLUbfSfF3iPwlDeRT2nmm6sXikEiMvQ4YHk7SnH+yfQ0Sadb+OvjtqFpqwM+m6LbqYrZidjN8nU
em5iT64APFN8ZeGR4K8ceG/EfhnSnS3EnkXcFpCWULnBOB3Ksw/4CKl8Rpq3gL4qzeLbXS7m/wBH
1OERXS2ybmQ4UHjscoGBPByRV7u66k+TMr40+C9F0Wz0/WdLtUs5JrxYJYYAFif5WIbaOARt7etb
fxgt5dGuvDfjW0QtNp1wsUw/vIfmAJ7Dhh/wOuc+ImueIPHmk20th4bv7bRbW7Vg9xEfOmkIIBCj
OFAJyeRk9e1eyeKNDHiPwhqGkNgNc25VC3RXHKk/RgDSvZK4Wvexw/xg1dtR8NaPoOlyB7nxBcRi
IA8NHwck9huKfr6Vs+J9C8FaboGj/wDCTtGtjpEYjtkkdgHO1R9xeXPyg457+9ef/C7Sdb1rxdp1
xrtjcQ23h2yNvb+fGVBcswXr1IBPTptWuh+Lml33/CQeG/EA0yXU9L0+X/SraJN5HzA52+hA+nAz
1osk1EOlziPiNr/gbUNLs7nwraCz1S1uFeOa3sjbqUwfQAEghSO/612Xxz33Phnw9hzG8t+nzL/C
Sh5FYvxI8T6j438LfZNE8Maqmn280ck1xcW+w7uQqooJz15Pb9a6P4wWN5eeH/DaW1pPO0d/GXEc
ZYqNp646U+wu5a174XeF9P8Ah3qVvFYI11b2kk4vnGZ2kVS24t1wSPu9OelZVhr19Yfs1LqcU7i6
S3a3SRT8yA3BiBB7EKRj0xXpXiiN5vCOtRRIzyPYzqqKMliY2wAO5rgPDfhi71v9n2LQXja3vJop
iiTqUw4uGdc55AJA/A1KempTWuhc8CfDnw0fAWntf6TbXlxqFslxPNOm58yKGwrdVwCB8pHTPWsP
4qJB4M+H2l+FtJluILW8umRm3FmEWSzL78sOO4GKTw38SNT8M+H4PD+r+E9Zl1KwQW8XkQ5WULwv
PbjAyN2cZrU8YaF4k8a/Dywv5NPS08RWdwbuK1VuQuTheT97bsPPde3Snqpai0toc5ear8MpPCkm
jQeH71WEJWK4/s4+aHxwxfqTnrzjt04qSz8QazZfs6XU0rzxXUTmzikcEMImdRxn0DFQe2Pauitf
jCFs1iv/AAlr6amo2vBFaZUv7EkED8PzrW1/T9S+IHwuuYZNNk0vULpPMjtbhsspR8qG4GNwA69M
89KL23D0M7wl8MvC8/w9sIL3S4J5722Sea5YDzQzqG+V+qgdgOPrk5x/gnY/2X4k8c6f5rTfZbuO
DzX6vtedcn3OM0zw58SNY0rw5aeHpfCGrza5aRraxKISImCjapYnkcYzxjjORVz4O6frNl4h8ZSa
5avDd3FzE8j7CEdy0rNsPQjLdvUUO9ncFa6serTlxBIYhmTado98cV5P+z75Z8H6m3W4OotvPfHl
pj9d1euV4l9i8RfCXxVqN5pukz6t4b1F/MaOAEvEeSOgJGMkZxgjHOekx1TRT0aZ7bXC+OIfAtlq
Nprni4xPPFH5VvDMWkDDJOREM7uvJIx0z2rFHxN8ReIJEsvDHg++S4dgGudQUrFEM8k9B09x9D0r
P8c21zofxZ03xXe6Pcapo4txF+4i80xOAw6HgEE5Gcd8ciiMbPUTd0cx4i13wnceNfC+o+D7Y2V1
Heok/l2xgR0LLjjAB6sD6g89q6b4x6c+r+MvBumx3L25u5JYDKnVQxjB/Qms3xlrmq+NtY8N3Nj4
b1O30m11FAJ7iEh5GLKT8ozhQB1/lXU/EKyu7j4keBJoLaaWGG6YySJGWVBuTqR06Ve1ie5q3nhv
Q/h/4Y1LWdC02KG+s9OlVJiSxfjPz8/N8wB/QYFeY+Ate8E6fobXGvaVdanrF5I0lzPPYfaB944C
k57cn1J56DHu+u6VHreg3+lSOUS7geEuByu4EZ/DrXk/hLxdqPw70v8A4RjxJ4c1R/sjv9nubKHz
EkQkt1JAPJPIPfBAwamLumU1ZifCi7ih+IOv2WiW15F4duIRcwrcRMvlyAqMc9PvMPUhR6V7TXL+
EvFlz4qe8kOgahptnFt8mW9XY02c5wvtxzk9a6ipk9Rx2Pn7w5J4uj+InjY+E4NPlkN43ni8J6eY
+3bgj3rS8AJN4m+Jd7feL7iX/hI9JXbDY+WFjjUcbgQfmwW/8eBye218NbG7tviJ46muLWeKKW6z
G8kZVXHmSHgnr1FQfEXTr3QfiH4f8Z6ZZz3A3i3vY7eMsxXpk465Qkc/3RWl9bEW0uYnj/XNNv8A
4vQ6b4gS6l0XSYVdrWFDJ50rKHBIHbDKD/u471meO9b8LahaWV74T0i7sNbs7hXilhsDCCvfO3gn
OMZHr612XjLT9X8L/EO28daPpk2oWk1uINQghGZOmN2OuMBO3BTnrV4fFo30kVvo/hDX7u6kIGyW
ARKv1bLY+p496O1h+pjfFCG9kv8Awr4hv9Jm1DRbVfMvrRFJ2McEll9Prxxg9a6nwddeAte1H+1v
DVvZw6hDCY3SKLyJFQkZ3IMA8gfNz6Zqz4p8bT+FNWt4p/D2o3mmyxbje2SeZsfJGwr9MHOec+1c
R4VtJfEfxdXxRpWg3Oj6Pb27JM1xD5X2iQhhkAcE5IzjP3cnk1O8Q2Zg2/iHQbr4o+ItU8XWlzqH
2Sc21jAtuZo41VmXlenQDGe5J61YOraPL8VPDepeDdNvLPz5hb38S2hhjZGIG7aOOhJP+6D1rYU6
p8LvHuuai+j3mpaFrUnnedZpveJss2CPYuw5xngg9RXV6L8R38Q67bWGneGNZW1cnzry6h8pIgAT
nvn6ZB5qm+qAqeLP+FdaF4lfVvEiQz6rdIoWGVGuMKAFBEfIXp1I65x3rhdM1bw9J8btDu/CUL2t
rdRtFdQiEwozbW6L0x908cZGetal28/gn4xarr2saHe6hY30f+i3VtB5pjOF6ehABXqDj2NNkv8A
WPFHxc8Lay/h6+sNMTekDTxneygMSzgfc6jAP5mhLQHuHjjQI/E/x10zSZ55IrafTlM/lnBdFaRi
n44FdL430/Tvh/8AD7Wr3w1Yx2FzcRxW7PET03bc9fvAM3PXOCc4qLULK6b9oTSrxbaY2y6WytMI
zsBxJxu6dx+ddV498OyeKvBeoaTC4WeRQ8JPQupDAH2OMZ96m+qHbc5zwT8OfDJ8BWAvdJtrya+t
knnnmjDSEuoOFbqoGeMEevWsr4r6LaeHvg9HpVj5n2W3uYxGJG3EAsxxn8areHfiXqfh3QLfQdW8
I6xLqtigt4xBDlJQvC5PbjuAwOMjrVz4jf27rfwdilv9KeHVJblHktLdS5jXe20cZOdu3Pue1PXm
1FpbQ1NO+FPhk+CzZ3FmtxeXUAkl1CQbpvMK53Kx5XB7Dj1zzVf4FX0938PWgmbcLO9kt4/ZcK+P
zc16DYqy6PboykMLdQVI5B2jivPfgZY3dj4Lv47y1mt3bU5GVZoyhI8uMZAPbIP5VN7pjtZo6j4h
NIvw88QGPO77DL09Mc/pmsf4M7P+FWaTtxuLT78evnP/AExXa39lDqWn3NjcqWguImikAPVWGD/O
vF9EvvE/winudGvtEutX0N5TJbXNopJXP4cZ4ypxznGRQtY2G9Hc9xr59u/EOi3vxd1q88WW1ze2
2msbaytY4DLGpU4JZenYnnufYV3Ok+PvEfinW7KDR/C1zZ6asqm8vNQUr+77hBwN34n6Csa9TVfh
t8RtV16PSLvU9D1gb5TaLueF85OR9d3XAIbrkU4qwpO5z2qazoc3j3w3q3g3Sry0uVulivIo7Mwp
LGWA6DjOCwP4elbfxG0eLxB8ZfDOk3EssVvc2bLKYmwzIDIxXPuBj8a6nS/iY2u61aWGmeFtbMUr
hZrm6hESQr3Y9c/TIrP8SWV1L8d/Cl1HbTPbx2kgeVYyUU4l6noOo/OmnqK2hjfF3wXoWh+C7fVN
H0+LT7yxnjRJbYbGZTxyR945wdx5461c+LVlZ6h8LodduLOBtTMVsBc+WN6qxBKg+mSePc1tfGi0
uL34dXEVrbyzyfaIjsiQscbuuBTfHGh6hrPwdSwsbd5LyO2t38jHznZtLAD1xnjrxiknsNrc2fBH
hzRdN0LS9QstLtLe8msIvMnjiAdsqpOT7nmvLvhF4H0vxEmpatrKfbIba8kggtJCfLRiFLORnBJB
A/D6Y7r4c+NH1m2stDfQtTtJbKxVZp7iLbFuTauAfU9ecdDVP4JWV3Y+GtWju7Wa3dtUkYLNGUJG
xOeaLtJho7HNfFObTtO1zwx4Skjng8OQoJ54LbLM67iAvXJxtPf+LPaqPjPWPAer+F5LbRdBurPU
odrWksOneUQwI4LDkgjPXvz1rs/iZoOrx69onjLQ7Nr250pts9qv3pI85+UDk9WBxk8g44pf+FwR
zQrHZ+EfEU983HkfZcAH03Ak/pTT0VhNa6nYeDb271HwbpF3fo63clqhl8wYYtjBJHv1/Gt2oLSS
WazglmhMErxqzxFs7GI5XPfB4qesnuaBRRRQAUUUUAFFFFABiiiigApMUtFABiiiigAoxRRQAmKM
UtFACYoxS0UAGKTFLRQAmKWiigBMUtFFABRiiigAxRiiigBMUuKKKACkxS0UAFFFFACYpcUUUAJi
jFLRQAYoxRRQAYoxRRQAYoxRRQAYooooAMUYoooAKBxRRQAUYoooATFGKWigAxSYpaKADFJilooA
MUmKWigAoxRRQAUUUUAFFFFABRRRQAUUUUAFFFFABRRRQAUUUUAFFFFABRRRQAUUUUAFFFFABRRR
QAUUUUAFFFFABRRRQAUUUUAFFFFABRRRQAUUUUAFFFFABRRRQAUUUUAFFFFABRRRQAUUUUAFFFFA
BRRRQAUUUUAFFFFABRRRQAUUUUAFFFFABRRRQAUUUUAf/9kNCmVuZHN0cmVhbQ0KZW5kb2JqDQox
MCAwIG9iag0KPDwvVHlwZS9Gb250L1N1YnR5cGUvVHJ1ZVR5cGUvTmFtZS9GMi9CYXNlRm9udC9C
Q0RGRUUrQ2FsaWJyaS1MaWdodC9FbmNvZGluZy9XaW5BbnNpRW5jb2RpbmcvRm9udERlc2NyaXB0
b3IgMTEgMCBSL0ZpcnN0Q2hhciAzMi9MYXN0Q2hhciAxMjEvV2lkdGhzIDE3NCAwIFI+Pg0KZW5k
b2JqDQoxMSAwIG9iag0KPDwvVHlwZS9Gb250RGVzY3JpcHRvci9Gb250TmFtZS9CQ0RGRUUrQ2Fs
aWJyaS1MaWdodC9GbGFncyAzMi9JdGFsaWNBbmdsZSAwL0FzY2VudCA3NTAvRGVzY2VudCAtMjUw
L0NhcEhlaWdodCA3NTAvQXZnV2lkdGggNTIwL01heFdpZHRoIDE4MjAvRm9udFdlaWdodCAzMDAv
WEhlaWdodCAyNTAvU3RlbVYgNTIvRm9udEJCb3hbIC01MTEgLTI1MCAxMzA5IDc1MF0gL0ZvbnRG
aWxlMiAxNzIgMCBSPj4NCmVuZG9iag0KMTIgMCBvYmoNCjw8L1N1YnR5cGUvTGluay9SZWN0WyA0
MC4zIDYxMS45NCAzNDEuMDQgNjI2LjU4XSAvQlM8PC9XIDA+Pi9GIDQvQTw8L1R5cGUvQWN0aW9u
L1MvVVJJL1VSSShodHRwczovL3d3dy5nbGEuYWMudWsvY29sbGVnZXMvbXZscy9ncmFkdWF0ZXNj
aG9vbC9tdWx0aW1vcmJpZGl0eS8pID4+L1N0cnVjdFBhcmVudCAxPj4NCmVuZG9iag0KMTMgMCBv
YmoNCjw8L1R5cGUvRm9udC9TdWJ0eXBlL1RydWVUeXBlL05hbWUvRjMvQmFzZUZvbnQvQXJpYWxN
VC9FbmNvZGluZy9XaW5BbnNpRW5jb2RpbmcvRm9udERlc2NyaXB0b3IgMTQgMCBSL0ZpcnN0Q2hh
ciAzMi9MYXN0Q2hhciAzMi9XaWR0aHMgMTc1IDAgUj4+DQplbmRvYmoNCjE0IDAgb2JqDQo8PC9U
eXBlL0ZvbnREZXNjcmlwdG9yL0ZvbnROYW1lL0FyaWFsTVQvRmxhZ3MgMzIvSXRhbGljQW5nbGUg
MC9Bc2NlbnQgOTA1L0Rlc2NlbnQgLTIxMC9DYXBIZWlnaHQgNzI4L0F2Z1dpZHRoIDQ0MS9NYXhX
aWR0aCAyNjY1L0ZvbnRXZWlnaHQgNDAwL1hIZWlnaHQgMjUwL0xlYWRpbmcgMzMvU3RlbVYgNDQv
Rm9udEJCb3hbIC02NjUgLTIxMCAyMDAwIDcyOF0gPj4NCmVuZG9iag0KMTUgMCBvYmoNCjw8L1N1
YnR5cGUvTGluay9SZWN0WyAyNjQuMTMgNDIxLjUxIDI5MS4wNiA0MzYuMTVdIC9CUzw8L1cgMD4+
L0YgNC9BPDwvVHlwZS9BY3Rpb24vUy9VUkkvVVJJKGh0dHBzOi8vd3d3LmdsYS5hYy51ay9jb2xs
ZWdlcy9tdmxzL2dyYWR1YXRlc2Nob29sL211bHRpbW9yYmlkaXR5LykgPj4vU3RydWN0UGFyZW50
IDI+Pg0KZW5kb2JqDQoxNiAwIG9iag0KPDwvVHlwZS9Gb250L1N1YnR5cGUvVHlwZTAvQmFzZUZv
bnQvQkNER0VFK0NhbGlicmkvRW5jb2RpbmcvSWRlbnRpdHktSC9EZXNjZW5kYW50Rm9udHMgMTcg
MCBSL1RvVW5pY29kZSAxNjcgMCBSPj4NCmVuZG9iag0KMTcgMCBvYmoNClsgMTggMCBSXSANCmVu
ZG9iag0KMTggMCBvYmoNCjw8L0Jhc2VGb250L0JDREdFRStDYWxpYnJpL1N1YnR5cGUvQ0lERm9u
dFR5cGUyL1R5cGUvRm9udC9DSURUb0dJRE1hcC9JZGVudGl0eS9EVyAxMDAwL0NJRFN5c3RlbUlu
Zm8gMTkgMCBSL0ZvbnREZXNjcmlwdG9yIDIwIDAgUi9XIDE2OSAwIFI+Pg0KZW5kb2JqDQoxOSAw
IG9iag0KPDwvT3JkZXJpbmcoSWRlbnRpdHkpIC9SZWdpc3RyeShBZG9iZSkgL1N1cHBsZW1lbnQg
MD4+DQplbmRvYmoNCjIwIDAgb2JqDQo8PC9UeXBlL0ZvbnREZXNjcmlwdG9yL0ZvbnROYW1lL0JD
REdFRStDYWxpYnJpL0ZsYWdzIDMyL0l0YWxpY0FuZ2xlIDAvQXNjZW50IDc1MC9EZXNjZW50IC0y
NTAvQ2FwSGVpZ2h0IDc1MC9BdmdXaWR0aCA1MjEvTWF4V2lkdGggMTc0My9Gb250V2VpZ2h0IDQw
MC9YSGVpZ2h0IDI1MC9TdGVtViA1Mi9Gb250QkJveFsgLTUwMyAtMjUwIDEyNDAgNzUwXSAvRm9u
dEZpbGUyIDE2OCAwIFI+Pg0KZW5kb2JqDQoyMSAwIG9iag0KPDwvVHlwZS9Gb250L1N1YnR5cGUv
VHlwZTAvQmFzZUZvbnQvU3ltYm9sTVQvRW5jb2RpbmcvSWRlbnRpdHktSC9EZXNjZW5kYW50Rm9u
dHMgMjIgMCBSL1RvVW5pY29kZSAxNzYgMCBSPj4NCmVuZG9iag0KMjIgMCBvYmoNClsgMjMgMCBS
XSANCmVuZG9iag0KMjMgMCBvYmoNCjw8L0Jhc2VGb250L1N5bWJvbE1UL1N1YnR5cGUvQ0lERm9u
dFR5cGUyL1R5cGUvRm9udC9DSURUb0dJRE1hcC9JZGVudGl0eS9EVyAxMDAwL0NJRFN5c3RlbUlu
Zm8gMjQgMCBSL0ZvbnREZXNjcmlwdG9yIDI1IDAgUi9XIDE3OCAwIFI+Pg0KZW5kb2JqDQoyNCAw
IG9iag0KPDwvT3JkZXJpbmcoSWRlbnRpdHkpIC9SZWdpc3RyeShBZG9iZSkgL1N1cHBsZW1lbnQg
MD4+DQplbmRvYmoNCjI1IDAgb2JqDQo8PC9UeXBlL0ZvbnREZXNjcmlwdG9yL0ZvbnROYW1lL1N5
bWJvbE1UL0ZsYWdzIDMyL0l0YWxpY0FuZ2xlIDAvQXNjZW50IDEwMDUvRGVzY2VudCAtMjE2L0Nh
cEhlaWdodCA2OTMvQXZnV2lkdGggNjAwL01heFdpZHRoIDExMTMvRm9udFdlaWdodCA0MDAvWEhl
aWdodCAyNTAvU3RlbVYgNjAvRm9udEJCb3hbIDAgLTIxNiAxMTEzIDY5M10gL0ZvbnRGaWxlMiAx
NzcgMCBSPj4NCmVuZG9iag0KMjYgMCBvYmoNCjw8L1R5cGUvUGFnZS9QYXJlbnQgMiAwIFIvUmVz
b3VyY2VzPDwvRm9udDw8L0YxIDUgMCBSL0Y1IDIxIDAgUi9GMyAxMyAwIFIvRjIgMTAgMCBSPj4v
RXh0R1N0YXRlPDwvR1M3IDcgMCBSL0dTOCA4IDAgUj4+L1hPYmplY3Q8PC9JbWFnZTkgOSAwIFI+
Pi9Qcm9jU2V0Wy9QREYvVGV4dC9JbWFnZUIvSW1hZ2VDL0ltYWdlSV0gPj4vTWVkaWFCb3hbIDAg
MCA1OTUuMjUgODQyXSAvQ29udGVudHMgMjcgMCBSL0dyb3VwPDwvVHlwZS9Hcm91cC9TL1RyYW5z
cGFyZW5jeS9DUy9EZXZpY2VSR0I+Pi9UYWJzL1MvU3RydWN0UGFyZW50cyAzPj4NCmVuZG9iag0K
MjcgMCBvYmoNCjw8L0ZpbHRlci9GbGF0ZURlY29kZS9MZW5ndGggNDcyMT4+DQpzdHJlYW0NCnic
zV1bc9vGFX7XjP4DHomOBGGxuHYy6fiSJm7rqVM54+k4eYBEWGINkQwJ2dG/756zWGAB7FKwdJZt
ZpKIIIizl3P5zm1x8WLXrD6V14333XcXL5qmvL6tlt7Hi/eb7W8X7x+21cW78ma1LpvVZn1xeX/V
wKWfqnJZ7b7/3nv5+pX3++lJGITwT55nXuglRRJEiZfHkberTk8+/Mlbn568fH96cvFX5rHIe//p
9ISJ+0JPfBT3hrmXwU/EN3fiph8vM+9mL57p3eCnvP304+nJx4Xn/+a9/9vpyQ/icT+fnswiPfe+
R4aYh0Gc4RBxZP/7AaVJUPxfDShhahNpBhRFQZiIx2ZB6rE0hg9pFiSJdmN7GcYhv9J/cw3s9Oau
vKkK7/XG+xkoC1Jf26GdsELclCVJwDxxZxKz9mPk1acnl6cn3g9vX3nexeW2XINwvH315rUXXvyj
XN94i2p9/uNL/9slIBkvXhoGibg346bd/C4Ms/z7b18/SYtPaKVBaKX1pI2ycESWH5jU4s0n/zwW
5M6jRXPrp4vKg897+E9zLz4v/Visb+O396zEN1z+ee+3963WfrK4oRswy3nA+RFWhuUpyoqZ0FbM
bwfzq+goRmEUJFaK55SE0oBbN/1abOxG/FvXFfzZVEtCykl4gDLh7kUJF8rCQgfYtmxKTzCo4OkG
+fQM2farny1u8VtvWQJfl3i5lFuN3C8F4QF+it/VG/EbWK/PKAKS3c8z+aV4Trle+u0neDLc+VVd
gIGsluIXmoi1TyaX8Mio81GCr9Uw5AxhiGsl0w2hRPEoyG0DgbUR+oOOWJyiMJmp/YWQUBKhQjIT
Gm2kyVAxV4YqFMyfHMlQGWm5YGMzoZ/KfSeQdktFyV0JcpdpNN55CMjm/fXHxZpSegTeyfkRVpol
uXVuHxcrQkIpQ8kxEwINBPanvheKCbdvSWkfhK21ryZowK1/zlK08/Bp13ESjGvVrHy+qHqe+wR/
dff1l6oKEBGM/gqMybUyE4Qz4TwNmFUwmo2fk1KLiwPU7oRhq+7EfsFsqx2swL5bEFieTyYphTW+
b5eoXl3TDTZOCuEiuJeYWDByYVkU1AYMtYHABnQks9BKknZuGQ8yK3fhJq7ERrcQRuIkiatK3H9g
+VsEE9SmIC1YEE/HBNxUlwDDKI28mD+3UZxh4yNHNj7N0mACOtyYeCMpF9tqpPPTRmxrh5s1R3OO
X9qzBCrvIUQfoF18BDoAO815VbdqtDRGB9VVN3sPhMCk42zi4bNCXpAiQiexwrsruPv9isMiSDML
HdiqlZj/dOXwG3Q2dt1CObMACYuCLLKMkVA/JCyHmOOsNTfpB97rh18un6AfppsTSWFKn6qxYlcj
En7Z1CP/J3CGQnwVpVIJD1B9W60FjEOItOsUCCWSZgmGQo3EUct8QVXgKa3T2sylUkflVQs/QTga
r8F7xvpnZGjPKFGyWL48t0zATbgiEvcybiEJ+LJ86BClmvKmjVjttSiNxL1TlU7JXLzIUQMeWB6l
/Om0bhQ/QlPxC9otmDgEuCLd2NENJuegXsyDoZx0DnrVTGavQlbofHQBrE+Eyj1KgtgmBYSzTKIc
QkiH2ImUkaRm5JHBZCm3FwGQxj/o19UbcRHM+J8pAXYe5JbBzLBWiSt8zQSWOhbANtJygbDNhD6A
pkILI+3MzuSrH3LwxJ2/t0BO3tGsNn7Rg2sNtXfxkutWWe0NcHuAzMv+rzbvIuBzSRlGKYL4CHvA
hdwx6x4M/QdYGJg2arYGL8HHPqhkjD3RaQjO0ZEwDxVURAVeGXpXwB1cYPcvhn0c+QIwG+kzQRBN
/ZqcyUOxzlM1itmaNVpHMopFAflsC0HCtB0LOQQhzHSaCrf/Tq2yyuLBXJddyFJdoUy05CGEiy3D
mqG7U0e6O8mPp7vNtBzobguhYXgE/qjqeqC7SVMfnNsGYo3BVH+AmpKRGKEfUgjni7ElDiBylEJ9
iGWAjxgwVF1ywF9AgUkriC4HZo1750MGlFDLgTYr8a/qDMxSb7CWtJHPmKcA/i1TU8nrif3GoTw2
cge8mhlVwrXmo9SEtQUQow2tVCklIMwEVrXQuepc9LJudTJw+ka3foSwheU55LEsg8Fck162MAfD
3bX1DFrNAyauMDSz73I6qyvBRDVhTpXHcVDM3D6THclc2ZEE46nHsSNGWi7siJnQC0BxQ21RiT1u
uUKq8xkZvUNxbr2erGy8O/hfT60XH3V3WdfVWoUzDB5Cn3HVIQ8yK/K2IeTvEDGHQZrbFteEmA9g
Y5V+VtjaAXJNkgTC1pbxEkJXxXXS+Xkqdj1nMTl6lVUVloGdjS25qYjrQL3JeSQ9tsa79pPe6ImJ
FFqQV4rW0pdyxKdpI5ku0UtcuuhmCY/5j3hg2LvRjScYPB8JBz6UssAqTiFMZVm4Geo6d6WuI8HM
R9LWJlIulLWRTh+v2fVZBCszPkzUZIu/Ek3xritUjSvkoExyjwqt9q78KHmHylVl8FreG/2SECMw
wAjG9QBycvrDxOIjKreNWQiQ1rso8gkrTA+hJaHMFLIg4+5ZJ2ExqvY5dEziWbgSTzH/9EhViWZa
LgTUTOjvkB0j5f+iQBfHTG7bJblGGZ8DGA3AmUyb6Z4AYZkdBofcb0QUYluAhZAONp9fn5b3utCi
R7uftdshfnTOmLxTXqofuli4zLFUGmaGkns9HjGBIdT8GxcmLYFL02USZZRgFNcfrt76CRipjxAN
7NIQIk1zuMrUaTkFXKohtEdne5SFGFemCEr54nawa/1mE8Il8G5tK01a8xgGkYXMnGJ0V21TcX48
vW+m5UJuzIQu6Qjl8aEZ3bfIZlilTFnAkgXcRpy8s4tjR6D7zWM8DnIbHU1ToX6SUWBMeW9VKq7X
WUObYS1F+PZEqtRcFfqAq7JGe37WE7n3R+GUstfEqMtqWs2V2ZZrS6u5Cuv+j0sxN7oZlsWaTeVt
BGDvfV65xriDq+qrT5pkUBogzYwRjSF66GFAsVhtxUBKGRVYgYNhMVkAGKZ1qTL322j8UGvRs443
4Cn4JHzmQ9/gpodWJO7rmXk8EDqvLceaJctanRlCeWWHpTDsRahlIKnNrGOZYyEZdWWkspDQSJY/
aUjPLS+PLMVBMc+g/g+GJL7feWHA4yhPZWN2GDBxi7iUpd7uZnzlX22MQuioEiICTYfT9vDxM4T1
QDBrn3GAe5m8/nQJncyhQNv13Bls/IgBY7bapgKF/MdW+E2JvIqTwKvra7/9i3ASTEAaTjCN5cbz
WbZ408UU1xWaHvi89KOwA8N8sfGu4H/tTAQ4LjutK/RvsdhslhhHeSc0MPz7prvxDp8pFAoYPlyd
vzxL6U5WQxbpPHsx5ogUd4WDoyhIj5RNMtNyYQXNhN4Bm+hGeNOmN3qwciDmZsBPuvVqduj0QRYS
A4/ClmZGgPAI0kJT3cUrB4WzXQhRGORKWmytm9sSFlih6wp3f1EdITX+hYEHzdz+ugAJeSdFSfzn
za9+N9Gveg72M2XCpwjm8oVRLGJXYhFmUPZ9HLEw0nIhFmZCr1R2BphEBtwxpL4GeDhie9lFKkVj
iIC16IywoI9EZ0bl8KPwiyWKo7zKfRe2aXP+XRhdQk+NTBtn0xoV5oV7uvCZmOS5MK3Dxl/6neGF
UQJo+ldJG25ZgU3SlgGPgllKm9KFVQEt24ibNXaXwkY92Ah3JxulsCGxTYjooQE6tW4pYRKbx6FA
HxY631p/SVx4EIXg1VjG1he1TVLLrgxNnEeBdTxzDA1BRT8zGRqedeCR0tCMaCUHaDkwNBZCPwg7
8IfSUHPw1WP12yZXHZ5l7JYdhhO04FUXIYPE7LqzFLPKxB0VwsRhgvJjXkdCHRKHOZRuWggdViKg
NwnLuNlIYFNo5ZrHskaJdVXHzVOhRI6DDI2kXMirkc7LaiRBavuBH4bS1JRXgJCkQBxuWt8OoYxi
nbL2Kvhs1w99uZGmJOiMaZSDMTUuxFFFH2xUzC0joUQPRYoqxkjnUfTQgqkRsic85QMaLM1jG+nl
B91V7s0AurDAhK8hRuRAZGKhmKYB26l7QZj8SiEfZSE8RyO6qkjm/Hga0UTKxfYa6RwIINFts4DO
yREmyiLo3jKT+bYo2Aizn09OHRxJrCaajM2JAqz2ECvurIfcgE8g13J4eCxBXZ2hTr7qKv/WoJ0a
r+oIaAmmVUmZkcwgIzlrx4xy6ar0lEO6/Eg1DmZaLiTTTOhFhzwG5cUqydPxDTDqTVdMWqrEpOTr
cUewanhtj3u7EkLwMCQhf/eLalNYychq12Igo1Tj09k08WH54kdATiVSxoGpQiXpoaD5GowDM67y
S3Co0Byv2xhRZwPbmDFhdXWOcNz5LscZA8tvpjOsfL9svBcwV3VR6gXIq6sTVMl5L7QBkrYvSSsH
O3gOq+F8PsvhLxMvmOnlZXIdrltKDXTSZbgWAeUJKAXkgc1zn6PeCkdH90R5HrAnnX4WPnNEtvx0
lGHVJ21+eqUlo1n7xW3VB359cMPhnrtKS0zli83d3ap7UpsKhcwqfn76WVPTlHDBoab22XOfs3Hk
tQ5q45I8yKcdrKBfy0F2buxWWLBLD3vq2rsVcq2frKQcKdIu6CKH08Et8xjoFsJgPByAbyFJWUvN
0eOxEBrahAfKtu0Y9J6FrPI4+5ij+CNsswndxUdPg1L1e/AraQ8Iq5xSaP5zvz88LwJxn4WQqgkd
5f24n9nFh7QtLBfY3Dg2PAo1ivEs1IAUwsSAlSzrcSnmes640dFRGgOAJmWPTxLBgVHuOUFp0zgG
ZTTxKjGhPAjVtL3+hA0p+FYPywCWUzbcd+HG8vNwG8aHRZIfC8GgIIzbxupKZceAqy00iXU2s9Fp
vvqy4MCQvunLX2S7aqswV3c+C3Ufqg1OECZTM8jaul8ZnkDW1kLnQWt9koWnjR/RHs8tz+qw0JcH
NPQvk7hDhVTtO6OFuMXU+ItuKDqxgyO0Rh65i/MHpcqJCoU+v+F0lf4gXsoAHoPAmnFAriwOY9iH
Z1mEtxWGwLSKNPKDReEVSrmNvrJqddm2g++U9zuobqsffKaphD4Rq0DUMMDvov2MsxjqAyzzQJTX
v4ik/FwNwkt1eT1os1hj+c16EDTth9+775aEGCkiySUiMc9Le6uStcTqrK2xAuTi4NTHSCx8buac
aU1WvdJWXqqVfetdEUbHoSfHMiw3thlePyGIWWiSSmuM0momJFVmjT0fWZ/cw/fhbFVszYaiNPHo
o6N4YAtbdIem4FeHS9g4pb0t0LCbZ0uZUE05GHYznYlhHydB6CSKhQGz7u6jcXBKzysDz8s8jsAj
dbjwbRDzJMcYV4pcxZXCEN+984QhPbfg3xajZHkC+UUHPTT32+1mBym3ceiSRSpUiTxPF3nkEUzl
2TPqu2ewyYQyNppwYMlnj3AOw7gqhWeZGMlxkohGUg5yiGY6HwjbpAXQMlLxegeAEq5A9Nc2LQW/
t6oXFVQ/5im1d+wNqmhMQZDueEb8Uam9G0HDrN0P23cW/i7wYjY6gFn1kfY4Ykp7dK4+lvbLfpem
CxtIZ6J9e9UQPcwM0mtIhjDWxlM458a8Fd3gZU807IgD5k46ZTOpTMJ92XaelbZmeoWXTGL3Lol2
ZEXgfaCG2hHD1/SaR62YF1vO434BBzhmzMyPnO4xirf2PF72rLK6E9h2hYejtLZMCyUMnFGUAsJ0
a5xlQWRbjjl2wNXZ8yw+nh0wkXIhKkY6/26jk0NVaEjkaXwm39AXt2/pM72h78EDLh1lfmT3vAen
OWgHv/RewrQogLBNJYeOc+dLDV0qhYUMtjVhIdfogFdLUadsToOIaF8i0ZBGI7AZ3zxYN15/nML5
OM53IU4jcJHMdPatamMq5qM8/14fdopXtdR9ldqWXCIjo94bht6UrdLsVB8S7GGD7eUP0/7AB12r
mxCI9nIk0soaBs0NljnP0fWuehwYE1x5pJfKm2m50PZmQnhupdby82yoLGFE122tn42jM2vPhqXG
jMCgPaid0jJUjlmUZdeQOz2RiRKuhJj8n7eJRh52VZUufgHsdRQeNtNywMMWQhPIMlaYELfvTioo
oTxM+FJYsXJLXYkEHVvcNlApbHWttxJJsXoL7dWyw+ZODFfLC18pr1OBqBnFvIRRXeHP2WZTwgEM
/Zj6N1RpfqqeGIVdsKZGcRW6abUdRuYIOTVX5SC80+mN/Wg6HgmZgCEWqo6yKwLuWkmSvo6EQSjG
QqirKt/1/sPTJxmNmyZZhq+B14ircCOLo2J+uJHQPjDBYnzuwqN9+C9RhbKkDQplbmRzdHJlYW0N
CmVuZG9iag0KMjggMCBvYmoNCjw8L1R5cGUvUGFnZS9QYXJlbnQgMiAwIFIvUmVzb3VyY2VzPDwv
Rm9udDw8L0YxIDUgMCBSL0YyIDEwIDAgUi9GNiAzMCAwIFIvRjQgMTYgMCBSL0Y3IDM2IDAgUj4+
L0V4dEdTdGF0ZTw8L0dTNyA3IDAgUi9HUzggOCAwIFI+Pi9YT2JqZWN0PDwvSW1hZ2U5IDkgMCBS
Pj4vUHJvY1NldFsvUERGL1RleHQvSW1hZ2VCL0ltYWdlQy9JbWFnZUldID4+L0Fubm90c1sgMzUg
MCBSIDM4IDAgUl0gL01lZGlhQm94WyAwIDAgNTk1LjI1IDg0Ml0gL0NvbnRlbnRzIDI5IDAgUi9H
cm91cDw8L1R5cGUvR3JvdXAvUy9UcmFuc3BhcmVuY3kvQ1MvRGV2aWNlUkdCPj4vVGFicy9TL1N0
cnVjdFBhcmVudHMgND4+DQplbmRvYmoNCjI5IDAgb2JqDQo8PC9GaWx0ZXIvRmxhdGVEZWNvZGUv
TGVuZ3RoIDEyNzE+Pg0Kc3RyZWFtDQp4nM1XbW/jNgz+HiD/QR/tw6xIsl5soDCWJu3tihW4WzMc
huI+uImbZkvdLnFx678fKdlOmthr2njYAiS2JEp8SD6kmMFwVSxu02lBTk4Gw6JIp3fZjFwPJg+P
3waT58ds8DmdL/K0WDzkg6unmwKnfsrSWbZKEnI6HpE/+z1GGX6iyBBGVKyoUCSSgqyyfu/rB5L3
e6eTfm9wzgkXZHLb73GQYwSGIMsiYnALrNyD0McrQ+ZrOJPM7SgqRx/7vWuP+N/I5KLfO4PjvvR7
B6k+VO4ViBGj0liIFtl/D0grGv+vACleBbEbQEJQpuBYQzXhWuJAG6rUlmA5jTjc0vaeKdLp0306
z2IyfiBfUDOo+l5C6/EYhIxSlBOQVJKXQ0GW/d5Vv0fOLkeEDK4e0xyT43L0aUzY4Oc0nxMvy4OP
p/7bM0DsOk8KqkDWhLqiF6yvCKOhFJF2YBnlIAJTRpPVfHfmlyY3N2HnR2LXbdgFr5j4LuwnjInz
JFAnLFSnSSBPGDcKAIVJEMK7GieBwTnNeDxMuIZ3fmbleTRKgsiNOY5j5sYgZ/dWcnwIZ0f23Z4r
4GlkgkepYSIYPJlwasqtlVh9pBoChDHjpyrhMYz1uZOHoyuolRn1Xu721KYY7XRVsEbOJJQN5Th5
e6K0kEoI5P+xcTmEU2LDqV+v3sEp2cYpZuheLbEeZlxEliS1l0emJM3YBhQCJC2V0P/JtqA+RzbB
c+RC8CLMNlRJtDXFznE3SLopaUmy4Y8yJT+dEg6oYrf7vXHcr6ya28ra5AzvMsv90Cse/MhbvaPG
thbzqF3lD8QPhPfoS2+ZpWs/UF52AEfCIzmyh1GEEdTsLYgU4qeRulEEv1D9HaX3px2vp772HuB7
75vSmGLXjqPgRZrq8Ah8xR2AW4B/Q886/NYPHOCVH0hA/arHZdceD0NG4xZSdOi5MAypbkl+x3Tr
jyJbLsnTmiABUztzA1FcFAQDWvsJQgq/KS7h3BM8C/JcuRKHVmxtZZfg4/L0NIelGXzt6BmXX2zY
sbcluBVHsZ2IBXVL1gO3H45zUlkhNZy63/6hB7K8KG22eBe5r7y5Hxivzl7nHzA59rIVeiTLpz68
rzusI0rSKGxBSclnRFAXkS7Ll8Dy1ay2Q6by+B/Mm5Xud2TdSWbk43MDj96AxuxVHIlNbDOYS18w
QAPqc9Q6s0nhc1WBAEjhEUiil0BAlKNb9B4SEsChMZlMr73VrDvTQyacxm4D3qAHAt5GrIsnTKIl
Ovm5w2ooJOXNiW6dKaT1Ju2yAIsY6nyzkV+b7vujlMmYyhZl36GOLaDKQ/aA0pzcQKvjCrotZy6z
8ELAsoz3+V1VsDfXBKahS7xpWb/XdcHfpKY7FWt+9hdGsejQwqpUG0NjtWejBVJkjxUw2p1iA3/F
TaviA3o21XUHUblCh6+3EE2A9L8FSEYN9PsNOFRd+pYqyCDbGLgWYWlpVdf4qR9wN0SRIp3C9gJX
uHdhL+Qclo4s+vtXkFFURS0GbLLANo82aeqeZtMO3QNw+UrLVMAWZvPLLa+qjmiJ49BLdzOmKXym
845U2lZxy/q2bvp3sJFtx6DDPAvNoShshqMT07KJN3ALd1doGNRtcQiOHzOMGVKBWprSJ3DLH68H
MDoygHsXqoT/trIt/zoMkdQSFDSr2SFuzSnsXjg3u1279cvfJRKlAw0KZW5kc3RyZWFtDQplbmRv
YmoNCjMwIDAgb2JqDQo8PC9UeXBlL0ZvbnQvU3VidHlwZS9UeXBlMC9CYXNlRm9udC9CQ0RIRUUr
Q2FsaWJyaS1MaWdodC9FbmNvZGluZy9JZGVudGl0eS1IL0Rlc2NlbmRhbnRGb250cyAzMSAwIFIv
VG9Vbmljb2RlIDE3MSAwIFI+Pg0KZW5kb2JqDQozMSAwIG9iag0KWyAzMiAwIFJdIA0KZW5kb2Jq
DQozMiAwIG9iag0KPDwvQmFzZUZvbnQvQkNESEVFK0NhbGlicmktTGlnaHQvU3VidHlwZS9DSURG
b250VHlwZTIvVHlwZS9Gb250L0NJRFRvR0lETWFwL0lkZW50aXR5L0RXIDEwMDAvQ0lEU3lzdGVt
SW5mbyAzMyAwIFIvRm9udERlc2NyaXB0b3IgMzQgMCBSL1cgMTczIDAgUj4+DQplbmRvYmoNCjMz
IDAgb2JqDQo8PC9PcmRlcmluZyhJZGVudGl0eSkgL1JlZ2lzdHJ5KEFkb2JlKSAvU3VwcGxlbWVu
dCAwPj4NCmVuZG9iag0KMzQgMCBvYmoNCjw8L1R5cGUvRm9udERlc2NyaXB0b3IvRm9udE5hbWUv
QkNESEVFK0NhbGlicmktTGlnaHQvRmxhZ3MgMzIvSXRhbGljQW5nbGUgMC9Bc2NlbnQgNzUwL0Rl
c2NlbnQgLTI1MC9DYXBIZWlnaHQgNzUwL0F2Z1dpZHRoIDUyMC9NYXhXaWR0aCAxODIwL0ZvbnRX
ZWlnaHQgMzAwL1hIZWlnaHQgMjUwL1N0ZW1WIDUyL0ZvbnRCQm94WyAtNTExIC0yNTAgMTMwOSA3
NTBdIC9Gb250RmlsZTIgMTcyIDAgUj4+DQplbmRvYmoNCjM1IDAgb2JqDQo8PC9TdWJ0eXBlL0xp
bmsvUmVjdFsgMjM1LjQ2IDcwNC4wNiAzMzIuOTIgNzE4LjcxXSAvQlM8PC9XIDA+Pi9GIDQvQTw8
L1R5cGUvQWN0aW9uL1MvVVJJL1VSSShodHRwczovL2Zvcm1zLm9mZmljZS5jb20vUGFnZXMvUmVz
cG9uc2VQYWdlLmFzcHg/aWQ9c0FhZkxta1dpVVdIaVJDZ2FUVGNZVlo1c1l1dEM3cEZyeDVHMTV2
WGhBOVVOa3d6VjFnNFYwSlpOekExU2xaQk0waFZOVWhRU0RGRlVTNHUpID4+L1N0cnVjdFBhcmVu
dCA1Pj4NCmVuZG9iag0KMzYgMCBvYmoNCjw8L1R5cGUvRm9udC9TdWJ0eXBlL1RydWVUeXBlL05h
bWUvRjcvQmFzZUZvbnQvQkNESUVFK0NhbGlicmktQm9sZC9FbmNvZGluZy9XaW5BbnNpRW5jb2Rp
bmcvRm9udERlc2NyaXB0b3IgMzcgMCBSL0ZpcnN0Q2hhciAzMi9MYXN0Q2hhciAxMjEvV2lkdGhz
IDE3OSAwIFI+Pg0KZW5kb2JqDQozNyAwIG9iag0KPDwvVHlwZS9Gb250RGVzY3JpcHRvci9Gb250
TmFtZS9CQ0RJRUUrQ2FsaWJyaS1Cb2xkL0ZsYWdzIDMyL0l0YWxpY0FuZ2xlIDAvQXNjZW50IDc1
MC9EZXNjZW50IC0yNTAvQ2FwSGVpZ2h0IDc1MC9BdmdXaWR0aCA1MzYvTWF4V2lkdGggMTc4MS9G
b250V2VpZ2h0IDcwMC9YSGVpZ2h0IDI1MC9TdGVtViA1My9Gb250QkJveFsgLTUxOSAtMjUwIDEy
NjMgNzUwXSAvRm9udEZpbGUyIDE4MCAwIFI+Pg0KZW5kb2JqDQozOCAwIG9iag0KPDwvU3VidHlw
ZS9MaW5rL1JlY3RbIDM0MS4yIDY0NS40NyA0NjMuNTIgNjYwLjEyXSAvQlM8PC9XIDA+Pi9GIDQv
QTw8L1R5cGUvQWN0aW9uL1MvVVJJL1VSSShtYWlsdG86amVubnkubC5yb2JlcnRzb25AZWQuYWMu
dWspID4+L1N0cnVjdFBhcmVudCA2Pj4NCmVuZG9iag0KMzkgMCBvYmoNCjw8L0F1dGhvcihNQUNL
SUUgUm9iKSAvQ3JlYXRvcihNaWNyb3NvZnQgV29yZCkgL0NyZWF0aW9uRGF0ZShEOjIwMjMwNjE0
MDMzODA2LTA3JzAwJykgL01vZERhdGUoRDoyMDIzMDYxNDAzMzgwNi0wNycwMCcpID4+DQplbmRv
YmoNCjQwIDAgb2JqDQo8PC9UeXBlL091dGxpbmVzL0ZpcnN0IDQxIDAgUi9MYXN0IDQzIDAgUj4+
DQplbmRvYmoNCjQxIDAgb2JqDQo8PC9UaXRsZShXZWxsY29tZSBUcnVzdCBQaEQgU3R1ZGVudCBQ
dWJsaWMgSW52b2x2ZW1lbnQgTWVudG9yIFByb2dyYW1tZSkgL1BhcmVudCA0MCAwIFIvRmlyc3Qg
NDIgMCBSL0xhc3QgNDMgMCBSL0NvdW50IC0yL0Rlc3RbIDMgMCBSL1hZWiA0MCA3NDcgMF0gPj4N
CmVuZG9iag0KNDIgMCBvYmoNCjw8L1RpdGxlKEJhY2tncm91bmQpIC9QYXJlbnQgNDEgMCBSL0Rl
c3RbIDMgMCBSL1hZWiA0MCA3MTYgMF0gL05leHQgNDMgMCBSPj4NCmVuZG9iag0KNDMgMCBvYmoN
Cjw8L1RpdGxlKEhvdyBjYW4gSSBnZXQgaW52b2x2ZWQ/KSAvUGFyZW50IDQxIDAgUi9EZXN0WyAz
IDAgUi9YWVogNDAgNDA2IDBdIC9QcmV2IDQyIDAgUj4+DQplbmRvYmoNCjUxIDAgb2JqDQo8PC9U
eXBlL09ialN0bS9OIDExNi9GaXJzdCA5NzAvRmlsdGVyL0ZsYXRlRGVjb2RlL0xlbmd0aCAxNzQ5
Pj4NCnN0cmVhbQ0KeJylWW1vEzkQ/o7Ef5h/sDt+t4SQ4ADBFUrVIt0HdB9Cu1dytAkKqQT//p6J
vSFt7XWSkyjr9c6bZ55nvOuYSD1ZtfmniXtD1hBbS9aT6h3ZQMrgmSMVNdlIGn94bLgn15PxmhxD
25GDlPfkMKECOYwCRBx5jWeRPNRdoGAwZIow7XuKUHLw1zNmFa4xkMc92568I1a9IthkpTFvcY2Y
D8Tail1i02M+4opJeGOrewqMa9AUYM9pSxiyCx6eib2OFGDHR6YA+8FohIJrhBzsRIvQFBYOuxBB
AgxFQ4oV5jWuCAamlNKYR2Y0Qx/3GgvEIiRViLbvMRB3PVSskbTCpsM03Chn4ybPyhtE2mNGUoOl
kwoGscE1longGfYkQYxUa8kQw5vuZb2sCK6dJAqDKANDWkkF2ZOWsJgdBsgxQ1MbLYOAQUD6kHxt
TZD8knZWEs0EWVhWMOjFqYLBgOeMFekgyUWNddSiBYMxyiCQ6UVdMwDBMgAkWCqoNRnJEmuFAXKK
mpHRVgaGjMCHFR4ZiRArMXZTV0/GwRjDjXGSQhQMGPNSagykVgbqUjfGn4lIOhuoRycDwHaTKKzN
9gkYZMWqAMpyFDuArwKAGdm3Gvlj1NyaXmQAcCPVEfhbFhxB3QpAQQPrxBdWa92GIrDjlQyM4B7q
oIMNMMbChNgL7PAoSn4cDEapsrCjNzIDUmwyhrgdAz4I2SlZkiFnkW6sxTkwxQh7IIiVuIhKCzN6
xBaFMbJWpNQjjfTsWXcmVno67y66t9x9+vV96C7Wq7vL9eub4bY7+Uz939SdXZMWoefPnz55oKNK
Ojypc1ZSUYer6McqG6mPL/887z5++Rdo2ag/Mov0JrMX32eLR5ZH8e6EzG8Vm1XezxffSsGg7BCQ
3odLaS1bCy2nds/lp1VIf614nFZHNzxcKRyuEg9X4SLm3Fi19y+XV7+KekXcgVFZ710xD76WPxea
DouobTmsFgx9reWwgPmmQ3SEFkLedy/QQjY3pYgT0lI+cpRHVNUU16z3pAXbMsdtmeN+X7qxexxL
jeQ+JcJXIbP/avyeWfMmubTpUm0vjdxPE7fSxY+grpreLso6x2wXR+wXqkiehk4RtA0dW9IJsUVu
5Yp6fpLcscrGyE2HxR2g5VBVHeqmwyIMWw7NXu0rhFr7SpnP+chRFuP3rfgzuJW7r2en49/h7ANN
ee1vdfxjXMp3Rd2napbpOJ+66vNeoaKrFSoVYMzKGOm0xak3w4N0TCVbzZcAW1F0jXTFeom4CQt3
nFOewAU3ceGPdFoHhnyDNpyGI53aCafNN8l4pFM/4bT9NlluL22vdSTdIx73vsa8DPMReSMYxvqM
KRtXcQS9uNzIGkrlTiQHDa1clluAnB9M5lJNwEa1P0AqTaTpdQI3qo2bSgdqep3oQLq9MVVaUMur
nmhButmCuNKDml4nepBuo6nShJpe62i6z0ylq8xUmYEqM1BlpurMVJ2Zqk3bV5lk5Wa333v+YUrH
9ABV7gH7veo/LJhpv6JWKGx4utSmnn45Y2x5rVC46dVNeG2+zqoKhZteJ95oTfszp0LhllfbtwG+
IZNRVTKl+o8VGXM0Rn0E0EYahEMIV9SRQ+F+8uwg7wQnpIonIXp7EvLIcuu8c2tZF8KpHYZwPvLk
3TPP4xdl9s2ezbXL55+8ewB6UB1sOWTH+4bsynUItTq41unQ1rIvhFOtg8s7hLP1Ouy/qLBvHVze
eFzmlHP1OowoeLW8vLsdFuviB1j6TLfJrE1WE37y4bn8eri5pC/5HED2n7Pg02Q6iJMf+uQSkl5I
eiGJhCQSkl5IHkICVTqSyJ+8m5/e0nW8H/fivAcrztdxL87PdWaIHvfsmNtN1jNZz47XnEo7VjTL
ufzOtIu3lLxPq2E4Xy7X3fnyZvgw+055rzmbrZBmeUppj9hkeEvU7dPT4ef6ZPi1Bdwb2Fos10N3
Kv+9Xlz9vvkE0S/Ln93FcLnu3g6zq2GVxqIzjt8tbuaL4eLrTCKUiRcLWJit58tFvl+t5//MMNjc
/bVcffuyXH77DQyZ+fF1GNYS5Lr7MLtcLXfu//iK/3fuX81nN8vrnYmLm/nVsCOb/EDsejW77d7M
r+9WWMp8fTN0bzkv+vTu9gdaOdmc7vGnFTUeu2r56UwGZvPb2QaR2wbkRgps63M6ux1+fE63DVwn
YKQWtoX3FMoTotJvCPlkf4v5zIAk4sP/YkA6V8ynfdszOFlPzGDuM2h7XSFJBjtnOc5ynJ9zJgfH
CpmynMpyKsvp/Fxne9oeSLocp8nyJsuN7xeyxseMHDedUTg+YOjYDO39Zvj0yX+LQjLiDQplbmRz
dHJlYW0NCmVuZG9iag0KNjUgMCBvYmoNCjw8L08vTGlzdC9MaXN0TnVtYmVyaW5nL0RlY2ltYWw+
Pg0KZW5kb2JqDQo4OCAwIG9iag0KPDwvTy9MaXN0L0xpc3ROdW1iZXJpbmcvRGlzYz4+DQplbmRv
YmoNCjk2IDAgb2JqDQo8PC9PL0xpc3QvTGlzdE51bWJlcmluZy9EaXNjPj4NCmVuZG9iag0KMTA3
IDAgb2JqDQo8PC9PL0xpc3QvTGlzdE51bWJlcmluZy9EaXNjPj4NCmVuZG9iag0KMTIzIDAgb2Jq
DQo8PC9PL0xpc3QvTGlzdE51bWJlcmluZy9EaXNjPj4NCmVuZG9iag0KMTQyIDAgb2JqDQo8PC9P
L0xpc3QvTGlzdE51bWJlcmluZy9EaXNjPj4NCmVuZG9iag0KMTY3IDAgb2JqDQo8PC9GaWx0ZXIv
RmxhdGVEZWNvZGUvTGVuZ3RoIDMzMj4+DQpzdHJlYW0NCnicXZLLboMwEEX3/gov00UEdsJLQkgJ
aSQWfai0H0DsIUUqxjJkwd/XzJBUqiVAR3PH19xxUFanynQTD97doGqYeNsZ7WAcbk4Bv8C1M0wI
rjs1rYRv1TeWBb65nscJ+sq0A8tzHnz44ji5mW8OerjAEwvenAbXmSvffJW15/pm7Q/0YCYesqLg
Glq/0UtjX5seeIBt20r7ejfNW9/zp/icLXCJLOgwatAw2kaBa8wVWB76VfD87FfBwOh/dZFS26VV
341D+c7Lw1CGxUIiRdrvkeSZKEOKEqQIlSKUSLEgImUskcSBaE/0TBQhSXKIY6RoVaZEJyL0E3FJ
dCRaHUqkZFWekVJSJuSe0Z4JuR8jInIv6R+SDMNZUxD3TO4Z7uhYu+joP3IJhdRUX1Jdhv8Ymbo5
56eFNwTHtAyoM/C4RHawS9fy/AIsp6udDQplbmRzdHJlYW0NCmVuZG9iag0KMTY4IDAgb2JqDQo8
PC9GaWx0ZXIvRmxhdGVEZWNvZGUvTGVuZ3RoIDUzMjYyL0xlbmd0aDEgMTQxMjE2Pj4NCnN0cmVh
bQ0KeJzsfQd8VMXa/jvn7CabssmmErKE3bAkATYQOqFIFlIgREogi5vQElIohk7oJRZAo9h7xe4V
1M0CErChF7ti7w2vXstVLNdyvSjk/8x5dyAgIP7+3/f53e+3b/Kc55l3Zt4zM2dmziwEQoKIbLiY
qLJweEHZq0NaR5P4/lyipI8Lh5+e/2rerCYSX35CFL5p7ISc3jc+3n8/kTgPtSqr51TNv2yKvYjo
zCuIzGOqlyx27pz/Vj+iW39F+qG6+TPmrPlAH0A0H/Wt7hn1y+vSY8b2Ibq7heg9z8zaqpqfRy/3
I1404vWfCYf13g4yfgHSnWfOWbxsQPaYCUh/TjRrS/286qrSgnZhJM79GcUnzqlaNr+HNTMf+TNR
3jmndnHVdWdvWkJahEyfO7dqTu1NB36cRuLBcUQ9F82ft2hxq53Woz97ZPn5C2vnJ8zo1J5ojQ23
+5LkWIQN+ujlJVHjpsUO+ZHaW0jag1+uel7ym8VLx/5y4GBjxFeW/khGkEZsqBdGh0jsidz0y4ED
myK+MiK1sfZbpMfejW4hG60jHTVtlEMbiOL7474acnWTW1xCZrKYrzVjhERHZv0lWq+RhbRYs6Zp
Jl0zfUI9WndT55VGC2CjJzid5CH6xcRtCL9Jy3SSaJV5+g5zjOwpJZpijrRGvIjHfQu56A+aqYK2
mAqo6rh5X9GWtmn986PTJzL9XtpijqZJv4n365H6munUYhllN1K4Ub8L19GnHL9u2Jsnjmk+napP
9X7GvTqdOBb6N+K4/k8p9qh7dqJ7/sg9wzvSaSeI2/H36uo/YPb9QTOZ6Bb9OZpz3LxazOu28RuP
Tp+wHePoFtPZVP+beMuO1BdfnTwW8uOU1oYG4z7DdbR9x68bFob7Xnr8PNM9VHcqbVemP8FxTM1U
p+8/ZhzGUvFx65RTh6PuuZFuPuX7HaT0sKE04Df+56m/fs7vP1f9dZp8qvdSZupL1+rTqeJ4eeHz
qCLsfUBwPspWHnW/X2jKqdxDW0AZYddRhuV1yjBthr4+qIdQxqnUD1tyauVUPFk+LAL3yP/tPWSe
af8RX3gXytD3UL/fxDqmr0HftUqLN7DX/46hjFHe1JHOE/9ofV1CpvXbjopz7fHqhtXQtW3v95u2
5B7/mZ2wfDCW7Jf27NFx9XQqPV4d831H+7X7KP2omJ9SuqnhaN9x740y5gRKDy/B/H7798vLMmjn
Fb9XTpl+I3Uyt/z2GepLqat+M3U61TjStC1UoP2d6rUxBo/UWmiEeIw6a1dTN+0LqhfVVCXmtL6F
dL2YSvWmiSj7qYFCox7qiJ/APWm4+Jhcso62jhz6N5StraEu2npy/JH2/Kca5jWJvX92K0IWspCF
jE27XkQqrW8/+v2tVdJ+w19DKyTjM1Y3w9+ZHtTMdHXQd6H0K/4vb98ivEOAUy4/h9YBK37j99C5
wIrfK3cqpvejC9qmw7OAIcx/hmnPkUv/iqYDxz2zKMNn4vuAhcCMk8bbSO31s2iyvojKT1YO54iN
QC0w/X+yfeJnnCH8VKLdS8NOVu5w+YeoEvD9f9f9kXpp42mIVkzdT1rnFMuFLGQh+/PM9Ngf+7OP
45n2I3XQPqOL9DCq0EvoIu1u4EKkC5CeRBeJO4HnyKztgx9p0xy6SNbTG6hCe4u1EaeRirQzyKQn
0hlG2wr5M5p2wdF/dhKykIUsZCELWchCFrKQhSxkIfu/a/IzpsGfBT87Bj9nGvp3PmcaZRr470XV
5031OVN9xgxZyEIWspCFLGQhC1nIQhaykIUsZCEL2f+8iRP+lHvIQhaykIUsZCELWchCFrKQhSxk
IQtZyEL255k2nwYAGUDmf9s96mgqMFbij9Vsvfu/p0UhC1nIQhaykIUsZCELWchCFrKQhSxkIQtZ
yEIWspCFLGQhC1nIQhaykLXu+rNbELKQ/cmmB9GBf5OU2IUUlO4nk7gJjiLykJnCoKzUibpSD+pD
g2g0jSMvnUHltJw20b20lXaKXtqAtOy0Hmm90gamDUkbmjbcGeG0Ods71zrPcV6U8fwvplbjN0Uh
jpO6UDb1Qpw8GksTjDhVRpxAmzg90/oYcTxGnBTnaudZzo2IQ4gjWn9EGycCD+lpwZ6kyd/l0Vqt
PaEX6UOpX2ufLze0/dqf9fH0j4cTfbzu43Ufyt9oxL85Cx4qMFQBVQb/N+2T/p/ahi0M8nw5evoo
/Wrdqy/Uffpo/XoyURzFUwpGNJOy0M8c9HMIDUX8EvR0KtXQTKGJWGETqaKj6CLGiQoxRcwS9WKe
aBBLxGpxvrhAXCguEdeJ7WK3eEw8KZ4y6SaT2CfcoocYIXJFCYWJn4wW/HTsbwBDWgv+vjCNTm5c
02h/mwmxRl9rsNEjQ+3Xv9a/aVtRP+OwOnmPyeizNKPf4MXAMf/3+x8fjd/p159v+nFc8n+LOsbk
0zz1oKIutCZPYn/+miRPxfp1ixctXDB/3tw59WfOnjVzRl1tzfRpU6dMnlRR7vOWTRhfOm7smNGn
l4wqHjmiqLAgf/gwT97Q04YMHjQwd0D/fjk9umd3yczo7OrkSEmMs8VaoyIjLOFhZpOuCcoudBVV
Ov2ZlX5TpmvkyO4y7aqCo6qNo9LvhKvo6DJ+Z6VRzHl0SQ9K1h1T0sMlPYdLCptzCA3pnu0sdDn9
LxS4nC2iotQHvbHAVe707zf0aEObMo2EFYn0dNRwFqbMLHD6RaWz0F+0ZGZTYWUB4jVHRea78msj
u2dTc2QUZBSUv4trfrPoMlQYQutSOKhZI4tV3tavZxRW1fjHlfoKC+zp6eWGj/KNWP6wfH+4Ecs5
S7aZLnA2Z+9uurDFRtMr3dE1rpqqyT6/XoVKTXphU9MGf5zb39VV4O+64pMUdLnWn+0qKPS7XQhW
Mv7wDYTfnGFzOZt+JDTetf+roz1VQU9Yhu1HklJ28fAwIV9pQtvQQvQvPV225YIWD01Hwt9Y6uO0
k6bbA+TJcZf7tUqZs1vlJHllTqPKOVy90pUuH1VhZfB7ycwUf+N0Z/dsjL7xnYFv5Dv9embl9OqZ
kqtqm1wFBTxuZT6/pwDCUxXsa2FzzxyUr6pEJ2bJYSj1+XNc8/2JruFcAA6nfAazJviMKsFq/sR8
P1VWB2v5cwoLZLuchU2VBdxAGctV6ttJfVr3Nfd12rf2ob5ULtvhT87HQ8ksbPLV1PkdlfYazM86
p8+e7veUY/jKXb7acvmUXDZ/1324XbpxR6MW+nZMaVVY9jw8w+L0aXa9XD4tOJxFuLiGD0GGDY/L
SMonOnyI0yfspIrhLsESUh0VBwk9I3+kzNJl1fyR9vTydLaTNMkebJM5w29pE8sGx+E28X1O2DQu
LRvU1VlYW9CmgUcFNQcbGIx2/HZqciyCN0YNi3ycI1WWnoGVC5+GMIZLPsUUp5/GOX2uWle5C3PI
M84n+ybH2ni+JRNcJaUVPuNpB2dJ2VEpzs/llJ/Ska0SWj7mYJHbrh6rkR5hpA8nRx6TXayyXbJd
TU01zaRnyKlsbxaGMOdfUO4f6y53+ae7Xemynd2zmy0UnV5WmY+1WoTtzlVU5cIrq6ipqqW1cXpT
s8fTNL+wcuYgrIsmV3FNk2uCb4jdaPx432r7CnnveCoRJWXDEUqj4c0ucV5ps0ecN6HCt9NG5Dyv
zBfQhJZfOby8uTPyfDudeAEYXk16pVMmnDIhI41HwmKUt+/0EDUauSbDYaSrWwQZPovyCapu0dhn
4xtlGjfy4GRX3WLiHI8qbYLPwr5GLt0lWNqCHJvM2UV4kZCRydZMcoA9kWaPxRPhidasGoZUugLw
7ELZCEFbo4VV2JsRc7zhbhGNzREe+04j0vhgyUaUlL7Gwz60XBZrEwj34457j/TAW+HbGk2Ib1xR
Yrg0zMKUmZhDeJ8UOmvk/FtVPrOpslzuHpSMuYpv4ReuoeTXXEPR4rBof6Srdrg/yjVc+vOkP4/9
YdIfjpkvkgUettx0mypd2IixYnxkF7zWdBnS2dLaWuZLf8G+vzwda2kyUOHzR7jxcjNnjEK5ERKV
cI/wN1ZXyXaQ1yfrhmcUV5djXaqAKFLsj0CEiGAElCgy6sj1hkrVmGtVLkPCja2jsdxf7pY39c0q
N9arzU8jXYP8YZkc05wpb5RT3hTv6m1sPljrkRkbJEWgbTTBxx47krhZOQ9SeDRaXu1CVnWlk+fI
BKxlfllE2tlTiz3flFlrINIezCTZLT0jyhrpj+iBgPiWOqqH3HPMGeHl5dx4I7UhWAD3tvmj0KLM
NkMZrIDRQVaxbAu+N6CpsuhjMkxpC413LcPWKRttRApHtt+aUVyFtxvXj4LHlasqW+QmGBWMsYe9
4bLn0Rh3bAktrXe5lqe3Mewd8u0n5x/Zd2KhUnnTsQ7/JHf3bMuxXqvhbmqyWI9fgcfLYj3MhlPL
qJZvBbCccMZ8cxbKV6VrVLM2xm2wMLhplAtvEC1DAgcdHcsn3VlTLkuhyeOMveyEhUSbQvI1bQRv
sg1WKRFM8cNs8s84OjnzcLJIAofBjB58hkBX5F6LuTLb7q/HzFRF5BNxNjltrkEueTEqj5CoxEM6
vCww/THr5KJprHb6pmOyI2BRZVNRkzyiVlcFhy14J/9c91EhsS4EJg8Cye74G8c5K8udlTiailJf
erodqxHsrMM51VUlXwXjuD/jKoyjSlWTnOKEk0q53R+OF1NdVa0rHW8Qv9yBePRlG03BZUP2piZX
k99Yt0UojPCZWHbFkvA93+2qqpVH6Dp5gq416hahucboyGj2QhfWci3cxlhi4LD1TZeX6iZ5QJ9S
6cZIxDXFNzkHNmELnoK3hymzemIlXlXyjeQ0HnWVHSkMQrFMlSMQF4zIkAV5CcjWzHE3TwnPOOIx
vue5ubDFiIqWjff5x6kixnqSYoHbr7XLRabsvBhf4VP7lC6zizG8Hswqu6zt9GtlvuDjMeoXy6p2
9cC4GjzGOyS4vg6/bdR7aLIdY3pCP14O+rAJ2tPak5RLDu2pIL9Pudo75NXeBr8JfivIb4BfB78G
fhX8Cvhl8KPgR8APgx/Cx1+T9i71BcoA/bCqAW4HXgPMdCYiCYpCfUGJ2uNUANQAi4ErADPKPoK8
2xFRkFM7d1tEihiFB3qOEmcrcZYSjUqsVWKNEquVWKXESiVWKLFciWVKLFViiRINSixWYpESC5SY
r8Q8JeYqMUeJeiXOVGK2ErOUmKnEDCXqlKhVokaJaiWmK1GlRKUS05SYqsQUJSYrMUmJCiXKlfAp
cYYSE5XwKlGmxAQlxitRqsQ4JcYqMUaJ0UqcrkSJEqOUKFZipBIjlChSolCJAiXylRiuxDAlPErk
KTFUidOUGKLEYCUGKTFQiVwlBijRX4l+SvRVoo8SvZXopURPJXKU6KFEdyWylXAr0U2Jrkp0USJL
iUwlMpTorIRLiU5KpCvhVMKhREcl0pTooIRdiVQl2iuRokQ7JZKVSFIiUYkEJeKViFPCpkSsEjFK
WJWIViJKiUglIpSwKBGuRJgSZiVMSuhKaEoIJSgoRKsSh5Q4qMSvSvyixAEl/q3Ez0r8S4mflPhR
iR+U+F6JfyrxnRLfKvGNEl8rsV+Jr5T4Uol/KPGFEp8r8ZkSnyrxdyU+UeJjJf6mxEdK7FPiQyU+
UOJ9Jd5T4l0l3lHibSXeUuJNJd5Q4nUlXlPiVSVeUeJlJV5S4kUl9irxghLPK/GcEs8q8YwSTyvx
lBJPKvGEEnuU+KsSjyvxmBK7lXhUiUeUeFiJh5R4UIldSuxUokWJHUo8oMR2JbYpsVWJgBLNSviV
uF+J+5S4V4ktSmxW4h4l/qLE3UrcpcSdStyhxO1K3KbErUrcosQmJW5W4iYlblTiBiWuV+I6Ja5V
4holrlbiKiWuVOIKJS5X4jIlLlXiEiUuVuIiJTYqcaESFyjRpMT5SpynxAYl1iuxTgl17BHq2CPU
sUeoY49Qxx6hjj1CHXuEOvYIdewR6tgj1LFHqGOPUMceoY49Qh17hDr2CHXsEerYIxYqoc4/Qp1/
hDr/CHX+Eer8I9T5R6jzj1DnH6HOP0Kdf4Q6/wh1/hHq/CPU+Ueo849Q5x+hzj9CnX+EOv8Idf4R
6vwj1PlHqPOPUOcfoc4/Qp1/hDr/CHX+Eer8I9T5R6jzj1DnH6GOPUIde4Q69gh12hHqtCPUaUeo
045Qpx2hTjtCnXaEOu0IddoR+VulaNHODXQc6sCZOdAxCXQ2p84KdBwEauTUWqY1gY7RoNWcWsW0
kmkF0/JA2jDQskBaPmgp0xKmBs5bzKlFTAvZuSCQNhw0n2ke01wuMoepnunMQIdC0GymWUwzmWYw
1QU6FIBqOVXDVM00namKqZJpGtNUrjeFU5OZJjFVMJUz+ZjOYJrI5GUqY5rANJ6plGkc01imMUyj
mU5nKmEaFbAXg4qZRgbso0AjmIoC9hJQYcB+OqiAKZ9pOOcN43oepjyuN5TpNKYhXHIw0yCuPpAp
l2kAU3+mfhysL1MfjtKbqRdTTw6Ww9SD63VnymZyM3Vj6srUhSmLQ2cyZXDMzkwupk4cOp3JyfUc
TB2Z0pg6MNmZUgOpY0DtmVICqWNB7ZiS2ZnElMjOBKZ4pjjOszHFsjOGycoUzXlRTJFMEZxnYQpn
Cgu0HwcyB9qXgkxMOjs1TgkmMki0Mh0yioiDnPqV6RemA5z3b079zPQvpp+YfgyklIF+CKRMAH3P
qX8yfcf0Led9w6mvmfYzfcV5XzL9g51fMH3O9BnTp1zk75z6hFMfc+pvTB8x7eO8D5k+YOf7TO8x
vcv0Dhd5m1NvMb0ZaHcG6I1Au4mg15leY+erTK8wvcz0Ehd5kWkvO19gep7pOaZnucgzTE+z8ymm
J5meYNrD9Fcu+TinHmPazfQo5z3C9DA7H2J6kGkX006mFi65g1MPMG1n2sa0NZCcBwoEkieBmpn8
TPcz3cd0L9MWps1M9wSSsV+Lv3CUu5nu4rw7me5gup3pNqZbmW5h2sR0Mwe7iaPcyHQD513PdB3T
tUzXcIWrOXUV05VMV3De5RzlMqZLOe8SpouZLmLayHQhl7yAU01M5zOdx7SBaX0gqQq0LpA0HXQu
0zmBpDrQ2UxnBZK8oMZAEjZjsTaQ1B+0hmk1V1/F9VYyrQgk1YCWc/VlTEuZljA1MC1mWsShF3L1
BUzzA0nVoHkcbC6XnMNUz3Qm02ymWVxvJtMMblkdV69lquGS1UzTmaqYKpmmMU3lTk/hlk1mmsSd
ruDQ5XwjH9MZ3NyJfCMvRyljmsA0nqk0kOgBjQskyjuMDSTK6T0mkHgOaHQgsTvodC5SwjQqkIhz
gSjm1EimEewsCiSuARUGEjeACgKJa0H5gcRG0PBAfBFoGJOHKY9paCAe73dxGqeGBOLKQYOZBgXi
5NQYyJQbiBsBGhCI84H6B+IqQP04ry9Tn0BcNqg3l+wViJMd6xmIk2szh6kHV+/Od8hmcnOwbkxd
OVgXpiymTKaMQJwcpc5MLo7ZiWOmczAnR3EwdeR6aUwdmOxMqUztA7YpoJSAbSqoXcA2DZTMlMSU
yJTAFM8V4riCjZ2xTDFMVqZoLhnFJSPZGcFkYQpnCuOSZi5pYqfOpDEJJvK0xk53SByKrXYcjK1x
/Ar9C3AA+Dd8P8P3L+An4EfgB/i/B/6JvO+Q/hb4Bvga2A//V8CXyPsH0l8AnwOfAZ/GzHD8PWam
4xPgY+BvwEfw7QN/CHwAvI/0e+B3gXeAt4G3rGc63rT2crwBft1a73jNmul4FXgF+mWr2/ES8CKw
F/kvwPe8dY7jOehnoZ+Bfto62/GUdZbjSetMxxPWGY49qPtXxHsceAzwtO7G9VHgEeDh6AWOh6IX
Oh6MXuTYFb3YsRNoAXbA/wCwHXnbkLcVvgDQDPiB+6OWO+6LWuG4N2qVY0vUasfmqDWOe4C/AHcD
dwF3AndEdXfcDr4NuBV1bgFvijrTcTP0TdA3AjdAX49Y1yHWtYh1DXxXA1cBVwJXAJcDl6HepYh3
SeQYx8WRYx0XRc5wbIy8w3Fh5F2OdXqG41w913GOyHWc7W30nrW50bvWu9q7ZvNqb9RqEbXavrpk
9crVm1e/u9oTHxa5yrvCu3LzCu9y71Lvss1Lvbu09VSnrfMM8S7Z3OA1NSQ2LG7Qf2gQmxtEQYPo
2SA0arA1OBv06MXehd5Fmxd6aeG4hY0L/QtNg/0L9y3UaKGIbGndvXWhvWMR2LNqodVWtMA7zzt/
8zzv3Lo53tlo4KzcGd6Zm2d463JrvLWba7zVudO9VbmV3mm5U7xTN0/xTs6t8E7aXOEtz/V5z0D5
ibllXu/mMu+E3FLv+M2l3rG5Y7xj4B+dW+I9fXOJd1TuSG/x5pHeEblF3kJ0njrYOjg76DbZgDEd
0BKyi+E97R77Pvu3dhPZ/fbddj0+NtWRqnWNbS/yx7YX89qvbX9xez025cUUzZPSNbsott2L7T5s
9007U4KnXdceRZRsS3Ym60myb8mjy4oMzitg7tXP6Ksj2ZVZFJskYpMcSVrhN0liPenCKQQJG0i3
oMw2keQo0h8W8sf8zCTEJVTmLmmx0PgSv2XcJL84z58xQV49pRX+sPP85K2Y5GsW4qJy42cS/Iny
h0qM9LqNGylteIk/bYIvoG/alDa8vMTfKLXHY+hWqQlFyt1TFzUscvs8p1Hcvrhv4/SkR20v2rTY
WBEb2xqreWLR+NgYR4wmL60xuiem14CiWKvDqslLq1VP9ljhkf3Lih5XVhQb5YjSvHlRY6M0T1Re
fpEnqnvPot/0c6vsJ9/ZvXgqLlMXLXYb30iViwaZdEuv/F60GGn51WCkyX1S42KgaYtgi5Vz8clr
/W838Wc34D/f+Cd5hrVq51KNdg5wNnAW0AisBdYAq4FVwEpgBbAcWAYsBZYADcBiYBGwAJgPzAPm
AnOAeuBMYDYwC5gJzADqgFqgBqgGpgNVQCUwDZgKTAEmA5OACqAc8AFnABMBL1AGTADGA6XAOGAs
MAYYDZwOlACjgGJgJDACKAIKgQIgHxgODAM8QB4wFDgNGAIMBgYBA4FcYADQH+gH9AX6AL2BXkBP
IAfoAXQHsgE30A3oCnQBsoBMIAPoDLiATkA64AQcQEcgDegA2IFUoD2QArQDkoEkIBFIAOKBOMAG
xAIxgBWIBqKASCACsADhQBhgBkzDWnHVAQ0QAFGNgE8cAg4CvwK/AAeAfwM/A/8CfgJ+BH4Avgf+
CXwHfAt8A3wN7Ae+Ar4E/gF8AXwOfAZ8Cvwd+AT4GPgb8BGwD/gQ+AB4H3gPeBd4B3gbeAt4E3gD
eB14DXgVeAV4GXgJeBHYC7wAPA88BzwLPAM8DTwFPAk8AewB/go8DjwG7AYeBR4BHgYeAh4EdgE7
gRZgB/AAsB3YBmwFAkAz4AfuB+4D7gW2AJuBe4C/AHcDdwF3AncAtwO3AbcCtwCbgJuBm4AbgRuA
64HrgGuBa4CrgauAK4ErgMuBy4BLgUuAi4GLgI3AhcAFQBNwPnAesAFYD6yjmmGNAutfYP0LrH+B
9S+w/gXWv8D6F1j/AutfYP0LrH+B9S+w/gXWv8D6F1j/AutfYP2LhQD2AIE9QGAPENgDBPYAgT1A
YA8Q2AME9gCBPUBgDxDYAwT2AIE9QGAPENgDBPYAgT1AYA8Q2AME9gCBPUBgDxDYAwT2AIE9QGAP
ENgDBPYAgT1AYA8Q2AME1r/A+hdY/wJrX2DtC6x9gbUvsPYF1r7A2hdY+wJrX2Dt/9n78H+4lf/Z
DfgPN1q0qM3BTFrKtKlEFH4T0aHLj/r3KuNoNi2iRnytp410OT1K79J0OgfqWtpEd9JfyE+P0TP0
5u/+y5c/YIeWm+dQtL6DwiiBqPVA6/5DdwIt5pg2nsuRSjA5j3haba1fH+P7+tDlrbZDLWHxFGnU
tWqvwPu9ONh6AK9cpFv7y7S2ATrWqPFd+E2H7j901zFjUEoVNIkm0xSqpCr0X/4rsVkYmTOpnubQ
XCM1F3kzcK1DahpKYXsx9JFS82g+sJAWUwMtwdd86EXBlMxbYKQbaCm+ltFyWkEraRWtDl6XGp5V
yFlhpJcBa2gtnsxZdLahFLPnHDqX1uGpbaDz6PyTps4/rJroAroQz/kiuviEeuNRqUvwdSldhvlw
BV1JV9E1mBfX0w3HeK82/NfRTXQz5ozMuxKemw0lcx+iJ2k73Uf30wPGWFZj1HhE1LjUGWM4H2Ow
Cj08p02LefyWHh6tNei77FtTsKfL4D+7TY0lwXGUJc9BSY7Cz0FGWX3MSFyCPrA+0iNOXWn0/4i3
7aiczKvG44Y2I3O9kZLqWO+J9FV0I1bgLbjKUZXqVmhWNxu6rf+mw2U3Genb6Ha6A8/iLkMpZs+d
0HfR3Vjb99Bm2oKvI7qtYr6P7jWenJ+aKUBbaRue5AO0g1oM/8nyjuffGvQHDnt20i56EDPkEdqN
neZxfCnPw/A9GvTuMXycfpz+irQsxakn6SnsUM/Sc/Q8vUhPILXXuD6N1Ev0Cr1Kbwor1Mv0Ba4H
6SXzJxRDw/DxfxfG+QaaSlP/K3e3Y82cSkm0qfXn1qWtP+sjqU6U4QC5BU9pG12IT+xzj5QUDoo0
/Y0SaVvrT/pkcJeD75hnHrq19RsyY9dcpL+CXU6ncBpIo2kMXe1f5/Y9RFacUpJpkNi+PamgwNI9
/BGcQDRy4gxjISHyPbEmzbojNTXPtaNf2EY9rrhFdN+WF74Rp/O8gx8c3Jtz8IP98QNz9ouc9z/6
4CPbd3vjBub0+ei1j3r1tHsSU6076lG1n2tHfT89bGO9Hpcn63si6vM8WvjGegRJyXOn7nXvzXHv
dSOMu2evchGXHmcgMUYLD08Mc3XqofXLyuzfp0/voVq/vpmuTjGa4evbf8BQvU/vjpqeqDxDNZkW
+iu/VuhjD4Zpa1x5E/uYO6bGJlrDzFqHlPjuQzJsEyZlDOmRFq6Hh+lmS3iXAcM7ldQXdnonPC4t
KTkt3mKJT0tOSosLP/iuOebAP80xv+Sb6n+5Qg8bPDmvs35NpEUzhYW1dExp321wevHE2ASbKSrB
FpdsCY+Pi+5SMPng+qQOMkaHpCSOdXA0htPVesC0xpxInSiT3pPjvpM6t36+LdomTne1BEVmS+u3
26IgopSIhPCkSpVhk1ercY02rp4uIkNmZ0eJ0Z1dmRk/REdFp3RKc0VaRbIpmqJt0dr9rkddL7p0
V7QrOj5tfLzX7KW8vLz4gQNzcqZMiWs3MA4yro9tf++4Pr16CveU4Nvf7bZ7OiJkdMYP9W1jto2T
ogIdDuNGFDy8jOTkMOOJZenpeozu6pSZ2X+A4MfULtylp5saLMKW4XBkJESY5h38dLYemeDqkJYR
KywiYLK2z+ro7JYaY1opPhSPn5ZsjzHp4dERYvChZyKsESZzjD3ZFIiKsei6JTZq48GVmM1biEwC
87ojuSmX/iXH1pPqSLGJ0Q5brLxYcUmJxsWJkZJ/8+7pkprkQX6SB/lJSVHZsnC2LJwtC2fLwtmy
cPYufIim1t3boSmzD57TVpQEf7s1NshWg3/aGm3w51ujJGs2j3VT1O4oLSo164devcI7G3/WX9q3
RUQ1h5dR3v48Y8UMFDlTPjKGvPdrbhZyBbgHspYLKDK1V9YP9QhhkzG21dtKw2WUQD3CYOHkGRUG
yjWTGGNypXfK7BfXt3+fdIx1klw8HXXRt4fmcsXJlZNwRJqEI3ds9YLiQ/e169q1nchcfEV172T3
sG79Jhd2OXQwNbdiVGBP/vj+7cdkjDizdO+Bwb78TLHotBnjh3ZLcmSZzs5yZJetGN2jbERufGS/
8XM1kXN6vw6HprgGjz34/iDfEMeh3A4Dxst/B13V+q0p2twR+42x12ztQIPdwVF0B0cR/JUcRfDX
chTdwVF0P6L1wS6bInIonTJFdiBhgulB0Y36UU/RozliIjaf1/ZLiBweLtsbezBizekpLSJna316
QmaLyN5WnzChn6lFdNta3y+ip/xLp3rUxMDtcUvI6ZoYE9Zm5whLCu4kco9JSuyoydGSU9cUrZkt
iZ5pK4vXPHfx6AlXvbw2d3ZFkd1i1k2WKEtM77ELxk7cWDOgX/Ulk0YvKu0bGx4Zpu+wpcTHJHbN
spfd/t2Nt/x6/+QkZzd7TEJqfGKHhIisnKzC9Y+tWvnw2mGZOZlhcR3l/3Qg5/LFmMvx5KBrjJmc
lpcuEuT8TJDzMyERI5UQj2FKSMEYJTwo5yel8oimBkc0NTgvU4PzMjU4oqkPanEUgRGNDsSU2ltE
ZrOZ56IawdfUvJtib47BMEZvq48pNcuSgXpzcL7xVNOOmmrhbSbWxRPv+PbOQ18b0yrj7s9vLN3e
d9496+9vXnXPwoHadXf/csd4nkBn3Pb5tbO2nzvq17ihjY9hpqDn+ir0PJvuk/1uTs0KzpOsYK+y
gr3KCvYqK9irrBYtzhMRkeBMcKJzqS3C4rE2ZordmeKlTJGZGdZe/uWbtTQL1Bx2eO1NWbAQ3c4x
djBbcA3K2ZNpBIiqx4xL1lHb2t4YBmtpmAwQqA87suymTZ0SnEDabxaeKz3uGKmvMkVaLQcvlwOj
1VmsFrMZl0NhImDBvmaKgB6jCYs10jQi3h5v4UGyxNsT4+1xlkOzI2wdEuJTbeGHelni/h9rXwLf
RnXuO5tmJM1ImtFo33fZlm3ZkpfImxSvii0nsZ3YIcQJie2EwEASCGQthKVpC7RACbRQ2tLX3va1
t482iZ24pLdw3wtQ2tLHey+9fW2BX9MFeLSi0HuhCUmUe86Z0WInYWlf9PtJ49HMmTnf9z//7/99
54zihCPruxffJ1cBe0Wxu5C9GFGxl6jYS1TsJSr2EhV7icBeczo35nEzoEdHRdFOz+NVRwMjdhgc
lEgePymkKqwiwkPnJHBsAB48K6GjQQgoRexL+lwMyEWrkKtA/5kCcAwD+oi2M2qTz2ELmNTAIv1o
70nRBTqbZXinWXQKmgt/ZHSMSgXeqCehMdyg31dffIvarfJhaewVeXy4XAYbHB82OD5skL9tWg5u
gb7aIDZ02NNR3BfNRK+JklGDYiWDYiWDwj4GhX0MipUM8LmCeBPeBIaBdjYQSMW7TuBaoKK0ePWR
1JgJcMvh+DhEE2AgQTaawuWnJidPlsgcWi8A2zgmwUZUXWDzqKRKaefx6lkpNRaHLR2R4uMyrE7G
hEqLLuChllYBwgzyFLKzABm/zFwUtZtScwy3ZP1da6//zq3pvr3fnunY11w4JQiUBkTQL7EWo9bY
tm7TdOMjf/76+OS38w8M3jnT59BS60W3qI7UR5bf86Nt+5+5u9ftxvcEQsABajXvMhZER8QdsHGT
33370GPvf3+jI1jtCCgIpFYCRRPHXoOemE034kFOMS+nmJdTQMgpIOQU83LQMS5riIWeY6HnWOg5
FnqOhczGwhhqxTJmEHgzInzjBTyHZcD3mBVOToEv4Ocx8J21ZhQEx9qM4RkOf4nDuYVaBwz1fBoH
UfUUdIkC6vKQn3QerRnl5PMljAOjnlukcdBATxdHOsJ0Jbzl8GAG+4qb1Eq1yW9z+EzqC0fBlh1C
XG0K2Ox+k5oYRqAHWw7gLIBtTk10XfjvxW3q18WtC+8TdHFbsTa+BljbjG2E1j6etq6wfs9KYorB
McXgmGJwTDE4phgcewpwv/biM8eB3bT8KDIOMEqZ8I+inaDHCzpa7BK+ptgRjdlvtVfefvmWwV0y
F9/C/wDusgrbJ2tc7GPcnhvcnoAPu/XBUc0JPIGJIFTVH1YpkR6QUul2nUeDo6JmHk8clUSVDYV1
VTGsl8cOXcwGUNpQ7ssfXL3bRl2t9QGWUREkiN5qe7DeG2jw8XInRQ3eP3xgbaPGIHCcYDdaQCpg
MBqE+pGl5Fdgj+E4K3LwGdDbJHYAcZHQCEmnAeI3Drf8WsU7WqX7WqX7WqX7WqX7WjgcOHN01K/l
naN8Waeni6EZIDUGZTlbeYyiwcsui0Si+GWgqahvs4lmcNxiIc8wpoAzWGthCqHF+MR/QvNWv8Ph
ExmdsTCG/1xgXDBY0byW+NSFPSU+LuP0X4m0hmMoFdihc1gvXLzwmENU4vkQsI1DxusPMLNsCrNi
CrNiCrNiCrNiCjN8TgnTGEbN83hMCdh4/MWy5w2jNPyqFIoXhuDSaIQhZwiEVc2Fk9bqUu9egknE
kMkpakCAfbLYh3Nf0wgu2Z90DMTUDuzfkD/5a7q2dxG6hgZrPK6tt9kc8x9RaEF3ekKNHKeF/KaF
/KaF/KaF/KaF+NBCwIPMImOH6A+1jLA2qy5ua6ynvVUj3tVF+kobQXaVBAYo5gcgx+JLW0KqM55M
wtxtEqTal23DVm5kwcAO4jA1A0kaHlwQqlGWhichYpAh6Zja5LVb/aKaKCRJ1uw2mT0mligM4IDH
7DYAk1rntb6GkE2D71LhB1mHN2K/weAUuTI/bDl3iNEyJAUUMUijHy3t/2ZNiHNUOc9PkN/01NhZ
jeg2w99TuJin3lD5weCPYl+WczkTNKIJGtEE5a8Jyl8TNKJpnkhmND6sATsA8kCP4h2P4h2PEto9
Smj3KN7xnACJhRazg0BuGAtClKnGF8rgyRLaDhvsKFAbxlRBBDrV+EIZXFFzQCq4Imug3hh86NVD
n//Fvb2Dh149dP+pz/bNRa/+4vbtX9xQHVn7hZt2PLa+injky+cPb5j45ntPPPr+9zaM/9O/f/vG
f7l3+ar7Tmy56Zl7h1fd/0OUEwCWeR6g0oVVY19FWi9EK12lla7SChBpBYi00lUaAtEquKEB3dCA
bp7T4Tk3zG3dcHk6JoShIKFpDnSPPWoe4SpEoJwOVKpjGh49J4HDzfD4WQmdsFgHBheLP6oiQSCf
z+z6b7sf0oh+OxyRNQ7cXDO89YZc9Vz7xGTtV7+0fEt/iHxo4+M3dhTqS1D5TlWAsabX7ZlYcV2T
/sLZqoEpMFoHLubJKYCUZXiVzDBLL74xa+Dx3FLFGuiTVz459ImssnSeqM3EEhnRhOcSGRBxQolQ
gnPa4LlOOEydPA/fwClOCDPnU0QjHKtHnShgPXPUrnya5M9jBihNuPoTeBRrBQIxkmEFXyvemmE5
PCfAVTdauNUqtAqWDiiklzpV1WMWACwFeYDD8wLMRGKxST7PQ9OXtYpR/qIMydZ6uBZSEoCEjByX
UKvVsNnjEmpXBRsuARWcHVOaLkOWWhAYm0qBcnHyS5NTPbu+Nrl020S7lQVBT61PrtwxuGSyJ5QY
3XrjtaPJ9q0PropNDHeINEWQNMuw8d7JtpaVTY7E2HU3XjeWxK+/+nNTCYsvYAt7LW4jE6gKelpX
JluXtzcmu1btWDFy+3idwe4VWcEmGkFO7Aq63Q3d4ZblHYlk59gOGGMNAP2/BOgPyDH2uC0DFb4A
7T4LhcRHHgqQcIWLz8yB7wTaCFMet4L2BBBC7yDzPhvjT0IbH6HdRpTnuIv4TpSTnLIKLA5+FGx+
iXK4Q8WACraUHI+8G2V4KLc595USpjepBZcoyhVC0M/vAN7bA+JlDJuT85pr6nAfHLc+OG59EJY+
GD18EJHwGd6MUKmOAYoxi2IKi2IKi2IKi2IKi2IKy1MED7Ug1NBwoV9GA5rQRkb5UWcZk0gyK3wY
i1UIxTl4ICwKlEGWrmTDcgw2LVZe1J6+A/O3XP/923rlzE9U147dsmzolpEYspofCK9Xb/3Bge6u
Pcd2kcGipc7/de3Bq+pq19w5QVorFXEniNa/BRbrwO5BtaVIB56Yv3gm0wMHWxg4VQ03quJ4mEd7
wnjABjeqA7jNBzfqGvG6BrwuhNcF8dbRmtFgA0tWpg7WVDoNegz+wdKo8nJmDIuPtRUPhhG2FFbJ
4lYk0tJSEVYrtiwWmlHdRfGuao835tJThXeI90m9o9rnr3UZyMJ3aFyI+LwhkSHwII6bSI0p7HH5
TRoSryZwN0mLQbcnyOOqiF6AJQRBT/6v8/HiNvXPVoeeItV69txJqo01QNlqYM89R7VrwbZK77AC
G3pQbDFhNdiOj6/XOQAhK8rpnslwMMkLjzpp4ygNrWdMVQAIjKjjpe9s6EtU5S9Bpmwj0WKxJlta
WsWifYhlsngzqwufZ1WGqN8TtrCqo/aEg7A22mdJVgw4QtW8isX/VihBBn+F+DXsPcXotIX7mne2
p3a04rdq9QzstwXEVB70+w9UBAuBTAX1fM5mjXIR3TyBZzTWiA/sZyNAlbdneCwSdtdEz8CscMZ4
repaJauEST9uj9tOnQb0akw5+FfkDVi05cEZXPSMVD5HySRhdr+gRB71MwtL5BQqkZO/Zkg+4veH
TWpyopAZpbRiyOUO6gk1vpXibFGPPWgzsmryE8T38C0dFuhnmtPk/6Th1KRK7zKTz7J6hsRJIMrV
Bwpa+EueXwNvX6d8SpV8M9IRkeQJgsRYzEtYjsIy+DzRCfrLOqK/a2xkwq/x08l3mS2V1epTp8HG
af50Qp7baYz+DpWmw69J/DSTfFcCR3+kojR52aI0+XVXsm/11NLC/zCFQia8asNt47ViqCUYG04F
/mKu6+v49lxqaZW53dk61vujV5t7k2482TTelwjwbj/5Db870Du1NNrbVqdX1/SswR8LtlVZCk87
6zoKQ7HuelvhG5ZYF+SNGy6+Td5FNWDN2PXQCkdsWHSe6MpoOcu5uDvtJtyBedwIQvhm4oyvsaGR
aKydx5sPM1thGjqZR29AKZ6CxeZjbss5yS2gE7SSsLmROCM1MvD4IxI4YVGdeUG15kp1ZvIutaNp
2WSrdOT2/oEDR6X4xGC7QwPEM8NG0pOZ/ptHauPju5Z1TnRW6Wi1ivyi2+/wu8SBz7xw5x0/+9wg
7/I7gn6jQ1B7Q57WLY9MbnpkOukJemiQ4ADcQxScByiA9eUuefZPJFKwhEyYMhqN7ax+2nlWtaUo
h+VJPE5vOyvpp1XOs5Jqy0L5G7x8FZg8v+yeH3/2HHKjcM+/3tX7/arVn5IefGDzwatqCe99Pzu4
VPZY391P3zZ635a28281znwB+gbenx7cXy22plgFBjdm0vhEn4hpHH+D9dwzuunoGbqMS5AdylVc
hEox4vibhAq3ZyTdNA1GIV0Byo9Rr9VTDEtfeB32gTAyLAPIhGUK1+BbGBbOPoHtR/FvAc1D9QJr
M3J/GN5pNNoN6sLPGN4hCnaeKfwTw9tRzy6+T7wNehbEVqKeqQTYM6OLZZ2Yy6k6KwhW6pxv2nrt
wiJssVsGQXVWAsf4qHMSOmqB6KY/qPZqId42GAp78O00BzvB0YUH1CIMtyY1cM9Zg4H8TchXmFXz
dtHoAPe+Si13Vk3+xO/2w3uXLr5FvkUlsAy2HUVaj8dgg8+AYlWGeWJJRtscfNeuAq8GLXwIpm2z
CYyHww1bFQ9B38gjBjAkLIhmWHvwXQmd0AbPmJXaNjfAc45IDVuLvoKS9Upl0GBZeFmAzKAZOdQW
hxb5lorRUIbG3A258Xs2NrVOfWakfmP0z0Uf4hssPl7wr1w1Xn37C/ctW/HAC/t6blrdatKS94lO
Xu0Ouzuue/iqTY9sabaYcQ9wH3Qp4/YWpkxuxugQ2dx9z+29/ecPrDB7vaJX8S2QfxEsjq1Fvg1y
8EFZa4iFP8eCWWtmQpAgNJeEEJjXn07IHj5aM8OFZB65NGx8nOoj+Uu1GXjXZ2IKHpSj+2F1x2+z
+0xq/HeMyYeCqbVkjecKbcVt8q8lnE/hXy5uKz3Eh0APzVhI0QmgZ1p+BvUF+BZ2AP11xQLiUPFe
NPAOwL2U7oD8d1reouHvLwvgSutUnyQi2JOAlmgiIqDfU774Nv5VcP0qrKl8fbc+OGOD3KzaKleJ
5PsIzsCSIGBg1dZigehDCoJfdSzZMOBoqHaDmwF5jIZRm5whh6fKqgXmgrUwNV4/fuPyWobVsxxv
NVg8AsMZdEKoPUP8qnTzMg4+C+5yCbZevssgcc1sXZ1lSfJHRCfIYFjChFkwLTGV0WGWqpkAK7hm
hBIeUggO/DuJ03EYZdFAqTzokmofFJcfVO0DoRbHQbD9rFoM2l0hq05VuO0SRGyjDRafzREQNSCB
0xS+he+i1TRpYwBXkLA4LVz4i/oSRxWa8Z+AvSTcS7N6gS3cXNCo9TqtwuHEr4AVbEVfiXAUMLoZ
MMT1h6ktxYoe9JVuhoJ7j0jUlnIxj75MLY/4FW8oeE2h8n3DHKovBBiK/Fnxts7fwQhO2Q+qGcC1
S7Dr0MxErbkuCiBxMaMJ6OLaurpAkxb+JWCB5uk6C0u6I9Pua3nFEUjKo4FpTHXCCUIwPoGyQyS8
+PBidW1xbU1Rdx9UW7OYVTOM6LPafUaGKNxLBavMLqOGLDxKMEaf3e41MhGb5K312zR4NYUnOLu/
2rXZHiqPml3n7+Y4AFaa3H/+M6W9zwd8sKh2oYn4safGwfoCRX56G3ikHcshfvIb4QPdLqphHv8p
gKKrZYatscKoQm6phKLCTBm28vsFKKShAIAZTjRokmekFvUWyfl6suxM8u2A42ZvhC+8UbUiiuME
zggui80Ne7tfcJoEdSG2GiQ34B9tdFltboHuDvi8foIdeiwXGBwaDFz4UWVf1QYbXwiNfG20avXq
8Sr8XbVcnVdDrbP54ltUL5VAlcQs7PfTmIloB6TiAe+w/mc4YtgcnMcNCn+UBA8q+hlmJcNmWPQz
lIjkIxX9epfe/sO9e4/v6+g+8MO9t8ztzxzxD+5es2bPUNA3BD735vyE587/+eDy3k/95OBtLz6w
vPfgc/eveUjqyGx7aOTqR25o797+MNRpwGPXAQS7gVpfLmt1+gRgDwHcfAdwmRB9V6Xiwu+Zp7lr
Kwt2RbWgioIAq+LM4fckdMiHlegsVg/JNEWikUhRwV3XNHX/zKEiXURsuC7Y62u7OhM42t1ljls+
/5X2ZY124o9jd14dLzxY6RKa4ZLLZwazmwSVqnCDt3VI9sU66mngizCWwq5BGkLjEyLw9zUwZwP8
TTjBp+Fi0NiWzc3wg+KAT07K+kHWDkY0BmfBcZYYco9lMwcPPSrBY23pk7JsAD1UmZTxR1eu7JAJ
EeDRYsEXO+1pWs8Ke6ZWBKoPDO89vqfkO2O4JdC8e6leX/g/JS8uA5/7coF1Zo+5vjMdtIZ6P/3T
g7f9FHjyU8/f3bPv+rWh+qVmOkwMrTl0A/Dq51eu+4LU0b39IcWrjwOvJoGSmpa5UUuYZxv5mNAE
f3Ik0o5EocEVE15rb7em3oNjTmalYgZ2OgFzsNS/ofBgjLULr0ngSF/qPUk5Fo7PUv5VihPRevLS
smwxG7MCk1RkZOTjanPY5fSbteS4IdSwtGlLEQVALjqu+eTVDe7mXKOzLuznr9IyfzY3DGUe/lzX
8oRdZAAZkRo9+9ea3rijsKKEip/63ZH+LUthrsaz/oZM1f9z2IlXgx0xe+FJexz+QvSyi28R5wE+
hrC7Zbt0E8a5SFOkSe+Gv7CC6QFV6TKaVNdZd48qthnQt3DMJzaIhAh4XYcGMErOgGnQiiBkJFkP
HE6hc3VSKtZ1VkKni/B8ZepQVxzeJ+Vi6cnYlfTCB9RJifPtmz83ltyQa+YZFUEA7czW9W/sqMu1
emP9ayfXDtQ0rdufrRntadSj7zWMprpzNBnN1NpqB9auXztQi0cHd66oNTpdPMubeZPbpHEH3Zbq
9kh1Zzxck+zbuDSzdbCat9gNrGDjRZDfOdwOczjpjnXVR6sSveshz7sAvroAvnxYG+IMjAJwOmox
UDyIsUed09prlXLnyXeehVVOygm/mJXQN+UqJ33lImeXQV84rTH67Q6vSV04XUyFiDegr8nfhP3n
7yx5/Ta1ALIhp8Aw8oqVr6IsIgIYLSNnnj5CBGxsIUxz2sgMP+MsU3G6SMVz8AtYbCyz8EctNpJv
dd74lU0bHt/WBuBrc/hFdbBvQyq1vtevFn02t1dk8Md2fmHrkuTMw7cT24sS4sLjG2d6A4HeqTXE
tgpl5weWfRncewAbQjUDzAqg85e5gNWntZpBKpTRslb3jEWlKGJY/UK1IbkwhKpCx0vflypg4SuV
CFHh60ZKa414AzU2jip8iaYMIZ83aGJIPEEARaAxBdxuv45iPPJiSD1HPmtx6tBiyfNfI9dpdbAS
5LSAe2+9+D7NgHvvwPagyrImruWwjoYGLjGPv53RdnBWmy4cDHKBecKSEWxc60zNTEMQljfLyQqs
bhZ7ZI/DOpeNl7eNKaMijhafd7myKHmZsqiYFJWyqLIFe0+9RukcVZ5AzMaSvyVPUZytyuuLOYAp
/i+DGyM+j19kyP8g/kyqjX63K2BkyDP470m1CK2iJ2jFKjxHvH9BxRkWWUh7/jvkGKuDe3Wa8/8s
b1N6J6yItgBPPwSslcRukVEaIpZgDqyKwDLahD2ZcIAXpoc/fWTjUIFQwDhfJMLVzUQ40TsjVsp5
ezwZd9gAABAGUnFZTfKytK88oVJUlZfPRpny+tkKc1nLxVGcvMNAGqu93ohFq/ojy/6RYk1Bh7fK
SOrx2sLvOZWxKugOmLWqXxm4U5RWBGo5YqDZwu+7HDadigRCCf+E1Vq4Sw3rhjqbDX8F/ymqJgJx
XXjC4cDXw4oirXeYCilgG1g1vRlVTQdklrYS4hEd54C/yBSyYTB2aTjvjI02ztDFYRB/J/UL2H84
AkpffUgNuAwDwq4RA1Y7GLyFWY4xRAKesFlDnSf+AwyAoCsQ1qtY/OFCiXPw24gVcjUUpDIN+Etq
lqYogx1WfNddzJNp8ico9r6HxoHP0O3tjneTrMbaxHH4cBOcY2mC0ytNPJwKbJrH/5bRY9GoAcM5
DM7CYG3KTGIbLIPrlE9W/kRTj23zhDpjEqzPYk18E9H+TBOONeFNTfVLa+ZxMEReCuCBAOV+s36w
82VumMLixdWIaAnZ5I71k8VJ6JOx9ZMpZWViAoyv9ZPOjI614k3WZyXYXgA1aJGwAG6hQJv17jel
+kGu82UJtmuLV6xRRCvKJmW9TkM4NTdXCKNksyKGlD0UIk9GjmwWWG4h07zL6fDq2x8cGbh5pK5r
53/dut/SuDzVuXFZI6fmNBTj7B7f3LTx06si3/hs73S396qVS7d12jiOpjlubbo/3L95aW77YLi/
aWWzE0Q1NW832N2OoFusXX3bqpPWunR1/1h3L/DRo8BHv1DtwGqwTuwYqsoD1tH6W5TJhxZlMqJF
sTr8G1m9ZR4/k3GaY3BhQMwH1xJDL8bg7FmMR0uMCW1Gg5m1Lc1+SgXkgOpYZNDZz+dSYPOwahiF
HOAIa6o46R0rW37SeVw+LwJPzGgk+VQVPBcEpWE5KAFrW1MVkSlqvjREySxXzBgYwWJBcusXyakH
JmPL+vujaqPTbHIZaZAXgiTXqK4aymarNt07UfWkuWk84+vK9EV79/d0rWm146/fcuLufiHSVn2j
Wq7qqVVLisnPhT9WLwnyy+/6/i19d053Gmu6E4VHxyY6pvbBKLwW2NhHvoA1Yz9GGsGFZrLlKZ/f
KlM9b8zCKZ7LLMB9a+HC24tvygtyCTaji+txvf11b0ary3pD8zgxKw6Sf2qEs7QaXRaW0OnDmmGo
0mJ59FZaLnlSWVyQ4bz21yW5ARG2cFwSBxvJP0mwkTnYiAa2ckTSDMtyDVXWL7+Em5bFGb2gsO4j
VIy9Y2hNfOMjM81Ldzx6VWykt9mmoQmjzhDtWN2263Z/ZrIjNZ6OcXC9yn8R7ILOHnYbM/uO3vLJ
p/e2846ATS/ajFGvv8p//MmJu9bEQrGgWnTLVqV/o9qN3YKdQtnNlg0j18FfH25oHcFc8/jZo9Ho
BtMJ/CymBsqWzTg2xPLbBtJtK9qIhlwmR7Tl2nID6TcS09kB0MWMdu0w5iIDOX3ODu1GDiKAwgCR
TyfllQKTk0q+CktFiVdPnTotyHNPvm2xvLRtwNDmbSOwHJ8jOBK1Pp1+QwLtr0UX4KTSFUg7Miq4
BsIxvEgsnZTXDAD2mJSzXpmZKxN8ZF+mvCMSUcQwdXnzmxc4yWKNRBR3kWZq98D9Q2v3DQU0RpBn
eE2MtWGgsWtfnxqVR0Q1GzR0TixxhuqQr3Th1EhK8dXqdA3yFfRs+9AE8mxG+txyc61oNTVufmxr
dV9LQEe2DC3r3PyZjRdeVrNwhLBqwjC8vje0ZvWFe4t7qP9NEN6WbHV6uEEvOISo1xPyyj4OIh+b
ebuRs4ddCA13/8vuFMO4emq7b1rVqGJYvU4ZWfQcwMAu7NcIA+PLM1dBDHgjGcvOHxFRbAbjAAIs
2GZCOrbdAl7LtSeIESCBGwEkvMtnWNX1yxz59QPp6hXVREN7pp2obq9ub6l/wz+WBRRHzy0bFnKq
HEoHK3GQVnLk08pqdv6dxG/5CkiEUcvrHXlp/YCh2ltNYO18O8AFan2s/g0JtL8MXuCYpFwBJZEL
UZCWc+vLVR7/AdcvXppIzzEmv9MZtOnpwt2L/B+Il/1/yx0fw//4asZoD9jsQAjpDYWn8G2c1gG5
kmR0GvyvBd1iDCxZHf97MHD+FfxWrU5Dkgyr4Wx84alCWDDLuFA9rdqG3SY/9zWL7dq6goTAyLau
gE9ZnM2wyc7kCvDaZYqshWRq2ZUeXTFKNExnponR6dHpDROvD+7PboAjV3PTcNKW13dmAatQc3XD
PXl1PypeAUAkKmGBiibyA1pJ/nSCf+7Uaf6kgPDgMIx6Rwlsmp8GIEDt7594XQJXuAldQieBa3Ta
8hK4Sh28DIh5dcPqnrwELoXqYAAZiYX4gBxRcithNis+hTUHSwUMKKVAqixjL2mPj4wdotViqr/6
zrGxT4zGXoPaQ+Bfa+23hlxmtUpNk4zeFU04B6Yynl0GI6XRMbvsdd3VVd31dk+DRkUYOV14SYk8
ikRfGRYAeFaYY+SsszfWvW20vn78jtXrGcEhhnwFz44NGq1GpbcZPQGdjmXCQzdvwt/3hUAuzgx2
TLQ6XYn+miUjCb3RXgkdOUSYKoMJgM4SGlbFrgGx+HHVDVgES2E/RJrUm27HWWcKKtEUXO2TgivR
UlDDpKCkScEQgmFxOVLHlQAdVwJ0XFGncSVAx6HsAaK/n01FnZS+BgoW2yCQtdRR/TDikTwSPelF
z//IqiejLZ5og2fOSrZBPTx3VkInw3IBEj0Lat+VyhKM9HIyXuII5NlW8nFGcJngc5IDj149dd9E
VWLTgxtW3JVhTF6ofDTf7PlEbxroHKB7lvo7M/1Re1Hm7BoeH77r8KadJ+4e6Osh2OKC5At9QOFs
2p/pvXMGKJ6eRmDdSWDdR4Hij2FN2JvIujXxlnTLthZShBpR9MGHZER/LVznVwutKz/8h7Q/UBpn
53pj34gR8DG1OaghmyhFIFGKDkJ/s+hTFv8UtLffX/v8AeoBiniGwl+icIpyxV+ODNrevEa/XU/o
NW+6hpVSVfkpJFlqvhKTBRF6AhA5IEDVPi/ditqIxF8GulNve1PC9LyeMJB6l+ZNySUrIfR8Ajxv
sjQbfMURBP6OtiBfMOSjUfuFI57+7SOZ6WVxjmFpkgDc1TK+I7PtWze1dex4Yuq6h6+p+ya5Z1fn
uq4AQRBR/9Du8Xqzw8zo7UadaOBYu03s2ju/d+cP7ujrvflLa8Q7D9XnZlphNAxffJ84CKJhB/Zp
VDGx8FBgImHpVHS8s6jfnYrAdyrAdcKf6m2oCc9ffCljhM99hLX5lgFHJN+Q9eX4LAqACah/YieT
78gaMgmXY2SEFm1eAkc2RPKSciwKZYn0JXPJlRRVmrgp85I8k0wcpACtMGZPtTPc5NO/oGY1KqPh
BVhAsoHAdDvPQ719ezB7w2CwOwSTaINo1as0rMaWHGnbJDPH+T8VAwxplulicv2nxqt1Bk50QhYI
A93QBiw1g+2W1/7N1tSYQ3GoGlPaddvh/28xYjanNsPIwGK9XSntju3rKNX1MBsxbRwc7/fkBwfq
2/K92aZcKMvndlYmNchQxdzmZBLpxeTphDypBSfjj8utbUTNOSTY3qAnL4EWe9vyUrFN1c6F2Q4y
6QclPTT98SxtVXTAFZIkug0QBEyS+qrURkgcAkNpaE2yodHatbJe+IEcCn6w2DE1EwcnHUuS1VY9
iTOCzwG/qx7MLotuumei6rsWmFR1Lu2L9uzv7Vqz5HJJFfUsSQLn2ZtGW6/ozWsmD66uphiG0aq1
nPbDMjDkb/Utqj2YEXsCexv5+9ChbU9AP8/t37Bh8KopuLVN3JaOsVAcaAZ9g9vAaz82T7gy3uaD
B/Y/kX08f1//9qn9+YPZW3Nbc1dl+3JpVhujGvTQTW3DKvBxvAGk3GN5+wACgsL0MiIS8gxsUlGM
SCCk0Lu84ERZpuF7Invf43kJXung/ry0+FptehQW2oYb4OUyrAQvaB/LS+CSCCVKfJDhklBm4hc5
Fi8BYFGabP7YmPJfEV5wdqtCXpiZHxddH+lB+bTjXAuEihNAxaKn0AQsQEoVQgpIv5MIe30DUUaE
CTrCnhZgzwKwZ3wKkAIlGJ4qYq8gLUZhKHv9QG23WQv4QatTm31VjsEO/NQiZBCBjZOfHJdxpLkE
R5tKyNTIpS4N9ZyMzOaR1qlLkXkpSlfD1g0aCpCO6HMDhtq8fULhaeoZgMaN2EGExYGBwFgI8m89
Z4Hw864KGANGLJWsV+fXDoxlV+TT/UFLPJ/KVudcOQ6RsQIpyMgnkychpJJo8ljBkWutOi/Bc9Mr
8hI8OxXPS6XzbWV8pIvxq+iof8jL/vJu6hloeC8wfOcLMlW88DHddSgM9sZ6zEBTkire51JDA/7d
ht9Y3qf4gKZBBLgBexz5IJlshYslzs6u9Xh6IAkcuaGuFXwcGx7omRHtPFTp5msHN/RH82MDrT35
4Wxnri5rV3LDMufDtPDFpDxlCF0iP486C5q4FrXhkGAjY9G8BJoBqYRU0ZAtXUnzC3K/y2T/fzfd
K4UFmpa9YGIspdwfOeXvZfmB+4eu2pfz2z8g4/97qV0uJih+U2fA2HlYrvrMfvrTU4emIXtvHxvr
Gp6AEXzq4akmxOJdXNcUeG2PwVql27t35/ZD2QfyB/qnJ7bn92avy03mhrNWRyoXzjUA1xx3DAr9
A3lVkbxhufxK1H0pcXsOZQ88kJdg43u356WFzTtg+4Ct4RVUA3lJVWJr5SIVXL2Ymj+8DPT/jaP9
ROEylDxw/+BV+4f8aqNcILXVL2vo2tcLAAEfUUOSoK71H6LlQ5TtcjT8EQpIgI+1mn+Uj6E6eJ88
BjAlYqvl1ZaH+7ATxI2YFvMCHlg94oNoMrc01I5kh/MdA77afItB1ZKN5Oxo8J96kc8XMXI68co7
p07/HCLCMpLtGM5L4PiW2rxkyBTPgKP8lOPFWGLBOrlSrkB+BMctqLea4YpM8pjGEvW4o1at1hp1
e6IWjfEDvDCwtddSG3JqaYoArhAcYVdfG8E47NTPXBHYQsTlCts1Gnv4XOMH2VOOnmqNluVtgs/F
qBnAz06bbFHVO8ii+7EjaJyuXFm3G9pxtnayVgKyatsxbS14pbyQavevq0Nxr6cztTtrUKl6duan
BtZl1+SX9df5UvmebDJXNHYp7gFifbFo8mIV7udoXMqUmwmCpjKgramdeQm2tmxNXoLt9aTyUqnF
BZEQnOh48SP75APcQ10mJl7qM9U7Gmulz6zIZ2hUFa7/sDHkLQ6hajsKlf3ApXVB4FIVodUxRnvE
2dcOXOr4yC690nDRXRJEL+/xwkPKGNqCPYLG0IQyhhoBOW8JBLZMJaCPbdnurgbT1ino5uyG/PKB
RFc+m12SAxxNHbavkLk3obhXSCZlD78IqBaMq+egX53y6cC12eUb8hJoIduVl2AbdtjIEQm0IrNr
ouhS0M6VvaqsMJG18T886uxd164wVYdcrIokKPo/WfsSODeuMs96VSqVjpKqdJXu+5ZaUkt9H26p
7Xa31KfdtmOb2G0n2CHjlO3u2E4Ah0AuksBwOHFisoFhsssC+1uY2I4vEjKwv3VYMuD8AgMZAiGT
/GYWAvlpGYYdEo7I+96rKqnU7nYO1u1utdSlV3rf9b7vfd/3fwat3p0O+nN+7i/Rwj/+ecfhTXn4
Jr2R53mrl2f0BluuVqOG35VONh6UdfIzxDNYJ++8c+HTu5D+3RSBvDoIebURPinl5xGjQp9ZGF0Y
LR05eNOGrmOfrn6ifnR81/xN9SMcfaS6d3rb9BSk9fn+uXw104p3ZFuIFFRm3SXFM0XcU7mneMyj
n6iLaNQjN2H7KI3bjwaGayUa2p1RRzay2US6ujJD6VXYZFmxFPm9qPKVKvuWCameqyPmxnw0MRY3
5CNWPSQKQkoSBYqBosA5wx5/LsC9C+2WF8jlEvH8ylz+83RVERTOyiFB0TJaKCk91IZ3reqSr0W/
Cn3kg8SXsbyMjRVGqn8P/kBsJhxkgtASMehtFW4qMBdI8ZylAL82Ry+Q8xWfe2Hb5v76nonq5vpC
dXZ6pJqZ1sbYwDRbI8aVSo3mhlLTscJu1W9Lr6rEZE9/XYTDLGyui1cO5GqNpOw2rQS90IxqwV/k
O1MbEZtQXsMVcbsiAsprfAMssgadDWdPOG3jHoWZpI4xdvZ0Cm/vQfckZQ+aXkKv/vmHK+Qz9Csm
Tt69Ky17zz5oAx4mXpSqSe4hxbOf2bVr6KZh5ENXs1khjnfBhsShB5+CPL6bMCJPWviQMAS/qgbE
3jgxP12920h/onb7eLB+88RN1Q/Ut40PF6r1+era6Z7peNXSDIuay3W5LIdGLS8asrrdj5YK8JPy
0DcH6yIafNsH6iIafr5aF9tuIIVLzdW7fJV02Xt2kVdeylXu+TJh0/l0toinJQ54NYfiwBYkcXjH
PvIyCyD55T1JgaMUvxxsRik2KIoOg9kMRfEga1w5xfaedi3abAEUpOX++YqSKkkY9SVoMzYQN2Kb
EQxGxw1ojdngjqJlxT7QVZgat9XLE1FpQ8NdpRXHrulD/6hpARxT42VbXYRXKxsY+HpXM1Bui5Hf
a0hMfekv0Fwc+7r/Ar3ExfOStf1nqJu3SogTFf2mTZ2FYNCI6XZ2d6EwvB/vS9y6qxMR0j9eGb4Z
EvKGiV3Va+vT453R4fp4tXdaRdGW8jXJKm1KQOJaZC85dPP4DZDAaJTpa+siGmd8uC6qRnK1a9m7
Ifh71yv6nxXloSTlcfyFygMZllIFte7/j9qxwiaitFPxG83XcI7hQewPVybRNgS7NxoluvfuZce3
dRHI0go8O4s8HseumUq1qzo4KOTqvolJgq0LVS1OGJYkd7hcllZLyMeLiI1WpVHx1C48gEdsjuDL
1UU0hsDWRTyKS2agNEy2vQpwBdaokzYKc942xQz2XZGkmdg/GR8PsAxFaXW0zo5yOl0hDjysQ1Un
IavuFwiwwcr9srcqxH0OBl6k0fOBdEGY2FPxU/lV0jgS+dVZnxcYFnXgs8wLcubYsFPJHPsjvFmv
jU8dmiXNEle0v4Ra9lni+9g+jYx4ZlHu62xyxw6TaEYRqmfO86G7kIplTPtNHviV/ChRzCY/VBWr
hw4Vb6hvmZitVut943d5zcl6sRqetk/fi6IXRilqK7VC1LK0c6SqCrhy6ygmj7zlhrqIxu6DCx0e
vZisi9L4zL04smGalW+lVsiqdP9p3mWEuhKP3x3rtb/U80HIrPE9lcDVfFqUq0uOBaBStqX2wPHY
BEriRU1IPvRaxu7Hf4DygVom0Qio3oC28r/A8mGH8qHVXKtm6NV1dX5FYdm6sPPerWmzWX4ZvgG/
/P7VZQj18vfA+PZ+6rvECDFL7AICttAOa24C1QlM6Fj4I8TbwPREV/nC5TdRYrUsVwjAx1fOoT+V
mTn4a8XEWcH0nFfDdVJdDIPy2TzOwn67YoK/5LoYr5fpymlQ5rbSjVK329AttoV4+LZtmXjFCB/j
XCdD9U/+lN30msOxu5/61XA1E1r7Yv/ktS+G5uQW4LIEkfiClIbMdl1CKVsnlEKES2OBL/KXsvB/
VvmBXS88Ljv5U5F1ODa9JqLBh6lfiWj4/rUviv2ToWtfFENzSsNwWSp05b/TTEpCAVE87kRSCyMx
wYk3GVuBWh+qWentUypXBCeM0EB3oln8iuAJEsmkmZKfUffbuDuivtLOj832vd9rdY72vr5ucT7f
fdOXl/Y/cn0HHy6GioVSPBjr3nHHdHoiCHiLpdHYu7NzouDce22xWnBu2rXxV6G0S3/3LVN7R7zU
4WgwtrUw+8FNHX7Bmg9E86SBDK/ZPjSyuKUYr2zvDo/0d7nd0x1rdifiO9fOfHhzTq8LN3674wOh
/lpq+w3BvupbC4NlUufOpVOO0XX+zhFcVwLl4/PUPxBroOdzL86+lwIbkDUhzGZiHFUpmFJ+Yr6/
VhrZENBER9H5grlJGOtSZ6PTrtdpiW1SxhDHzq9exDYCVw+ZVO/MobeeEXOTUfTmil6MTtOu10Va
ZoqU/5Pi4/hKcW9PW+M26Wyq+JX1In3iY2Lx/Zt67Tq0l4E2emt/NVa5bm0oPTkxkVRKSNIT6yfS
Sob4iiKS+P5HdncYrQ4Tx9tZlMezuW2eNXun96YHYtzMXY9ff+jJuyYs8aH0fr3U2KJvvIHLSsrr
79wzbE2vK6K19BHoVf4tvUSUJHyyM+VukGmBq8olDSrUVRmFFa63zoAEcImhLjHKJS42MaK/GSRs
y0AGp3fO5yZj482EDtSgJvqhVJg8IAFXunM4j6MXm5dLzqj1bdI1yzf0qb9t21G/bUxaE22MUok8
8dna+66eTlGXHysZEpK45/IfwUa6QDiIMPEVCbcyOhc9GKUEuYK+DZvIhh9fWYZhJGEWPUUuET7C
sRpooEx2ByTlOUMQ4XqjI03PuPkapuEL9axcZyPXOEkgx2500VlRugqS7jvZzpWa123IPUSWApoI
MLKcNraOocEs+m5Sh7pbQYkEnYOZ9AD8luQGBmjfVPXQgzfPGOQPqPTQyx9k5R76K26tuiMUVoqC
YovWh/ug/p+AVK8RW4jrJCn9BjFJLp7ekNqBjpG/JjAC6YStAU5OGaE1eP9IIDpW27UJUW37TL42
sNwavFCCQREGem8ZhB+9yksQIcbmADNohHMiGiI6sKJR+E4pqwz0dnbhivauvhYxVDyhVb9Tn+y+
8W9uLC7MFZ0MSWpog1afXr9nrLxjTSCyfnwysf3WiYCyotuzawvegTVjScUFfOu7kI+Z7NBQhhxD
P9EzyWhY7BbObDdbvNBoOLHRuD7eG7MM3XDfDNml0P6tfxnctS5mSZc7ycPKa00JUL4J8vKPGw+C
PZA/MaKTeBzXCs+VEJY/LqeHj/+OZDuulJUhkH8k5HHEuixLyNepIJkk2W9iMyGWGtxuopRHepCH
/HgiFazZkVsoMRNqg8RFXDslaQTShzPwPak8Vgn4BtqO/TyZb9/JSvyi2yDkhPaeuzZF2Rio7JkI
5Vx6DaAYPaONOsOFgFnxx2wKpbk9RzdndQaTxWpCANe0PVetUf/9SgUiAKbbRqhBMamD8BSLpnoO
zjTRNj1ZQhE+D/5T+0TewTTe5qNf/RPLK8RtcIXoJp7Avhlb7gXpIihWrGCmeOHy85hdRbmcsIj4
yeJHXE5YfIpMEhGClbm6OoIyXDQ8Qi5HICZLi4cQMdKpmm+8ueWFt7kuwuWiwOM6udIriu3bCXVW
fbVLvvwdg0vIULK3tbaY7l5uncBmnVx3rTehuusDppU3hVpLx8obOYrthBR1EBub6McHMfrxyvBk
LZ3ANnZcsbEttOPx92ZoW59V+lT089DP2gACmM9eK0L9xcj8CYw5l8SAc4vzYPxKFHYJm1KF1v7r
pp8QCAgItzRQkvBiMXIsBo3F7gLawTq/ASH+bRi5EgxfGvYK0PynwJvQYeGB9vTUZAxXeY9Ojozn
+mu5abdKWtQwqAMy5iyMDGUcN+R14JNdvaemkONxRpyaHMWjmcX24RRxklETruaKrOabOORuQFng
6OclFwVa7Y6x/MAhXCGC9mSEjnX5gcNNjwXBRgh+npn+TK1/+1gnn9s4NRHbekst2PJdogPLfJcr
X2mtp7dumfMURlPFsYwNOjXTiv8HuV4iLmCucxLX0Q/ZFVzO2VVw+FHTWsDI84pHiGHQVQjo4M3z
slOIvTxDbjLjjtUUdqGoqoWJzbdxyHtKcgyNouo9UoribfnRTv7VXcMmoU/MvI1r2EZMSMTdyDNE
fWgvQyoidI5nMR195TRIWUHaAhImkGBBQgcSDMhgsMMVsH1fWRHbFwU3gYIBGFSgwaF20OAnSQNC
cz3PETOLkJ1udJ46Nxm9AEi5ahb1pslkLTShgHcq/yR4EHBG5CYRPAjZrIp9J/Ag1MuDh75+88H/
eqB34NDXDsHHvr/zjuybg6FM2FveN1fdNxYC//vANz4+tfb2MzfDx0n4eFvtzusHunfdOTN553UD
3Qt3Iuo90jhO/RhSD3VKnlI6JcO9K+CLS3awBTSOwhCH1CSJ2yUx6q3UL7lil2SNn1u1S/LqTZLw
nW/XJLmC2K3eJPnAQmpstBJTyZ/d4bUy6emZjTlUz/t3ji7cJDmeHPvwupHtfR7wq1u+edcEH+mO
NkYUq635lRLafSgzknZM3/34kfV37Bm2wdiu8Z82bRvecxuOn4/j+BlR97xk2SF5g8YsUtOsgVUa
TLE5zqKejAzRJQmi6mygX8tnAylnBilnAxkqBke8ZlyTDWr4PKKPZ7If9WTwM8h9WbknQ2nJUN7n
yePaW88k349bMvB721oyWhAJ7zzG1iNND9qZZol06f3HdqXG109k0GlW9pVC6sYZhbLgUnogyim9
Ge1R9H9IzRlSyWsziia/gvuxpbrTxR6Q4GSxbR3CIYsvJ8s1h8TXqoK8RXJMeKBUxyv67GSCc4Rq
jmlCXsqw65NtxcunsvhCg9i60iWvUsu6A1ayh1gwteRXSK1ep3P6Yw53Z89gdLk1jI8ODvhN4Zif
1VCAul4IWPR6vc6en+576+SV9vCu3rEkR+kMBr0Z4VZtvFwnn4M0qQFe8hsLU+WpuamPTj0+RatA
rX8vg1ljQRtF7bu2ZWDXGOQavFQJSsjWGNMaia0MbI1aLJBl9D4Jfo9B6A3IhWQrRhnMNQHHK7OP
sySb/3mf4XXLBstuy6KFkgCsf4ZQpieF1ySD0ISuloGrdyK4YBVwtSrarsT78j8XLYbXRcLCW0IW
ykzJ4NU/w8jVk7TwmmIqmrDVqLflvSBXk891Ldw527l1fadg0CBk6mz5mv7MWMmbrGzYsrGSTM8f
nY9VB9MOhqJwPUSkt1bIVNKOVGV+y6ZKEpjXi1BKnG57LGiDTr435LVGe+OJ7lQwkh25ZrjnuloH
a3XwLCfwCOdRcAu2aKcv2ZMKRTLDmwmJm/R++iDxAPE7CX2qH7xE7CV2QJqPEovglTOxtO3oPShY
G+Tc3P7RvaM2jrON7tXM3EHMHK0G60fG+3fsG596fX7D/O75xXkqP5+f39r1bGLf5NbXxmfu4eru
6v0o6tFLq5a6/Y9HG64DONn2o4tWaafVKpX48y8jmCgJhKL7aPVIsC5KN5qfgpyZ5+dD85Az+F77
up4V4d3Gt74mwvu5ubrorurvx8GUXl7z2vsAsxbJ51M3Za/Y7Ucu55fjqvxV9Yyusv1P7yc1DBtM
4WxN4ChnRcjbH3bn16ZT6zo9Ub8OxXH6SM+kmslXF5HchptG3Fmr4Ozccdfm+ds2Z36BcLyVBJGc
ALAIFqORU1IA6m7A4ni6MukLBVaQjsGry9bgdesTWq2rmlh7cGNbC2IrCYAQaX5D7td8nRgk7sf2
M01YojnZJuRkW5GTbUVOXoRysl3N4eSf05SrR6t+U91ZLbZSRvVLyHB2yZ2Aly7i1nw4dF2E1zor
TlNddFaZojoFlPXwl8ptGLdXpHhW4Rq5X8eH0nnn+J6K/3aJZx9RQq5foow3pHbfhDPms+toPd2e
bpFofZVECaaR5k/0B4k9xHHsI82Pjpb2dKHJu2d9iRJRisAv07bZPdWFBW1XYra+rdqHspeG6kzH
tK8q1LUTstOD8mgovQUpc1HOnl2SOxxw2oyTh9g2Wxe3VaVRTKI0jFaoi9oJxQNC6TI0ErJp7Yku
eTleJXd99TZahcjUYLS6vxZZh3rRcJoz24mzWM9Kuc1/UJarRlZF1tV5QJ1vtarhtJXVuEpjmzrJ
GbasyiSE8Am5Qv2GLpAJ8FWCIBgyTv4NOroUv/4SlOhRqVrjdGGUR9F7NhDIcshKslRPdrTKZ+tD
PVW0o/NEfEYvNbFegrYPFHDpLdqVxBwxwUt7snVxqNJTjduxk4Svx04SrnjGNVqC471Q+asBQWlO
bxTeISW9nj+fePf0kqX4B5qfwKXjyzJdzJAup7Oz23CdsmmtyQe/iJ7sZmK2OlodGgpVO6tkdZs5
W++pWpGixmd2qBQcyfLFnVI6+CJK3Td7xGXSuaVhiCpfJY1UtWebGRESktEqk5HZ0ab+SKR51IW6
Uv5XuKIPdSWKtuBrLSvZCc0PdBYpE18ONEZVBCcphgukViY5+JayYYc7xa3mX/ZONDP71/rDvNkg
U13FDIvdYjKZVmMHAArCfOPyyvaG2Q3tzaeJ5zCnrj+8DnFq4Y4kSr6tPbKW9yCWJRJ3Jjau7UkI
QqJn7UaauHHh6IGjB2401O+buKN6uLou6Vmo34iQQDSnt82gMuKzwzPNvleJfyUpKwQ5hyyStL6r
UvoKJz144PsMdbE59I0LdfHG6rYJzMptM8No/HOifAMJ9yErpfTLMgzzO+mcXVl13rFCqdjfzP4z
uzW0Xss4cB4+yDV7b61hKbPfoeImYwknV5AOHR9+W9kAP0IVAfHRiOntu3dXUdp3qMtq4cFmFaf9
ZYuo3YQt4hnJItKkYhG1o1Dz90n7yKeDI3PYEO4r7TPv27lzn5nyzqIqrLVFtM95Ou7dhNYd556Z
6vRItVjNZkP9nf1k/xzhrcerGmQCHLKrKBuAsrTWI8uJZQgLDz6zcA8eKiC2xiL6+X5oDvrjc0Tc
WxfjVYcGWwGH4gm2bECzqufdc/8dGGSwV81iS3AVi9tiMbnO78QVXAgTu6ASm5ZRofKrVOlcjYmr
W3R1mQ/k43GE80B9s7ljGCx3A2MSRWVJFJUldWjnFm8mJHm8iQv+cE6Kb4OyJxeUPTn4+CaOiNEv
T+DjjOUQOSjHfUHcbWbL1ZJG2l2LXQB0C+xBfaBcM0yTdhb08hvMMbyx0IJ4WIY43UR4WJaa621l
5qjPM1a/w+m3aGcexluDSrrNWah2jhxdz9iDKNmmb+4Y3rpldvgD919PRpp5tP87t2tdfNsW8kgr
qwmIyOU/UkchFTuASUbXvvxmxYk22IP4pJd4EASkXwJAkKnhkB/trW13/GiVHy3oAO0++EufBSQs
IMmDFA0iKfjCmgiIRUAY/VoOg1gYhPCrIRALgSQHbgmDMIIn0Fsc1XAIxsvw2WsVPXSywwhXAj1D
/Aqj8Vl0FGCqFjZ6asbp1tkoWXTS9k68s5iV/gO0vyhxB501k/WeJcKAp/GNjPBGzTEk/LwsVDfZ
ODPN49xUOz0KUmCApI4CkiIblzCmYiDlNmsaz2looLMFnf6oTa9paKg/kQZb2OsMWBjqixq9gWX+
/N8QhqJGZzZQW1mrnoJyT8If+rc8LEv+AuECkjoj4kvP5T/Sd0O+rAdFiS8Tl79dWQOJ0I9KkdL9
oA89xvMgEQaJEEgEQSIAEn6Q9IGUBqQpMDgEhgbBUA4MdwA+5AAzvFwEgB4rBij+fAiOwHPyy+gR
HzjDoZe50Rq+DpG9zM/xB/mP8hq+YhWqfFctXhv8bAfoQH/rQDsbvE2ofqDj1g5yPXzVOY39xx8j
mu+8WC5fgjSXOFOQ9iwIfPZPc+cXs6TiH61xfJBHt9Kw0n0q+EYbOgCFb2KFN0l09HaQJBRVjXQb
yLEfI6Cc7C50J+h/LuyUdum0TdYpeI8SOOYKXFT9St+toRtvUCZnKhDMuFnqaZJ8nDJ50oFgEj5r
/AHaNuif+iLQ8XyRJP8XqbdCnQtadeQ/keAFUm8Le1x+xGnGzrX4TH5Kr3/rUIvrnJ3RGyHTGRNk
ul4PmY6K49CZjy7lGakzQAlIQ82cghJQIL4kSUARUsGCEGiQZcsjmzaUBy6oC+cQuqILOGXrJSgv
CUCPNCWDcnfoPcME6I+CXiMwhlB6BPHZaCx2pmtRo8VfszRTIANlixVIgCkEYhVSHEl30FmZ6svb
IDYVgGhqRYBNFbzmOp0tGQxEHUbNT/5JY3REfP64BeiBq/GGDtiSIX/UbtBcel5jsAS9/riV1Df+
0GG2sTSFsCj3Nh5FMLg0azOD8+ArZptJQ2kNTOMUmNOi8xCNdq6xgOxa4zh1G85qy2cweSElepBN
8oK0F7hwOtEFEuZeM5nUAw/aphv0AHc/IqsbBGtug61mmNLMEVNyGg+dWpWVzAkyKwhaT32RnJxD
pAhTEiX6bOjo0ER3E4bWJrWh2Rmy64PaYskTspDa2/Q81fiWjo8FAhG7ngaAelNriYR8MYu2cZa3
0KzdDAY0VgO1w+Ey05SOM72VJ1+wGWm0JqKsxRj5DFmhvUSOGCT+Gns0jGPwArjmDIHqkC+A7RU/
F38oFPI6joXyoDNfyZP5vMH7UGqp70HDYeqQvDuOj/S1YMRzdWFaPBR/SIRvzjuOiUSez/9bnmIp
+P6U9yExtWToe1DEY8i75DI2ZusElciquJitrSc1LCZZ8QbCnvjOwY6p3mBqSly32RTsSsSHcwGd
yWoe2rNmbOeA5+PzqaGEtdTRUY6R/8KyRlNnPC10lDP59Tkh6s34TFaHJeqz2QMuf+9M4WOsEBKS
yVgS0kqEtPqC1kYkiD5iB6aVIdj5FNiKEmbgExULYQsazB0nI0vu/eZDXafow0p6ZmBABoLHREFX
RTpOitJ1dNcpEV6pJGMGloG3LF/ZJWlg5ByhQ0rFkF9A6Fm+Uj7n8kZ4wUxreY/d7uHp0vauyvv6
PZ82BUux+HghNZGOloI89cb40oasQYi6hlkTKtyjfDTCwIY/Gs/m4oUN+8biYz2hdO/T+Vywex3U
ByQlLtpNdBLz8vlM8QtwxpzBccIf+Ry3RD3Skfo8c1g6FRijfUuHMVUEv+OE6OcinxO5pQ7qEbGD
SX1eZA63HcOET6RqclS1bayV2IpnTLpIDRN539DHP5GdunHEnk0lnEYthZSXMaTK4YnpqcnsaMLI
MDD+7DZZTQZX+OFPzR2aimmNFovBbDUb7VaDJuzcfd3ua/1RvQV1PFbhrD6stUAt75FOiTmtd/c8
BbZBRz8H7q/wluB+t55KnRSWSo+yKlkfkLCwFW6ii4TUSVFYYkuPiqxaoOW0j7bNTbsqEBcU4g+7
wxaB0xauG1577YAnNLqrXJxPMRzmqPa+1EQqBmMvNlBKxGp58l8lDo4WioW5vxoePzSXTSRAntZp
KLhi0I1N+Xyoe100Nt4TzvYgfZ+Acz4A9T1O5InbcMVOHsYM957xWizexAWwteIkvLbjZrM+fyyE
YK5c6QdCS/qHXIeVs52W5IMNlJ0dRIOg2XZchO/R5KGaa4CXgu8LpR8QQ0su/UOi63DzsCek3+oT
kpqYWIKjTQhaiFjkAY+tccyaXltMlEthg0FnjmSLfaGHHkpO3jQ2DsOEezXrx6LdMRupITzu5JqM
YORYm8fnNrN6+oGHxpdmM6nxhV7L+JQz1R1AvlGM/B54Uusjeolr8C6t1UqYhQtgW8WSSUR0D3ce
iJwQTmQO+g6ZD+Lovi61Vfy2dFEqx7d36h4WOw9kIifEjAC/pStxmK5OODd3DoWVuox6W5X24ElS
o6W0WSeKhY6wZpPxVq3Za3dAZs8aoX2adRYnS86iQ0+T9D+arQbSxHoz/n6Xz+9qlCHrNYj/4H+4
/D5Xb998j0en15nsBEVkwBvkXqizw8Q0ca10Hvy3iI1gjEgRVjBPZKFzuOl8MQu/4t41F8Cm0wwx
g4yZl9gMrqmk4prjAwdTG49XHBscpKN6jMszVG8IHeUeqhzrXQptBVuPVUIghOBkdcZq6BainN1Z
X5JkBIau9Rd21gdkQNQfvYRwLyUgzFcx7nSlOKA5LsIbODYeFwkHD2/BstVjIr7LK/guvZVjIroP
FKkQMFGqG7mwmy3jq8FbZfnv7MwONJFqrl5h3ntFgTn8Zq4sMNdq5WfkXpN+ymoOj1zTE+y3GkyJ
0IP56W5ftHZwqnrDaKAj6QtFPYI7MrK1y1dwnDManx7s86a9psFuX9ZryvcU7o26psayg1FO8zO3
YMu68tWSx8QanLzVRWpJR6I/klrX7RcSPaHUaMBU8ESHnMJAtlDt8mpp1xc7+yz+pL2zm/fHGvsC
AVLjTQrREOcK4VPAyO+Rt8MVSbbLp1JWxEEfYYTizBE+S8ppPpVdiux3HqIPKWXLA+pDSeAVWfMp
sXmNUqs80JauRtS5Wq0yeTvDe+02uOD09UeraVpafbTKKpR/X+fgxpJA/mtTWvurE4Vc4yHluXr9
yaRiI5sGoKW6DuopSf8J1ylXJOkVwE/h5Ag4RQS94Tnj5hfxvF5unRODyoc950R3Bf8JTsfzHJIL
2xWfvU9VF/kfNOdxKJ/Y4eFoU6QzH47kO8Otz0y6tDotScIf5zOBQDoTDBDk5Z+ANwALP2MEWtMp
OQIGPz2dZgm0jDhhXOw5l/Av2h+hb0H2E3/Oi9IHTXRcQH6jmKj4F2n7IyKN5Vr+uK3Uaq+Ueetd
+YMDwpqr9gp5AX4+o06r5xyWeIzhvDY0GTZSKISj+UKYfLZztjegZRjWxvucFE3lBsjuK2YjSdN1
UJq6ie1oLqNGogg+ic7IggQX4MTOQi/RAC6gk7JQneKib79FkStZrKSzsnD1sfoKVSVj07WhVhCn
vlYlI2MTBPI6xuoTBJ9FT/9wuUyd0RisHlxsojd/6XtGnUq4co1/XEGwIi9qDVoKzVhnt55svG7l
pBkTv4MzVtV/bz1j4PfjWSn13/ulGawoRb9b/rlan6N1b1lTqV/DdXecOIA1tTcKF9vT+WELEhQf
MQ5XXrvBfGp0KXRqYGm4N11aTB9yqqgrVwEWXh2A/xGBnaNQb0eXBkKnxPY3LKvzu4oWL3+OJEoq
MhOana+/hhPD0tTdE1qX0nIem8PLMaWeyNqmmrujUWdpoVjb4vJ2FQquwdmifXVVX/6cdLHw39qu
fF/Bl3AbY2vm+2VJPAqp1SGftBSztOyamfCZTyaXYs7QokIgqe4OWTVMGnPSfFJUXaGqsrsKNVqz
RxbtKGKoDU61tz86kVKI4I6G3aXdXUPzxTZrVkNTOn7FlPBkoCVbD32ux+BsbNDrkk/4tIP70alX
0MvUG9wPc0vRz0nRguqET879MHSa6ejnlPDg7YvZesnH0nM3V+cWa5Hk9JHZyQO1+Ke4+Jp8Zk3K
jh5nt1BvrFuczyWn90+sO7ixIz21v5aa6An4uic6MuPd/gX0aUXwJvkF+GlRlHO9tMfdaUDkd+Ao
x044UIhj6CwENbR3kT/SDHRQlVNdHegIUpTTulQd66Cr1TNaXnjW5MWVsU55YY2nI5NyKgJImwU+
4um6brgV61RzqfFUrAvFOhNLc1m9zW9vvEWjs5C00I+qI/WELCp2FuZuwrFOtvvpXB7FOjAqgPP/
sDx/fC7Wab+xT4oKCuC+is1m7Ev6NeboYuaka6n7UfNh+ogUGJRxGV4zMBCU61yZk6Jrydz9qIiv
lWKDcnvZndIqvawkTHAwy4MDydBAFdzWU9ne7wmP7h5x5zryPi0nWMJuKTwIm40w7kXhAafMGehg
YCdHCDjyk0jwtfb4AGse+AHeDxjHXRARD8GhsID1GC4mlyKcI7DoONSq5vrtRQnP3JQ0XBRbf38H
NVySukkHLIMfwOCO1hnh8sVBb0pQWxZXJhG1mcMCA6ORH1pcZobW0kZXyt/4aru+TQRTTp1GpzWj
E2PWks+AOpxFWUK6/QYxADafDXWEOlj3BbCl4ifYzLFXiv9WJIu9D7gH6PiS4di3Lc9bSIvwAH1Y
fW7VzvaDqyrxYuaYKB1BHO99QMTvtRiO4fIpaC0ttPCALOESBDA+vmrnytVSvT3dzaeatqgXUqQe
K2/vCQ3lg6yWohmNwZ/qjedGMiO1cjo0sLEU6Ep6jDT8C60VYoVgCYYek+UMdWt2bc5l5DjW6TDZ
WJq3cpGkL+x0pio9yeGsoGdNBvgXC0ubeFPaE4i6hDg+fzkK6fU4/RhRkmKiJ4hoMIm4zts4Y/Bg
8oTbeMJ2MPsII9moSxgw4OJvn/kxjvEdwYO25AnRbavYjCdE20Em+4gc4uMyFAXFDId3y6OftggJ
BfvoNfC41iAEwtzuzbNGo5Gd0cqx7yfhM+MnQxlPQqvR0iTFCy7o9Gh2LIAEin4+QutojQb++AiO
jf5PscRpjFYs08+Qt9N26KNJ5/zqo5I6+9FqYonqqfSiczF0shniN8H7pUOU5AvY0ElVcN90Z9pj
e1UKRmjLwJC3u6NWp4nu3Ns1tLEoaKG/bHfz2r6BcDWtLDXNYL6Elw4wrZWUV9v47kStkAOi8hzO
KUh+H0Z3diIpn35lDUPH974ztrAuDD2L91WMTCgcNnkWTYeIRWmJBO6Cx4Wi9ubpV82/SwukDJAD
nS9lz5tKJNq3vMmg3cvpKM2TlMEe8fmiDgP1FE3reZ9d8Fm11AMkdR+p4720HfpZLGdqmHWot19n
1IF/Zy2sjibxbHbZbOAxRqel4Dw6yO9T/xPOYx3xQdxFEgoXhULBnoOTqRjDduuQXcesWWMvo51I
C2PvXSyssVPe1KL3kDIz6XDQ5kFY+PAr5SQs5fR3bvn71KeELp90cvX5q36lbociyVCaL1E6W9jj
DTv05AFA7qX0dvTMbqD+s4ZiLB6702dhyA+R5C2A4d0Oh9uspT5GkjcDnUUik5Ezq8i0l2Ubj7aI
ZuaNTaKxLHhMEgCdtrHTKD9D2puC3tIWSMMCcUjyLiLgDOEiYnC11udd8ItwGtkL4K/PCMaC0XAB
nIexYShqTC9GjbR/0dJ0ojAZn1EJSTNmxx69+nrV1j0Q5AU8yUg79919tmRCJptTdukZhtxAAz7k
cQVsOvKDH6H00LP3hHjt1/+LFnAhj9tv0VGHD1E6zuvwBDlS+0XydT3LaEiozt/7HjRzuGgZsA2d
Cb6oZein/16D9rgYk/5PSBvAG+QNkAJhaR8P+fHnntDpDM4L4P6zYSGkF+wXwCcrrEHwLTr03KL+
ZuoW2XFsPxROsvIG1VWu5sa8fIRsXx/Vykuozv2apbIZp58DmpmXGGAOeFwwbtEcJz9Oai1+lyvA
AZrkTEaNzmQ4RQqcndWQDGtsHCHBpxgDVCmjjUfeF0Gdx925RoIlUsq5yktntHoK4fq+fEkKSs7o
qQrG6fW8fKm1Vy6FhGCj0vzaeFxzSW7Va5xCY2tCYIq+p33sW/HYe5aNvWeVsac6Bvoz2YH+bOMs
He/Lpvv64dgXCRIYLv8evEQvQCcxTcRxZR8d987wCM7r5wju8hwdr+DnKCT/+XNq14dKNFsV251b
8DSM/xwOn5WxAJ0j6vNGHTqz3p0KBtMuvd6VDgZTbj04olS7U0+yVpbWQkPzp4Fw1ms0erPhcM5t
NLpzUt/z76mt8BN2E1Vp5xPN3nrW4+HSafoCeP40x/VcIPdWuHIsFtTbn6DpTv3YIEreg1Od+ECP
nz+HMhwI0gAU6l3ov+X/Efcl4HFUV7q1d3ctXUt3V1VX74taam0t9SKpJVlqydoty/IuyfuOoWPj
FWyIDZglhLBOYLLNx8zAPHghwWPLNgpkIyjJECJWh5DvhRC+ZJKZzHMIL4/hsaj97r3V3ZKFScK8
me9p6a66davq3HPv+c+5yzkXfKJdP+EttHMyj27KtS5tgLedzjeYu3MY6E4UDKE0OWwpKg5U+OLK
WmLhnl8fiUi4NjlxbKklUunyK1YGBzKkqF3rs0Ywt6W7dW0uzlo4K8U4s8u3pK/60vaGwjRgkj9Y
BUPCVQX9gGnkG2Of2dxEvy2KcM4Qd2k+hyXesz6Z3dQbc/t10FJV3e0IGMqiKz73YdtCJhLYhYsX
8JPUJlTLLSbWqMR2LIi5iOw5TqoGdb4bA3ySpkv9mHMwMeeB+0QaMP2SIYD0x1X8/RaAA6pHYnCZ
cUS9nrDDYrOpUZ83ptlsWszri6o2PAN3CiHBB3GRl1ia5kT+w6CvUuc4vdLnq3KzrLsK0Hz04gWS
oLZjLdiwqWO+iWWJHUDh0PiL5+TF4LfGO0UoOQdWE4txoX9Oqw+BZ6WXcgMdxbLAWpfg7FbZFixh
ogvckQ79c55WH8oXb8p1lMsK6xxOZ5XrvOj2Ufkxdc5cts6JupGrcjTQHh6H6gfdBHCkSdbWFSnV
SI82pVe0x6yABxRB0lJqcG3Dus+sqyt8YFMrfL6YCpgW8/kqVBtZ0b9vNMGcRdvB0jbreadXskRa
BqvqhjI+3adbgAnCSbxN9BtK45pDH/7PhXzEserCL/AD2C8xD+ZDFgeneTHpPIwLMsnlwDHQucZM
cVlKqajNjnKVHgCWuXw7LTjcDlljceoWTo8a7qjG3R1I19e5n4cgiBql4wZPEI6nBEHdPXXxXfxO
8n7kkZY09091ThHXPcH6I+5hWgSIONM5g5ZLwaYG03IigkWQfJnesrywnd0J0SRYBdGkKhgwBeWS
czIYrIVCUBsM18HvutmqkJkApMLgeaMOcOavAZV7AGc4LG7SyExd/O45Hl8KkHUYgwTWPA3ZZMuR
w4g4c+O/OVjdk+hor4f/n+pP1PeCf6jVP0cews/T1wJ+exC/GbUfPAs+h8mp/aXn4JfETmk2tZHT
gg/zetQN2WuynXe4FUXjKKrvuCcIGpEc9PjT9fX681bW3FQevrEavPHAvDdyWumNoILn3vgJ65eO
BVKJOv15C49WKthwx3EjqDCMEoTr7D5HvgxK+ROCISewDeC8GpwfQOfrsA2Apl78DFFPLMKAxWLu
1GThLlAYnICChJ2huAt5uLdieUbJ5Cnanr5ekQsbFfCD/71VAD3g9yr9gVjMz8gGeE8v0QOeO0NY
yP2gJ3APeNMthUfwP9J3YBGzpeVcJFwkQUKnHFLiBXyYdAW4W7BOuLwTLUXxnIbneieSbwZ00RWt
vFFoPYnqwzR+8Lc2bdi0jsbtPrdiOHiyaUWLN5BdkcKB4axqXomgtz5bGH/1p4WJ53iZo4FRSO98
6bXX9+37+c9e3kUxDMmwEqyfo4DC3wIKQ9hiU38p5koqpehjAL/PQkoVuIEgXMSBGaxJcU2ySDJM
KJIM67G01qJJyaSJstWmKvhvvS3Lm0jeYSiGT8Dp9Rs3bqQIyau5vLKV2HWIcO97/bWXdtJWhqA5
mf8R/shPX8UfedYmsYBahpopLAP03nxRxH9AnQEcbTDH7yX8bzEGM8AnsHMI8jRgKAaXy7796pto
9+xT4FxPzOen87L8fHp4aHiQEvy64nZwZG13narXd1cTwNwGGk2kqLseKjx68lThsX9gZZaG1uKq
r52cXL/hzD8+tgr0pUmahZG+jgLqnkTUJU1uBvBPn3aJ2FOEgilAOXz6tGiwiDxAnGTSBxL0xJ9h
np/En9Rqu2sJTgHV7RdwamhwYJgiRZ8GegxWorq7XsffXD958muAGMA+QOPD+JpTJ/Gxh2x2liYp
QO5j/3gGtNFbLlKgRf4LkIVjSDaOgvPfovPjQDYI7A5yJ/El+tB8m8sT65eA0HbOIECkPTl0Dm2u
meQlNldp/HBBiuoiTjCSpii6yGisM6TpIacNL9x2SVpDjLy17GL4Qumo0HhpmiTBuCfYRYG5lq4H
Xa4T2M3mWsvJfSf0iin8U7nGel6va8Gu01frq7G+bQffDFQFGo/9Xp74/ejoEgt/on5flJYD4Hfj
ot/nb16+5K2NQPA7z5uLrEHnLWkqZri+GuDB08gL5GnppVflbPZN2dwBuSZw8M08eKp87Pf50Qnw
v+DBefBk8OiNS97Kb4Qw0jldM//pNTXg4XNrFEBDRLhHlQw0rbk4RkkycHCSKir0y2yXFkXzjUjD
02hIjypOLzbjzLVyrGPimqXxvqYKS9WSgd5QTXcqqrP2YMvK/cPBtqakIVPemOK208S41LA43p0M
q2xi/3fuOTz1ue291aoldez83w0eXtvEwsFNnLLw2S03jTxVmH1ogAu0jB//+ht3PvzWV4Znvxkb
TVX3JCOqLdOpJ1s6Yx98SOI9d916zUTKEc1WVGWjkhxqaB+ortl7eN94sxhsCI3Z7RSwLgrptSvj
fRt25ZNr/+aa/vT4wRO3H7+6cu/UrUOyQ7aImmxXRJ51Ou1jD//mrvRtX3zwC7ftaF12zwvfzfXE
u1asWR4YGpUj2UpyBWwRhVnmXjqCbcS2YtuwF1C73drft3EzNoVfnxP6tgwMrtq8eWV7OAw3sXnh
dHvD4FP489hKTMZncoGGra9s6u/XpXF8fHvlOz6fPoK907Vdf7dmO/tO87atGGgeEvqDMRAvSNMb
QC1m4UDlL95EYwIwsKU7gcYIEqCRFDfKrunf+koePhcbx1lyfLuv8p08fHZXF/ZOvmt7jf5uvmZ7
M/tOHr5CB41EKv6h8GZwqA++xgwxXDbrKDiQd7lWABIpVSnHHa4MlZGkGMpDs0TIEE7XNw03qLlb
Xrz3tmfv3dCsaqmVRx++qvfQeBbWM8BPRurY8unF3y689/Cgr++asx888jDoqmyMr7v3ykiVaqU6
C7d2kowcMvwhgaDxSlLQ48FojcGT1xP34FUfPIPzHVuv6zjxyv2jiw9+8WtPrBm6/ZotvRWSQ7LY
dVlQ7ALndNi3Pv6Hu3b+7Mdnb182/nhh9tGxx+9YS1kE9u/+O8MyFMM7ROICKwC5t9ltmwpHySGA
U9jFa4HMfxHg1Jexq+Do4sX3CYaqAnqrHdlHGjdFGJOYzHNTePekdx3olHV2zs5A6xrC1iSf88Ir
Z/LoEhxuKxuW5iCbhWHM6fvmiuI8FcGwrqCmBl3c+9BfAG42jVdTvAw0RECxuG3I9uBA1X6eg3pD
dss88x0CCAvsP0DduhWA1e1UCuvADpraQCV2n0tVgF8sO0XcfIYLBrOeKTybs7XIKsnUr5eyU3jr
KWYDBr084XoH1D94c8bsHkDbBNxRj27h8qV7GHjT6Ty4S4d+mnDtgtk/QGULlcw4UKrLdQ1cyPKC
tg15O82KttmsoNqtlE0UcFc/kGG9cUmqY/tQA8eAbiBJW+W2tfu7V9+8LmH0HBj7N6LRKrL0gOJR
bBbZr7uCboftd+2bR3tDlbl6I1gZZIA1YlclQYqG9crhvX3prbsP933HZu6Hs7xQII8A/kxgd5v8
SRGDOWF0ddVod9XoaFU3afdNEbufwOyORY5FessUrufYJavrL4bD9JL1+hTuPkVvMZ2TExeykukS
i7pTppODkkU8O4fuXoJuF/Krw/UX8+gBNHzC6Tx4hOmJnKgp+iJ/XLQqyL25dYMf09VC/HT5SfJI
2/6v7u09sLaFtwD9y9gYLr1ib2/3tp5w7cojw0d50UbRVpG7unv3YKWRGc20bR1KAhkEnS7K6mpb
/anOic9M1AU71rV27lmZOLb8jiva1UCAE1x+1eEWmVAsGO5Yk2oa6wyDbpbL4ZaYSOd4U3ywKRCJ
R2jJo4qqbHdWRLT6VYf6Fu1e0cITdHLFHsD1x0GrfJCKY/VmjJ1vYHHCyImyX+bAL6Y7lMi6uDyF
O0vt8HUgRCVnSLS9u0PJgSwMzDPX7IzXZxY2uVToMkKF/L7IBxlWsMyut/Acw9gEK26/RMIUXdGB
Nf87q91G90DPWVBEh2LINuLfkKhpsi5zzHdLovbh9TbZgO0JWN3kV0B7ajXnGKG8XXUuEQG/WGaK
OHKGUxOMGwjPZPV6KTNP0swFLPPFDGSshjnP5kFWJnOJgM3fJelS6Yp9ZH/1OeH6Cm0DwpWxu0QL
yYo8rg9NNEpbti3atiQp0JyNZtXOiQOd47eM17p7Dk5cINKgbSwUrM4to33RpRPBqpBV9jqMkBqN
uKuW5Lubd1xZFCoc2wVk6j7Ag7GSTDUSQzlhZGVsJBcbGYnlSLtnirgSyFSb3CarTUimBlfWXgwG
6cH16l8sU+juwSZTplYGay/m0QNo9S+Rqab/oEjd13Hwq1d17RtrFa0MaRdsmZV7e7q394RrVh5Z
eh3gl4Xh7LZ9SKDSyzOtW4aTLFyZTdIWe+uqA4snPrMOCNRE2+K9o3U3j92zq9nl94t2p88V9QRi
gXDH6lTT+Jw4hXPjzfGBpkAYiJPoUWVN4e3RqGdOnCzp5VfBVue++D7+c6oSaKLWsiZyTIaQJuqa
9O6gr4Ca6AdwdSPURKd5qIi6gCKCV6Ai+sHH6KHSyhX856wzqGsBl/XXkosHYMJa3+McmkfRA7JF
t5pdYCu5+UaWEHyarMk89WWLzRziB/StB1JRQyWxdmxvSSq2zGmhm0paKH0upTL1O6EKypxidpkq
KPvxKiids+XNO6ACygD52FVUQNnLK6DmP62AVECkVbDOfsbuEhiaVYSXe8ZSTq1ucX1qVWeNDS6l
B8goN41syaz59Iq40XVw3SP4zxW5TzYUGwNqyOV3a8JLPXsnhkPhtlrdEzbg3rOCUxYkv89Vu2R7
Nr39wO1r/74S8GT84gWyAknJiZKUtHxESnI5tSQm7wER+RVs4TvV9+jdf14+cu6igLwHheNXSDh2
0up7eXr3ZSQD/3+WjIrW/Je2NG8cbBSB/uA5rrp7w6LW8XZ/sGd3334IoxSwp/LptZ1hR3V3IjXW
WwfDGkCGSs2AoSPXLI/7M8N17Zu7o3j1wOEVdZJmQGdwZ9Dt9ruNRHdVdW+9m7G7nbDHYDT0xoPN
cd0IG7Td7RBdkiD6vc7I4q0dydWL61iSru4eB1y+E7S8WiAZ9diykqZRnvDLQMlwDmUKz52L7IjL
7xTbGrTVpmdgqHhorjlyEZgjx+ZBHkZ+p9y65pltZT2T+lg9U0vbOGb2SZqDQb45+o1fyS6eAnad
FbfSdsVQdL/CfMcCrnYpbtFiEd2K4pYsxL/fZMPFgCarAIMfIikSLmqzfHjAIrmBJboDlCoN5Ikh
X7TB0aatoC3Vg7bEkC/ZsJJlSmsAD1JmqUOEnLNpMsdz3hX0ajh5MYNiqkMc5bkcSkQzGP8pBilv
o/o+z5G8X1OQQUrSJA7DXpTsUToE7NHrSkiwbg4JbniCk1uyJhjUIzBYCcGg6hSzaj4YLNSVT5g3
QUioL0LCSgQJVQASVl0CCZdTnI6/wCyFmrOlZJa+P7a7WfY2L0+3bh5IsKDMNMHY5NY1ezo23rmh
Xu2/+VMzRAIqzyHF67BZJL/q9GuagLPr77t2a03N0tZwuBLoT5/LDnqYUkXUyKw/2ttx/T2P73vV
phSj85BHAJfmadD0R7BhYp4G5ZAG/SOU8ZVA/3Gn6DWfRINypgb9IwKJlVCDckCDrvkvwYkj2X2P
7eu6em1WttKkYOfSo3v6SibpkZIG3Vs2SbcMpYQiTjgya/d2rbt9ziTFr1z+2V1tTn/QLjj9agSo
0AUWqWgJ58aaoUUajofgcgtBU0QlFPUkVh3sX7R7eZYDFumqskUKJKYe59EoaTTqx6M+POrFIx48
auBRNw4dozQ8jsLGKdBXrAFFLxeJpZsbcCwIhyXjxegn8eLIZbzoUxsv+tTGi85o8Skgj3a/Dm/S
OfjJydDjUERuoucnwTNlGGxJQuel9O/CRyA3Uhu4429lXIYQ1jkZWRGXpnBLSUggihVdO2fgdtUo
HGfN92FgpBqsZs7HcEMJ4jrP5sEjGPiMOXm5HMj9pxvT5Gv3s6YxLUGYoCicsnDMB3dDY7poSyOs
+BGqEyHehNf48bgPenXmIPM1yPwcrsIAfCoazFaDyNePqCuDilkj2SeJ4xhnspCDPpwcjID4F4MN
jO1VxBszxFQNhrw1/+uhZ4HR/sHa3VnFmxlNL9oy2MgD0xIuJdDbxq9qM6Hn1r0zROpPQ09V2Kr4
XaIq2V3RiI6g57q7T+5H0AOtd4A990HswftN7JkAjPZCRk/gjVbAykY4ddCIuN0Iud04RWRyLASn
Ed2BL81B7+QYyBKDrrBlvLJKpUhg6E5PEG2+booDALO6s8gZE0ORiImlmL3Y7O1FSbLD6naAyrO3
wSC0bdApdzjRhiOxKIpHjoWJnwASkQsn8sI9X1OKJIYQEoYihSBZjCcG3RrFNpwjPylgznlN/3/p
dQCTwdG6em9ufq8D3z9+985mly9gR90Ob7ACYObqZPNYbh5mjjdXwV58Fep2wGFQB2gpoNtRxExL
ZvQqYHVEiOfwQ/SvCQvFAEn9MkhZQrxE7KJ/C1IsxZQuYpoYRynWYspmYgjfxlwNUpRiyhhIWY9S
HDAF2S8N+CFisDSyBuwX/PEzyHyZwh2T3mvp64oja6YJUxxZc4AODbxUHlmj/1SP5pBV8cDld5b7
7QpLE7TN8iTJAalwugVqygIHIhmbhTg4aiFYOIwhsPRenAK9fcpCAwqXXGwidhHDWBM2ZFLoxP/3
2bpQHbC4pojuHGvTXqs6wqefIY9ixf3eTHsFWeZClfZaHlwm08/kQQa9tI8bjWb65vdVPrY7rxK7
eHuhmpM5mrQK7BeTi8Jsrq2irS4I9zEmGaW6baCqc1NHQKhfO3glPsKLd/v8FK/KkuqQuQcaRnJN
eqLdqToZUZNUj+J22YMtI3WR3tVX9OxA/mRdF+PEOCjhSKl/Uoe/nBP6BqN9LdG+vmgLaXdP4X/M
GZh9qDqnGgPVJ1/0/9JP+P10w9NdR9Tv0deXXOs2XKjJXqZ/4hnyV5/MY37JT6gkuK2r4el81xFa
/V4e3Drfsy57uZ5700IRaipzKzYnP3DXFZIYr1l2oC8x3ByEdgTLM8Hk4vjwCr1xoGEAzhPDmYDe
lWPti6KdjSGgsgiS5mvbBmIdGxb5RpZW9aa9rpax9iAvyxZO1BTVqzjl9mZfIigxdoCiTp7pbqtv
cmgO3Scogo3XnHZvur9mYLtEkL7GHODl5sJJfBvxk9KcHJwxPIZmDG+AM4b4Y5OuAHcz1jk9N2V4
GibondPm+izo7VVajnbplOHmttb2FgrndJfoEm1EJBORlWg6hFsFTVbcPEk8cfj9m058cAQGwCAo
muo4duOJnp6bbzzeScChdisHqBsD1K1H1KVLM4bH0Iwh/nU0Y3jDpGiwJnlwyhCtfzkNU0z6Kubm
DNPNTbAa5s8ZrlcimTBpE1W7qgMAzWbbCILXHbJqZ/BwJur4Xs+JG491AMoIGJ/j6Hs33/T+YRjk
BFQC0Xn8xpsBfY0X38dPEPcBNGgpocHJHIvg4EPvcfrGS7AAKAEABh/m0YU/OcZeRoITVtnjcnhk
hAQUztiYpyib4JJcbpGW4UJsAnpD/J8RC2kDPXmXxFJ7cALHATshErRjGGEQDwAkWFVCgvPnIBLU
QSigcpJN0nDtZNVxIZDG0yfJG4BY7AOIsO+SLgzEhJN5kIlMn8yDPGVMqPgkmGAIbGEbL8LJYY67
pSLpF5rqw5lKA6AvTdL2ykxXpGVli0eODzZvwn12IeN1A0wAvWdFtB2NpOtr3ZVJyQGbtex0Sk6F
9yR74qHOxUvrRhEm1F18m5BAWZdj95YwYTInDCyNDrRGBwairSRch/6TXBDjM5m41IA3fHVxII7H
Hw2IojMQoBcfDzhx52P0TZAFUE9CV9sL+8BfaRHSghEM8JTFDV/NB+KP5ktPoJ2P5cEDiopWmVuK
VLHQt+yjWrbpUubN6ViAEVLVwM6OcGe6QmRsNqu3ur060hgQlcqO2m4Lay7I7+ofSmd96biPoQCQ
4CTNRpsWx1pWNHsckZS/alFc/UbdUNpns8uS2/AoIujbuUOyFjUEGK9AdHBUqi6SkBwixTvsnMhb
WYcsuGsWVfiScZ+VMqoysC/fSNyIn6DdQBu6QMu6DaS0E7cRBu0DKWoxpY64lpBQigZTMAnbiU1Q
66gRzIKJmIYFsEosgTVjnVg/tgxbi23CdmF7sWuw4/gwsqT3jF6RX5Vvufb69uurrj5YezC4eXt0
u3VgmB/Gcj1Uj9SQdqbz1x/cPtyTTvcMbz94fd7iHVuve4f2Hx453H30WN+x5JV7mvYYExv9G5UV
a9Q1RGsH08FW19vrDx/bs3FNR319x5qNe44dtsR2bg3HsMRMYkYuhg4rRjT80x84vEP5JHfA9tLy
H6MvF8P0hPFJSUSGXSScSaeSlcVvR/FbK36XrlsWnC/8Xnjdol56XrHg+aX3kecb0umGz8OPd1ON
qcYoPCo0J8HP11ONjSliBfycNWACcaKcd/bxhnQyGcUb0+lG/IfwYmE9/HwX5v48PCIfAB8N4Kzw
01Sq8Q1wgv81OFgDn3Yd+MC/lUxkZgfA0f0NDWkiWMxUsICDf4G3/SzdkK4HB6CteokZ4jz9r8AW
ncRg+76LeJF4EFiNjPUsijw2QXyfOEf/AUsVYzFiegzGYJCEZY2bGt9oJD2NnsZ4aFqZIm6djE9b
TVcNM/QsnrhghmNwiI2BxgcbScHMrYSm8zD/WWt8Om8tumxcYpAzlvmhqoFyRb4aYaC55jtMo1UQ
KnHOyluqO0drR25Yl0pvuGmk62C1ZLNzNoMzVrUnRltDV+/wNScqeMll43hyVdDHWzRNTm3/q01b
v5zPhiP2sDPolyxSsGLgyt47brUJkoXlVZMXLxFvI148gZXOx9D5FOLNXYB3XfSvMU/Rw4MWoL8A
77RhTnpaEGRqWp8ibjklI/8OM37B+WlpFvGEF+jpPMijU9P5Ui7d3DqvvKpsnpMKWrYnozVmKtHF
yoW3L0qCIF30V8b8hoFvl1n6UV/gl2rIFy68Znc47MQzAacP0DwBLPzX6T8Amp8slmGGmEH1/VTp
HNfR+TfROU38CF+Ezr9VvP5jYor+HTj/dpkHXej8O8XzF8g34Oog63fR+QTxT6SH/j04f6Z4/Tni
GOLZ9xHP+kB7aqXfwnpNj9RvYO342NloY7RRMKbw23ICJogpMaVlT7UbdBw2Kq3o6FeOLw2YaK7F
QWugzezx7Kl88YaztFZ29ysHj56Lj4AMNNim/GTRSi2abOYSNMDvUjtDy2lANqK1enBHW/sGr12x
kRpn8FygssHXNqDFUp7oQFu0onuiyZOpj3KsVeU1ztlR15TRKpPe6FBrBTmZHV8U8EhWu6TKi2WL
RRLZtrRR6Td4OZZZ0pQebfJaRQfLqs4eO835MjEjFnCDa01wRQMFeLcC8e6HiJdrAe8eR3XzT+g8
TDxHJUDvjbE+i3gLZXkv/VtgiSH/1UmXNYQBpp4GChO0MNCFd5GUHbY1CvnSodjyM7MzyFnlG+Du
BVn0OV+VUgMs+yAEyqs+GQv+2UAsFnwZ9GmDfpch2ahdiYZtlE3UHcEw0KIUUfiVaLOJuA9/1KUL
cEWE9ReH9r9uFawUyetQaZZQCAtjFVgP8siJTkd8PK/4AC2TStlXBFgUF0wrMjqdX5BBL+VA8lNe
E3m5dS5kiniexjm/rnslhuou/KadsMpeXQ9wOI2zhA0YnKpfZolVO58n/t0u2QictjCTp+C6Q9Iq
C8TrFhtFEBTLfKnwAkaWMBPzYzVYi7nae9LAYqlv42sxDpjrt2MurBaAph3jjNj0i0k8mbRWTIuQ
8tS0df9cRwz2wy6cvwAgQkYLhBQjGZvOY0lcJcEtYsV0Ht501poCuLn/I50wtFqshBPzjCcS2Vku
M8ZE+ZB40BFJtvfXviy6DfvUwIZFQbtR5Q62VOnfFDy1kbWbglWGUK9Em6quOOavCTvIU9GOZMwQ
HDrxbd3hSS1JeFM1EQ721vCsK6zzP1YC1YVveWt84pt2XxzWahE/QS8lgHWba+Ad+GdBUzXw8Umb
e1qAHDCmmf1FH2RQdDh9KLgBMsJyMsZ0ntl/qRfy/PIhH92IjErzdnrnX+141O7x2M/svHtz412e
1rGedeu61rb5qV07v7gjCcj+lu7IbL9zffO2garZN8O9VyAER4iO1WI7EYIblRDBJVvQgdmM6Rdj
eCzGFOmsLNGJagpPvF6GcjkG6MRioJJA7jniK+eIL1ZSqQyhMpYXw5+HXKXqApWDVhGPQe/ZwjUi
KA9+C22j4RQ1XfjZ+8gnCXy8j9eCJknCIRG7xSybRdQkURUtP7Dyul3S7cxvLJKGNDjSAMDazKOW
6fWK+hQ+cRqrEqEm59M0zerT4XCCnc5CwHVOJ8phdy6YXifnpy8Ud4UVQeawPp0H2bPsdB7ecDbh
nM4n5qLt1Mz5m8yL6478iDOlWDsh01mxGMiz6IxKvA59Tq3h7Ghz6/pcuKJrXZO/3fgay5JA8HCO
Ee2MEG1pW+Rff8+2THbXvWN1yzqqJYZexSk8pXm16qFdbYt3DUTt9qlwWHRyaI648KysK6poze6+
b93GL1zVLqnuaEVRdwM9COxwxJVTER7yRItyUzgwcrRqUIU5W2T6RRgU5iMotAGF058tNoBvYNUg
s8BHQCvgQSu4HCoht9xLPK9DCzzPUdDTOcfNGTP0kmgpvMJIHofih84JfsUBvVPqSteIX8KFxXDM
Cx8unCkdE/9eOiq8gteVjs0yQ10P0KjalEYMn8BYTAJwXww9cQEVp5hgRp/AP0Imri+kaI6OuXeD
9xVtCSxW9KKApuP4WS40LR2gAYMwFHQWsfCcBGzCYqpuBo11zPm0FodWYkXHBc10yc+cYSQfej3c
j1OtCmmU1SIInGxlvU67S7DQr5ZomX2+cXk2YGV5mnUaMY+VpnmrVhkwbThk3wD7FvW9TjeE2Kfw
cRh1ANRgiJU8sCal+c6KiQvJJGLTR3LMd08sBnK/7NZpjrmAIyRQVOD9gmF4ogpd+ICWzFFPq+hx
gqLR7zK806tpBk9ZuVkcrit/k7bCBR4Mvq3wNyU0IN4t1/gT+CBMQJIkCYUfFG4TeayIdMBuwwxz
FOmUBYfFlDAVEI9PCwjaQNFmUMlA4lkBB0Bm4heyAObACqFX0f9Cw10IhyBa3SV6SmTTP509ANBH
LqLT/yiSh+hA9iLWZkY5OFXnhgIXaWCR3EUyEDrrNY70V8Ej/4G5WC/IXDl/ISldMNmfuVzOSzxs
y5wve9ZG5sVSMXWI5kjB6jDDjrwBnWUdHrvlX3EbgFJJtdvwn+O4RdJd0FPa7+jTgm6JeZZ8xaK4
3MoQ6+BtxK9A4cAPYHpu9psk9BCnGAocP1NOf9VwgUfIs/+LEBRDZGheFuC+V6aljIlYpKQdpaJ2
vGPS6oJa59bJwHQ5QkdJO7qQggF2bmD6ozE6SuGlPrLdlKdu4raJ04/Az8cfu9vZMNrWPpp0ORqW
tbcvT7qobZu+cGXrzPc2PAA+v9++c0l13dIdzYt2we+dSJMjKx7zYnFzHO1UlIHtR8Z8QIWwmByd
ZhgAgC5oOvLz+zsXSv0dBlhsII8LoGQp1yX9Haj75AW1Q83X8Mcq+rf2rrLaYcwk0WLIX/U0dPUn
3Hf5aurUkeFYKqxQsx3beisLb5UZ/5rbSdljLUOZipRuKXzoqkiDFli0qoGt2VrymwKopMuMMu2b
Iz+JJ6ZnoTScZXzKdN43j+TkZegt6zGkvVdAZ5oZWobCINMvwOE9oMMoogJ5rvw3URMts4fKVN4B
NLco60BqJBg7vmjlw1BpKB4SiwUBp2swFXxyWAwgJMDnSU+xYXSWGsZTpUtnaU+5YSAx+LgtVOdS
iMeJ6pF9/V354VpG8roUIMFaTVussi2u0bLhcHrtVvKPA1cvq6wY2juA/64EO4X29NK0YSSHk/iz
pTQUn9nsl2Dt2FJYgqewZkAZ0JFnGyIcuUCZAlHtRNR/TB69lGmuJECM57nKl3yiU2VH+VTZO5qc
IDmHT3X5HRxxD3ETwSo+TQuAkxcpXPS73T6gTL9E3k0wdo/LqYsM8RXyAZIW/Rr0PiKJ39hYOLrM
2vBCgSgdE6/BDgFB2SyzPyRa4Co6ODk1+32iHbpBkFYJevnM/aD1CsixzTM+3gC504w3ES1UHvQW
tDOC5iG5p4jnsDxGEi9joG0lUg2N81zK4MIlFDjOHOyA8/kq0SJwhT5WtHOPP6FKLP+c1XCH1Ac4
Ad/mdjrdhovYfAXvDGguyzFgrbGzrS7w1go8SyyhrgH2TmBSIsOOKeK5yXyYrJv/8gTaLnru7ZcM
aMPzkt4yB7SJJYK94JYddufDmb64PLQksqgxYnNZ7Laq1v6qrs2dAWdqou9O/NMePK97XAF/RPmH
zJr+Nk92icvtAhY5b3G5xHB2uKZyZOKqxbcDKmN4iBik9mODWPvpxvZaRGRP2ADfOUdeDAfCifCm
8N4wHQ7T7SLtNImniZcQ56BhVpOF4onPNxnKE1KxSCkMyCUTurFSydTShC4xWLfy8FC8v6XCwtKK
NZzqq9u49cpDKzlZ4kare1NeKZyJxbpTUStnA6WNtw7Erz3qru2saFzW5CP0lnW5qOBwWqxOb51D
d4x29Y84DN2hVjaHjbqwU3WriqGprFV12ndtqVyciVoJKpTqhW1jI/YkYSF3gLbhOcVrU8RPT89r
Hz+BpewE7aPiz7QP0MEu3Gvjeds9X1AEC/coozl9yvVW7pcuWXG6FPy9NZyiOxXmCoqyWmdPK/DN
y7BvERr5KaweqzwjElpIMd8aIl47bSNqzROiSEJNCraTCudf2Ez+L3vfAthUefd9LrknvcmtYKEH
EChS2hQKLVAxpU0v0BttuXtpmqRtJE1iktLWFyV0FQvirA5vbJ926qZOp6DzMt2wWKwo6JxOxqbT
birughPdlKpIv9/zPOckaSmOba/f9+17c/5t+lz/l9//8pzTNDBh/OmN8QnGpO3pi6bFX7R0yvy0
ybokjVE7zbxk6sKqBRMT5yxfvIm/aPwHFyZOmpSSsH1ucV7W+MyLksYlzU4aq9ecl2Q632y5YKql
dO0iP9X0QWG8uJEr4OY/apk0DbHxhHvSJHXm4gv3US0XC0c5NTdWOPSoOwE3lEe4i+fPoSpnzll0
DqGxcPTIoP8SlDB+hrV+6bQlmVNQ3xO0KXMWz6hYudZWqE+IM+QXrY1LSZdSc+ZgUgfzppvzpjoa
yi+uvpRvzVixcLIxIUmtTZpAPumybOGS/ITxYxMLFo2fmZJ43rjzEsafN0anGZNkXFO5bG28oFtL
ashQq+oTbiJn4pL2moRnhH7YZhJ6OXLaj1swdd449mtSFfnlysw1dc7s7XdPTJokJkjnJ3H80P3q
G1SJ6k9wYsTv1RgB0l63hiNHLc9+pziV/Ipa/Hs8ri9fTUlRfzIuZfKELJyPQ09rbxTM2k85kdOR
f76BFCRx6ripRcKmr3ZoP21ATXuWEe8+GwmLhdciJFbK9MGZpLKr08L0DiHNvFHpAc0D2hzQTRHS
1Qyjt0YnfVM0GTZE0S8YGZtGJ5MhiradQUNno7jOeCGKqmV69kxKmJzwY4USp1CqGUGXUdqbuDcp
G9QSRV+d1xZFR0anMUtB+8dWyPRxhMZZZLpzVDo1/jsKTZg6YctISl55NpooTnw4QpP2nP+zlBdT
XpzcxmhKzih0OPXAVOPUl6c9MP31CzafSTNazqSZRTOLZl2eVjK7/cLxMp2e8yKh9PfnfqpQxr0K
ZS6m1HsGfZr5qfn5LFvW41mPz7uM0gMRmn9vdvEwOjY6LbhlwS0Lixf+klHOUxHK/YDRonZGiwsX
V51Bby3Zm/dy3m9G0kU/X1o3Gl2cbpkbpsP5Z7t+vax22bMFiwqeLsywStZvWweKiot6iz4t3ln8
t5LlJS+VlpY+tLxw+WMrJq/YWja97N5y/f8Fyil3xihG/w30BKGKtTI9WvFo5WpQN+jdqnhQcdXW
qu1VN50z/byqfzRaOWGlN0z7qhMoTahO/Rq6klHNVbUbawP/Bj2/atXqxBF09eqhNU8Np7W6tTev
s46gPeueWtc7nNbHre/ZsG44XTL9krcv/dsIOnWZ+rL4UWjCZRLoysv+cHnXKPTrulmgTXXHbXeO
oPtse2w/jdH/T2TX/EOKt4+377J/z36v/TP7aYfGEe8Y75jimOnIAC10LKX0K8dbjvdAxx3HnaUx
ilGMYhSjGP2PpPud9zdkg65tONlwsrGj8VRTdtO2pi9cS119hK6YCNoC+sVG88a9MYpRjGIUoxjF
KEb/0fRsjGIUoxjFKEYxilGM/tvoC3e5++V/hpoNzZc3v34GfULIkxCjGMUoRjGKUYxiFKMYxShG
MYpRjP4JkmIUo/+5RD8rO1eYxtH/vY3jhEQ6ItJ/1yie9khb4OJVe+S2yF2g2ie3VVFr1Fyy6g9y
WxM1ruU2qb6Q2zruQvU1clvPSdoOuW0QesLrjdxq7d1y28RdqB2U23HxGp2iZzy3HGvkz/vyuvFp
cpvntBPMclvgtMkhuS1yycnXyW1V1Bo1Z0q+S25rosa13JLkB+W2jhs3PlNu67nE5GNy28BXhdcb
uTnJn8ltEzdu4lS5HacVJy6U2/HcDKwROV6lJ/8VsdontxnOrM1wZm2GM2urotYwnFlbEzXOcGZt
hjNrM5xZm+HM2gxn1mY4s3ZcfLK0SG4znB/gJG4eZ+ayuFy0yjkXZ+f8nJcL4LuBC2KsAC0/56Ov
Noy40PJwGZjJ59wgiavGWCPXhLkA7Tnx04nVm/DqwMo4rgSteow4uVasqAQ3J3jUcu20JXFl4NwO
vi1UohutRqqJhG8v1rRjryJDCuts5uajNTPcy+HSqXwbOPiwVoJcG+QQHnZuo7x2OXpNGCWzLdAv
ELanFuMuaoP7rPo0UBwkbhn69ZghozaKwnAbGR+vbKlEpbRg1k7tVdBtxV4/HWnBKgdFTcJ4Ex0r
50qhE0HHRfd5KK5L6H4nXeHkmiGToOygr5KskbJWouMB6lMXdFG8F7GDzAehhQs7A0ChgFrjopa4
wnbY8N2MHUxDZo+NypBkX7vAkXC1YR3h1Y5eK1pB6ocA7KtH20118lMsiL0uvDbKSDGuQWoTk+mh
Ftmpph4qJUD9VEq90oAREo8tFMEA5euUfeGiNjEsAjQqAuBqk+OVeMwnjytSmsHHTfHxyVp6MNJM
pTKeAYpURAMi0UdtYbmhYMt0d9OoIZHQJEcu0aoZa22QH6Q9D/W1EtcMMyaF+dEj2+Wl2NbTlRGN
oy0iqLXRfczqjehn0NyN9uYsyq2ZcminOLTIWRqNtxJ9HjmSif3ML34aDUqMOqmvSeT6wtYwHRvl
NQH0rpK5B2EF89CmsJdsNEZIBjQPs0upPHZoYqPy7bL8DFpdGqmvyMyZ9WrxGVavliNHifyF4DIP
lePskR6kMh00EomUjWEfRDLzzDrZKMe1L7yaRC7zuAfrnTR2/s/UW0Os4v7HVNwyaGLn0miWzZbn
Ja6YRoWXahYEkXq1mMsEOSi2ZGfzGdGTIcdcJtrtNIYaaRQR37Rj1AbdGcYKV8bTTXUgGjRQbVmd
Y7xGi9EAjXMftZ2hoOwjXl1HZbBK006RZsgEw95WVit1wS7XbpLl6RQDss4nR0V0nfZRXD1yfWBc
nHLfJtdkJ60oLmoh066e6qF4eaTHgvIOFj/+M0Yawjakn1MlYKeCg2IalE8flp9MbnpYzkgLWBVt
pTjZaT6NhlmrbKmLZpqb5hTL/DOxJ3vYyZKG9bOHRfDo3JkO/yq20fnBTndJPp+D1HP2YefkSAsi
p+JIvZZExQCxhNnC7haUWukP33k46NnroXXEdlZLWezZhkUVqwde+ZVZxdotNF9YfXLQc8wl1xbG
h6x00+p/9hhlVdwjeybCXckQV9RdRROtdy4ZZ1LV42i9dMo2KHcYCsrDozqdesZG2w5Oub8aWedG
ZkLaiLrgpHW6ld5RuKj3iVdtGCMINWKFMpcp87x8RO2cLWdvpFpE7gYUbf6Z0+kcTwMpZQSPMoWH
NDkczVdgjPlJiRp2d+KWT5FIdH/dCadE5dlPOeK5qnDmBKLuRZi/WRQ4ZVmsYntkv6dTm/3y6aPc
V7D7okbZz0ocs7jyyfc7TIKX3nfbqJ1KpNi4yCk/sp59A74II2SjthPcXHKtd8i5apfvtT1U1+gz
00XvxgM0NmUdz+5btGuGn/Pw9uwojBxRTwjR+XDO/LjIU42yevTqlj6iuinYj9ztpk8FrhF2K3pF
7sEiWRM5iRQfpnPK0xl5ClP6zqgI8dHnLzeNt6aoE5ZpXU91cconVUvYl9G1hPkwU/Z4gGaJO6yD
ktfDY+ncUY0+4ZmV0SfN8JiOINFKcWz+F/2onAYt9OmSIeOM0sBBX4nMCC5XYIU96uwIfk09ZpXf
QS1QTrzFw6o4uxvbRNuj3XV76BmhnDLRz2fKOTFaTRm+K0BrBfNVvWz36Geu7Swe9YetD9Ao9VDu
LIvOfPL9VyNAOd9KOCudreSK0FuD07KajpRiTEIVrcbMavQKMVqIkVlYUSPPz6KeWkPPoRKsW0XP
OMajGq8V6K+jNa6Ik2if9FZgfQV4kb1Wbi2VYQW3GrqymvIux2gZflrldWRHAUZWoU/axbQKMnkV
2MWeIUrlM5FpWotxKWzhcK1KqURFs3L0qsG/RJ7NB+9Syo/oT+QX0XZFWM8iWdN8ihHhTHgWQKMy
2iOjq/CzCutqqPx8ajPTtoLaUIR5ZouVakAkZ8i2snUEn9XyDPER0a8MFLEqn2JQQrWJ4FeAn1XQ
nPAvxmwtPSEqsbOQWlpD0bPKmBFry2gvYhXzVAG1hqBKMChEuxzfxWHsqukr06U6ittw7NbQ+cgq
Zl++/FpAkaukPeaNAtqrpb4is+myL6upHSOlrqGRaKWr8qnFNeEIKaLRy7RXopPJqIzShMkjvo3W
RYlq6WtyhHFR5lfJnj4TF4J6PsWE6FUTlnw2zsjNB6R55qxcqdxl93sD3oagVOD1+7x+W9Dl9WRI
+W63VO1qbAoGpGpnwOnf5HRkxJU46/3OVqnS5/TUtvucUpmt3dsSlNzeRpddsnt97X6yQyKczfOl
meRHTrpUbXP7mqQSm8futW/E6HJvk0cqaXEEiJzaJldAckfzafD6pWWuerfLbnNLskSs8UKoFPC2
+O1OiajbavM7pRaPw+mXgk1Oqby0Vipz2Z2egHOJFHA6JWdzvdPhcDokNxuVHM6A3e/yEfOoDIcz
aHO5AxkFNrer3u8iMmxSsxcMIcfmCYCL39UgNdiaXe52qdUVbJICLfVBt1PyeyHX5WmEUlgadDZj
p8cBAPwepz+QIZUGpQanLdjidwYkvxNWuIKQYQ+kS4FmG3C123xoky3NLe6gyweWnpZmpx8rA84g
ZRCQfH4vvEG0BXe329sqNQFcydXss9mDkssjBQnW0AxbYKMHsrwNUr2rkTJmgoLOtiA2uzY6MyTZ
zFkBqdnmaZfsLXAp05vA5wHIfhts8bsCBFGnrVlq8REx4NiIkYDrKiwPemHQJmKSTYIDmpksEjz2
Jpsfijn9GdXOxha3zR+Oq8WK6MUkHhasBkTEBQsz5s0fBn3Qb3M4m23+jcQO6tJwZDYCcR8Ztnth
vsflDGSUtdjTbIHZ8KJU7Pd6g03BoC+wODPT4bUHMpqVnRnYkBls93kb/TZfU3umrR5xRpZipbvF
bgs0eD0AHKsiwgItPp/bhcAhcxnSOm8LEGuXWhBCQRKsZJgAYYdrg850yeEK+BDAzKE+vwuzdixx
4qcNbnT6m13BINjVt1OrlHAEVIgbr19pNBAJ6WfajjhwtNiD6SQcN2FvOtmjCIB/Wptc9qYozVoh
1OWxu1sQ+xHtvR5ESpprNkuLqOXg8HXasixCrMPvgaDfZWcBqQigcajwWkIRSHNBCnKClBI/yRyH
t9Xj9tocw9GzMagQWTAH7iONlqAPVcDhJGaSNU1Ot284oqhLiF22nDjERfOkyVXvCpL6FFcLlRu8
JFuIyjLU6VK9LQBdvZ5wpVCckCbHgtOT0era6PI5HS5bhtffmEl6mVh5uVxTZsO9NCxoDhA2oxfB
0YrXa/KKMrLidQLzFV7YRKBBLrlR2Cjcw8skgXJYoYyLqyLOCdDkgd2AwIldCGwg40iXGvwoeiRF
kIiNsJlgDKzgUWyXvPUodh4Cio0WaiXOzt0KopAtEPDaXTYSH8gzlCxP0MbqqcsNZNIIx2HWSjVy
pX59NtXIQash88Oo62idJcNR4ZYuhxvRXpl2uxCnTDbh5WcnFSTQJCIWppNa7mogP50UEF8LDAo0
0YQF6/oWkrwBMihHCSzMhOEBJynRXp+LVdSzqsoSHiJZ0shIUyVam7zNX2MjSYMWvwfKOCkDhxc1
lOpyhdMeVAIsEscIfoeLJt5iFuIoY5ucUQeuxxskKcOKuUtOYxYp8lSgiZwH9c5hmWuLMtRPxAeC
CCYXXBQ+eb4OAJJvJVapprKodk1+tVUqrZGqqitXlxZaC6VZ+TXoz0qX1pTWllSuqpWwojq/onad
VFkk5Vesk1aUVhSmS9a1VdXWmhqpsloqLa8qK7VirLSioGxVYWlFsbQM+yoqca6XIhPBtLZSIgJl
VqXWGsKs3FpdUIJu/rLSstLadelSUWltBeFZBKb5UlV+dW1pwaqy/GqpalV1VWWNFeILwbaitKKo
GlKs5daKWhy5FRiTrKvRkWpK8svKqKj8VdC+mupXUFm1rrq0uKRWKqksK7RicJkVmuUvK7MyUTCq
oCy/tDxdKswvzy+20l2V4FJNl8narSmx0iHIy8dXQW1pZQUxo6CyorYa3XRYWV0b3rqmtMaaLuVX
l9YQQIqqK8GewIkdlZQJ9lVYGRcCtTTMI1hC+qtqrBFdCq35ZeBVQzZHL86Ii70tEHtb4J/ANva2
wDf3toCBfsfeGvjPfGuAeS/29kDs7YHY2wOxtwdGVvPYWwTD3yJQ0Im9TRB7myD2NsH/c28TIDfZ
Zw04biiZ28aNdgnyX+RzfBq+x9K/7P+6S6WaajLxWCPknev6uDiyXqw61/UJCWS9ynGu6xMTyXp1
27muT0oi6zU7z3X9mDFYrxI/58gnFFR0vQrfF9PXJMB8HjeJS0YhS+GyuZmAfxYck85twAHchEOk
hcvjOril3I1w4fdQuB6Ai57gLuP6UMpfxYrfoaj+mbuKG+IF3sQn8BP4RP4CfhKfyU/h8/g0vpiv
4mv59byNv5T38C7+v3g3v4P38rfxLfy9/Cb+Ef5q/ml+O/88fz3/Gr+Tf4fv5v/M7+Y/5R8XeL5X
MPH7hQl8v5DGvyDMF5cLFrFcKBdXCevFNUK9uFZoFtcLAXGD8F+iX/iWeI2wXdwi3C7eJtwnfld4
RPxQ6Bf/KrwufiQMiCeFD8VB4TPxc2EI/tQNx0Q0/RuY7AUm+4DJIWByFCveByafcFfxWmAyFpik
ApO5wCQXmBQBk5XA5HJg4gYmVwGT69C6FZjcC0weBSY/ByYHgcnrwGQAmHwITAb53YIITBKByfnA
ZCYwyQEmy4BJJTC5FJhsBCYBYHINMOkEJjuByS5gshuY/AiYPA1MngMmbwKTPwKTT8WToiAOiibx
c3E8MJCGY6JJj8JkAjCZAUzmA5N8YFIJTC4FJhuBSTswuQ6Y3AJM7gEme4HJQWByBJi8B0w+4ZrA
LsjHA5MZwGQ+MLkYmFQAk/XAxAVMWoBJJ3rfASZ3Y2QPMNkPTF7FzDvA5BNgcprfLhj464WJ/E7E
Q7eQDUwswKQCmKwHJg3ApB2YXAtMdgGTe4DJo8DkGWDyAjB5BZj8GpgMAJNjwGRQvE00iN8Vx4gf
ihniX8U88SNxOTBZC0zqgYkbmGwajon+7ihMJgKTNGCSA0yKgMkqYEIeowLApAOY3ARMeoDJI8Bk
HzD5NTA5AUyGOAewaOInA5N0YGIFJrXApA6Y+IDJZmCyE5jcDkzuByZPApMXgMkbwOQYMPmMbxE0
/CbgcLUwA5hkARMLMKkEJhuASSMwaQEmW4HJDcCkB5g8BEyeASaHgMmbwOQ9YHICmJwUN4ic6Bf1
4jVigrhFnAZMFgCTpcBkAzC5Api0A5MuYLILmPQAk4eGYxJXEYXJ+cBkDjBZAkxWAJMNwGQjMNkG
TL4PTPYCk/3A5JfA5PdYcYpbw0/gLuOBHJ8DTIqBST0wuRqY3ABMdgOTB4HJU8DkRWByBJh8AExO
8pcKOt6F2uAWZvNeYTEwWQFM6oBJMzC5CpjsACa7gcl9wOQnwKQPmLwKTH4HTD4BJkPwdoJYLkri
KjFLXCMuhueLxfViBSxfA0zqgEkDMLkKmHwbmNwGTJ4AJv3A5AgwOQZMPgEmp1FSDcMxSVobhclk
YJIBTFYAkyZg0g5MdgCT+4DJAWDyBjA5BkxOcoW8jlvBzwAmy4BJDTBxABPczvI3A5NHgMlhYPJb
YHIcmHzBT0F9TBMm8VVCOr9euAiYVAITGzDZBEy6gMluYLIXmDwLTF4GJm8Dk4+AyVf8btHIPy6e
z/eKs/n9ooXvF9fwL4hOYNIBTHYBkx8ChT3AZB8weR6Y/AKY/AaYvANM/i7eptKL31Uhd1TZ4l9V
VvEj1WrxpKpRHFQFxM9VW4DJ9eR81mnxlZiYlla4uaNDp+Z12oHu7hNdXV0nSEfj6wrh6vLpNLxO
d6KrExdmVJg5EQrhKzSsE6LLcgtDoe91FubSDjacIrt0PK9TheRLJ3I6lcSuXiqnq7unt6e7u4tw
U8urTuh0vM7Q1/cDXHfcQbm1ddKrje6hWhJuRIO67pBFSuyu06k5nWZQ5q1owPYYOZ2xU+qUlluW
W1aCpJAUosu7uqqqyHKNmtdoT+jaurqoAC1U6CIyNCpeo/YRlXx0XEeWYBFd7+saDIXadCpYZLac
sJALizSatu7uupCPwQhOew6SLQwFjtlnEId0KOphHIgZoRABoqd7GFwaHa8xPPHidlxUJOMlS8dF
tILiXQwP2mEK6nQakdeoBhgXWKHxhXrNiQNaFadVMWXNlA1ZfXuTRs1p1AwMjZ7T6LtCXaFVKJvT
QGwOM1Vdusgy2BpRlGOeGEhMrLNYOIsocLxosYQ0PK8RQ+R2J8TjEkOiwOtESwg/OR1ZwIu4ERow
YFSFHr0sFtolDXJhrYi46Onp0et5nXEKN5WrCN0cujt0b+i7nAXpSd1Y10OBHKQdX5dOlyhZwh2f
TtflU1GJvRaLigTggGQZYA0L0D97HiCItCSmQyE5pr+5PNCOngfE6P2h/TD47tAuEHGMTsvr9LmF
Hbggguz9F/LBdK75oFfzem0oOiE0LCHohC6cEWSirvsEmVBxemTEaCmhMDtLTqgiOaFX8XrkhJwU
ep7Xh7H7t7KCJPSe3hFZQXPYMnpaaL4mLTSRtNAoaRGtKheiZtR1n0Ni6OXE0EcSw4jRcGIgIWhf
yQyWGnqSGgYDrzOlclKownIz6FbL9RBtwblFgyOSHOhEkoN1aHKoBc5Ak8OiFjmDqhdmDMgtkF7P
6fU6biyI2J3PbaEe02t4vY5gPIiQGtRr0ctbRhVdlkd6+sFOEqEdmCNOHwyxBIn0BikXspLs+3ZH
h7yPbDpNXoY7nUSVOlG+Bqj0TpYzXZ2Ep0ZZOKg38HpTL67vW75PAbnZshOk1/F6Q96yreSCKMKA
qk6ZE6XIiUfx0Gs5vfa0IiusFM03vZHXx5Hc2SFnT1aIZA/d0lFYmJZGtmjVvJag24YYMmh4gw4i
njoAYQeeIlPsbO3y0SmVShXciamdQa2G15Jz7lQotNmg4gzqcA5ZsFKr3UxCO4QFbcN4dnYyoOQ8
CpnEIX0kkZBKBjVvIEkno2XgeUME1pBWz2tNj3GHaWlhRBWReStKdTKx8viBp0jGkq6sO/kP2VW8
Vk6tEGmTMlFHXEUcp1hipvwoOxhMYCJ5g8TRGjitsdBSaLkwRCgJd2dsGpNVVV2GqKVIMgMvGJQi
CbuphSS0zRIxHMVeUJEM0fK8FqaSPAvhoVVAWyXAepJSrEFzjVepB+JE3qCWopJNoiOkwS5MqVS8
QdONy0iCICEE/0jF0nbpZulmyw005S7maCTJKScNynGFnCNJF+4pWWdUsaxTcUb1AFackFt1iQMG
PWdA1kXybgsyj9ZJLW/Q08Al+XXKoEN3aT7TOn8p6RpOddAg34pZEiinlGQ7RXEK516ILqZ7b9y6
Vd5L9g3R3SPihEZkYjgBKedO5dDqJF1teO0pg5E3xPXW9dahOvXcJN2EbNkhkawx6HmDcalsinLl
o1RRfsQslpCyR0kEEawMWs6gC2dkYlhTlstEWnynpJxokayk28JZmSjHsmozYs+o4Y0khaLzUivn
JZ1TjZ6YRuIhOD6cmVrMXUOyI4Tbh83D2f7D1DSqeSOFTc5NI88bozD/hpKTmNpGa92JbyI5jbxg
VJKTmE6NJGF/bulpVNLTGJWe8SJvjEpPkpZ0KJKfcoIaaYKaTIiIhF6zZEks6t6OgZsSvyPt7LVw
dVwqYksw6KRwjtLIQ1So6Ml4KtxtA2ydbVqRM6nktbh5NiE7EyHrhNImFc5o4IwGE54lCU0FWUJb
QlDVErIYtbxRz8KapqtRh/4UG7PDYptC+obBbSxhO7YN0vghCStnbKRPX0JGPW80pnJ1IQsHaLkb
GZ9QXSiVo1OR0BmKCqORYUWDODGSzFTLjvBx2kGkRrIZWsTxxoTe5N7knrSetO6S7hJye3St7lpd
h45KTeHsw1I6H/0UTrad3gNQqcSWtk7oa9YRaI1azhiV1IkjDIiuDlSBDoizJjJKI5r0JFoSLZRL
B0lyxkV+WkSSI4hNWt6kZ+lIju8DTw27paezAq7FRWS2aLF8804SHbNqeDg3kunEl7pIqndsHsG8
o4NVzDAOceKQITrbpV6ThjfpotK908TzpmjHhHRGXhf/095+qTOK6A2/ImTY3b8xMkOznvYVa2AY
fSCQ0z4k3/ORkoqKigKrsVgGmWm5lCsTABjwRMQgBabDHhaU7GdPLCTfkf7G6OVIDhMvmMJ3YwQO
aravC/k0sgLoeIE87HAjSoBJKQEmpQSo1QMJIm8iJUCpAWhJdIy2lBpAi4BJS4pAHAkabW+yWUos
Lik5iLjt6u66qfvbdawM0PA0V3XL0Xea9ts6gZqKFIJIH5VAEGgliItUAj5OE64ErE0qgcnImYzx
XDx3PqWsUFaorncLDkJyFpp0vMlwqr+//8Cp/r6+vv5TJj0GUjlfqI7rjaI6jKRyJgNvMp3m+vDw
1xt17Q/1hU5zNPROk/4pOno6MnCaraPbU0M+C+P9gry9rtfXmxqikxGeQ9ECek0C3DdsAImgSQ5f
t/uoIX39hw8fPXH06OH+/j4iXRe147QpnjclDqQMpJzIezX9qPuo+2DZ4cMHdr6ws8/UZzIZeVNc
KnelDItCdb1X9sJsBhLFh0knluU19PYOtKXEazSH20w6zqQfiuiTPMKayGULXcyZEnhT0n7Nfk3f
NvtO+86Gww2HFx7NXpvXlmxONpsMQya9LWQLzecITQGZwkTv+zf3azTX9Pe/silOx8cZCNO3jvWR
69hb7JGngUpqyKPzIq4ljXS+cQl53oDi/f3wSH1enAZRkldXVzdYJ18mMr8F4dC/ufca7LhmpIi+
vjiBj1P19nJc2KRE1VCc2mzmOHPkGojT8nF6MtsPj5w4evhwv7wx6tKbeH3CWwMfmPuHEX0oCstj
j0gNtN2QZ4qaO/YWcQUZCNsHW+kN7dEBRQR5pGo7QBxl2tlGTn1NxNxcyluWA3DIQyX5xYadI7QQ
lALSx+OLxIg9ufF2x+3Ze/JOJNcl1+FGWK/ra2jIS85raOgzjb43GWTm4gQhLip6gRxFp22nRqMx
5QItIKcWeUENnXpDqP56NQGYIxiTowA9TMepJQQna9GFvIpXa04kklQ3kwElnerqzHSQtuSLzKvh
bt1hcsUjFZK0A8m55uRGt/s4kuHw0cO/OfqKjya6BclIIj637agSzkN0YHM/8IXKyea6yIAmT4PR
/s24+YhX+/ZQaSg/8ZoBIrb3hNKGKgNc1HuQafgWHG5Po9zOCLD2atLO99vq06V8f7MnXSpo97vT
pWKndyN99ePV70Sb/MV/ulRmC3r+udVUB57qge/Jd+HnWKbS5NvMHZO/o9FfuK1k28k4Xiv0dEzu
xBA5BbKMZr1GPSdeFCapObNNY5ijAf4dOQKv6qkxrzSnR42k3D0llMLlUaqkf5vipX8tRv6WaSkh
89QoZqqx94hXP/hG7U9Wf5n67K1LHrnPvnL1BVf3dCSvMneo+swd4oM9osALwpj5ULG/LbSQb5nk
8lOF+81xYW1xHHHmVqqmuEqlGSOsqskaY04iHd0YwxpboMnlaQx6PVmJ5ngyqB2jrXY6mr0eR9YU
cwoZMYwZN+rH7LKmmlPJvDgmOTJf62p2zq0J2pp9UlVBvnnKhLisheZF5pysnAW5C+avRzc3qmve
+tg3olmc2UjmjWNU5ZVV1VmzzDNYd4qnwOUjH78prLFK1pqKxUUL5uXOnZ+TkzM3Nz9nYdYM83Rm
UcqoFtWwDzGZO/hp0Qjzak7s4BM4jBuEDp7nfmycfv79L3WljV34bl/TpZrOtJb86867/3sPZAt1
3/9x0ROGuId+8HpckfWPj9yZ8rfAZUPeU0/cPveWz86f3vXZysc++O6a1V+VH7p7wU/ftx1qHCtM
KBzcPq64Z67hRu6RQ9f1Lne8mLvv9zvn/Llv2/wn5vRO2vP5rN0asy/3nZ+NORD6xfK626989/d9
3ie7Fxf/IdH4oL/rkmsuKIg/8qP7pmZ3/fah1u73f5+w+TsTtk2/YeLrL1zZ/4PP9lSl37X+8Po9
/Au7Og7wX44TnMc9+yZwc69T37Tjshtydurv2tcw4Gl+Y6Bn+Ztv77rzqqt/M76hl78ws3LWF+vf
H/x48l/iVZ9ttE4Ze3Wv49Y3X/3pUNErVzwbSBVE5NE9HbweiKjNkwHp5HjVeNXYXz372bw9XVkJ
xybu+njps1lfbBAS9DSGJk9XJZvHh8ZOzx78TXWRz/Ch5ctNXz42Z0/fgscSzLVkQaqq3LzCXNpT
3GPdViB/7snud4/4sJxvo4uMZsofOwtkht1IvEidiKjMwBLzWo0OialW48FOVWZebi5R+mZhW54s
oLW1dTQBTv/XcA6axxB9Z6hMZoPCUtSNSEiRRMntG7i3Prqn5Pr3qhY17rqg13vjPss7i36YXr49
/f51S+cZrjh86pIJqtvNla8Nme6+9u0Zz6kW605WvMc/9ranwFkxcFGG1Te75bVKV+X4tsde+a+l
H018qHzvwy3zqi9Q39Z9tOS3fyz8sts2ft1lL++ds+qWu6ov2d9rnqX965GyWe2P9Z1cviBuYvk9
Wc+/9fqkaTfM0mdbcl65syRlR8uOgv91dHbtT+7PcY+982Cb+8mJP7qu7Z4cxz7+5uO/s2y5PCmx
dpd6/W+3PJa24rw7szuuz0yry0n8uHHSrzoCb74z78t35t/zrmXB1J/lbJjX5D10dM4feZv9ptu6
jv35xB7hkc9PXnLqna192df8ZOXvzk89Xn38C3OHhkcZ+1NUGTvwp+2DV22t+tMQLWMHolEzooxd
840UizTzTJb0qdHzDqdU42qkHzqDY8mnjbNoNcsx52ZlzTODslk1i3TNwW9EP3lePMv8P6xGXTue
uqBPe+PuUPu4UzPrTvm70r/4+z23dd1a9OQ9hy7fnrl4fsaUm9q+2PxAagf/+FWHJv1MfKnoL8/f
cfJL1eRPrjUMTfN8/5PGi56flfx+Wuqnql359uPvPj1u54djdi94O9dX611y/MdWvbl0/74bzXeY
Dm168WTglvGtv7z+mV0v6K6VPpxy/4KPr3xuIMit2PHaWzf95Ujb6Ru++HFd10U//2nqw/W3Pft8
597uh488Muf12i8X/PblK28+NmXo+JUbD23RbQoOJK4s+dXH3MGSsnu0C95fF/fV5u8dPLb+3Ws/
PbI7IfXbP3yvc8L+Iy/dNZl/4auS+8bcPP+2qSXzBp+74G7u0X01L33LM3vD1o9yPaG/PXN8jPEv
SjUKAZHNrNzMIOUmfDKX6fhwpopR5erQkfrOX9Qt+vNQ43OXvHbwmQef7Btzu7maTCepUIvuLTZb
R5402eZ5pKseM2fefLM5a94ce645u36B0zY3e1F99tzsefNz5+bOXzhvriN3QVaDbd68BdkN9mEl
sMTjeL9K/XrHjybk5Ex7vPn+l1qEW85eAketUF5fgFZBhAviGFGMACbxezl5mWvOmWvOpSXQFlUC
V5lxtxJVAq3/UIBSBb9GRNBsIoqP4fkhlYC72eHpLHYIPKcZn/rmmueqDk6vvHtl268/HPzq5Z+/
0fvx5+ev/rDmoKtY/caBQ8f/cOqODbdcnpSb1qu2jhnY3d71s4YH33zmL8Kq6U9eNL0tv/nhwY+5
9bvu2JFyWH/Lq7tTCs0P/GD8C08Xb/h0Tvb1d924NqevIuWRaS8lvny0I/GBBScennbwxgt+uPX6
d2alvNcwefvSjKE1Yvl+z7d65v3lJ49lVq2+VLN33M6Dk+1PBkzvHrlqZsKFt1r/dzHnHQ73ssZx
u7rVYhFRonfWb1cIEUSJ3nsXvZOInkhYogVBsESUVSM6ERK9RYkTJSLCQbToJUhCtLs4R5xzcu89
94/7nP3n98zMM78y+77fz/vOPDN5iCCJRAl9RW/W8P0y8vaIGQIqzTZeI7ixqGPik+wwp0Qut8+t
xQt1V892W6oFVurQykcn5bg0unK+2uJk7FhmyoeUfX4DeRQ/6ZjqEIQWfu/CtH/v3UFLNUqYcF+c
simJMr8xpHsV2VSgyyZDU6lwzyekd7s/VfLcB8rw2ah0e7Ywe7H89gA1jlkCZhWrvccPqVQFK/Wu
qb9XeiESfQAbLTPPlnHq9Okpq3F6EOQc6v50IWcnfZR2UHTXutNFgmDmdlBZUW3Wy1s9iXrZfgav
KeQt+5lXdy+3wiHfBCSscy66XdOQrJKNUc+A3K+/Y/C13S7UYiQtqbUj8rWb/EQjLH657Gsp4LLk
qPhkPtGro46gdV/sS/HNi3jlej3nBmq+xHeF0q8HOILUn9MF3qx4a8wiecmAZjxsxa5VMU/gV/b7
4ma9SxdkYxlqY4m9kBKrrUP8aBxwtML26ii4BzsTAwF8DARWjyFAZEFtf+FI++n/HMKaH8kpEWEc
R/jDdT5r0DlqbIw1ws8BZ/9QSXhirBgz5D3WTbYfuqnl5oYRT4zpOtg6WFl42DBJeXrYu7k7ePge
ijtwEbgACMIRQoKAKEbcEfCjoiBwWPznYuj/pu/paOey8RGFOJ7bTrBzE3WTU23JmqwaRW9GadTY
yFb68vpUijwApjOL+O90EqgU4+mk44qTTACOYSynuVt1S+H4ZN9IcZLWwrsZXwuyhaaub9rR8+3e
mg1jWJhVy0I3sWp3RX2/2kPYa1bSWyqNk7md6/zQ7j3Xr3LapSG9M1xyMM7CEHVdLeJpbL4dx5gY
wDV0wxBI/X5nEFUxx4y6s9UP3SCo0nbRenY1Jl0BS0ne9gwnt+0T1PRbvEClzO3gvDPylITI9OBl
XZ990CMGDYJ7WOSA3HLVGKtcTSu/TnrJeR8puHd3yrhY0EO0BbiSgaRs91tKOegNi7LOwTZuSzMT
5Hd9L8CMSB5AdqI4uAA25nJKz38aXR7KNwMZDg7G/kIAcjzC35hABTqswQICk461OTAGCIwKoCQt
RF67oseJmmGH7vJMEGknGE5no62yLf7v5okk9y2iRitl5BSp3DTYxIfCbACNYygoAhgOZchkSIVI
/v24+KT58PSJQyk/AoLOKSAoAHKA7CkgiPwvMfHhd8gc3/VvxsOYsSZHRbSYYMsKj84/K/IeeeOr
qQoqg3ncMHYhhha8qb/1oBo2QJEZ6WJZrQ9+rcYE1Uge9bsyqV9TYvCIfoIBFFJY47N+v3dJDLQy
Wf+ACLcjSmFyTZtqVL0gbno2yvFdQNOn+HU8gXvY87E8bCzXd77uTvskw0i+4U9er6VRS412InJP
qEaLPrbjb9MkXbA0kaROus8kOYlPi9juhit5wcV53SEdC9fFD+4RQcebiSyi195Xn11Uu3+3TYjX
LKthsdYfIn1rQNudeQXoqvGxMTEGnSWiJO0fpkz6cvmFrUEFv8Ds9r2Qbk29udTr8c6FoioDX30b
ntL4WXKvZqZwX8DzprXsFD/vwohcg7Tz1fTIVMxsL/lXTmU/8RCqVmu7wUrB4QW5rBV5w0hOhrK2
oqJU1a4jXfogwJc5II0KsJ2TpjCj7UhjYe6Vmeedr9lU6OYbGEIEqHDwKLCZGy3oreaOJad2XXKr
C+T0wDuz4sXckIJs4tR5XuYoHo72snjmiobmNjyVX6Nw24tAOJfvj2t2RLJ22talMoRSWIPF+UsM
H1RPM89UlnZZPfPRwR2QgmkUxpfm+BRUZCR60n6IC4V6sgggnhC4ZhhHsjdkrAZ3MQ8unlfvfLSi
+PEbyMYtHOLf4dDxyXUhD/UGzn1A2mZsMqRKhx76LpAmCdOlduqEZu0BSHw/AIlr+TsKSGP6j1CA
/ec0IDDs/yLFCAA4dkjuv+OQPzICOAYbIghASPQYGsJHRThwWPzHMxYk+K/sAB+yA4xhB8bnCta+
u5PTw4qGXJ8iyVUvvFx/bsCcLk3H4zRvpPG0Gk+EFkfx5d0W4vOjF51eUQxB1kSak/FKO0TfgSjh
0m/DSXytQ+/EX2NzLklTfDxvb9Y/nqJdTsTXUvIhn7fYj7DkfaJh1zVa3HlbrzmEFgeFwGwBgUZP
hWyV6VArDNuzwH7jtcvGJRM09abcy48i1oWu1kI+uRlWZPxvrzzcmhrDJ3ln4pujyD1LUp8B9a6P
F1/dmeI1ImdU1ePK9HP/SHGpStFsaHlZJjbow63yWyF0HyTKIk3nwtWDadfRAobTMWL8xYIGbVUS
+4i3FdjiZeUlcSJ3+lMD+L6o6cUyC7G3iLpa39V++Zis6Bxr8OvNl9ghUd/M13q1GiLjQ2sbmT3Y
zWm4nndzcomwJ4kqCffcLosrpmfNy7ddsmB0nOBSTDUPm2Q3fcusLKHVWqkvyYa91udnLPCOdeq6
KZmmnHfFFtZEbSEYaT7SSFVRRzegqzwriiabZ1WspamWvX11uqnF3e+j+yzbeINccttqM73+SFDU
kqoikFcQPb5knF6yO1pqO9mECry1PLisPKvInQflys3ztwv4FGHpY14uEPxe/7FJgzcX1+dllxau
B3wPrlxUb5q4JxveSqjSNpAjI+CR8M11y4fJgA9qei3hkYS6YPBwadjZsTS1zcTSWrkM56T+j4Nh
kSfsXMawc/4n+PsBz5/mJedOOlCCcYjPE2FpH226k8GS+iNX/wLl0xmPO/8lMDxG5gUlrtrEQl47
vI81/AJgdAy3wylU9QzVDOUQxf9p0gfjtxivxTjrSVJiDgiaIxBHmDM7hTktQANQO4U56b+Huf9w
fw8gMP3w5ZlwAlFAYDwQGHsySDBsIDAIkPz9cWAQteB/S7MOT4TCfJmDi4W7r9X1mzB7DxfgyskN
wMCF8wgmBiwVrMND6A/3N5of7W883g/riynd/G2nrs3JfmUYE8PPEjG79ZCcpI86vrSwt0Mediwp
kMQzE1ZxydKJ/v2+xDFNNuYwPomtFvc+l6D9esk5oi6xBvn8rA2HEasGFqEclKlNcIz/fTkN3SHi
uNv9tMr0G5el72v1lu45TUngw7hTPonT5QxUMnjHi07OW3fKivv4sW5A/XNjPIKiNl9zgOV4miPI
a7LzcYlTlu2/28MSMngkeZwMFK0YCR1cjZISp4M2Gx9syPGO7Yr11gmturIXz5RwLveObpCWJHOh
klRJxSHrBOGDjC0Imsm1Nv43xmnPFEWJXhE1vyoqnin/MEIVpnnVQARxg5P2btkm59YY3yUmh6Ry
w3B7V7e8Ko+WK7h4uSAeLgmkJFTVFtJYofpl4sFdejcq/6t5XjNXeGyyWky1LENaGKyEUSHjwxtb
69ToR5wTv+SgeldMraSmjPEfh0rgeeP14ZV5MlLWW1hUrv36ig6nflyqnZRrZcxGYAn1FW2SOIQ1
iJarM9xA5RAqK5AnBzD2YnG3laXkSF71Pi/0qj8zM93Pj+W7QgJjwY48a8CXtK0Gpypl1OSipw/t
0sLFZF8a5YPBClZ7z08l33fvL0ICFhzESnaBZRyV6PFxTxerWPG+VD019YYAfRa0zxkEs9+qFFGZ
5M6T7mzTJnRYiv4NPTWFq43SnSlexkQBCk57vulNdS4ujp1aN6Ekfhq/wJE4pQASpxAMAgGBCf80
uH4+HfhjcSQjsPVQfH4zYkJsOPHplRfMW/woQeCkwOlWKoD1R0ccOEba9uJl86LXPw8GUoxz17nE
BD9fpB0DrE91IYbrAToZPAFcPz1GReevJ9ujOQLY/q1n65yc6Mb0JzbjIEFY2vLRuUHP09yMOPFG
4GZaAjUVmviScFIGv2JveR2ThosXyC6Sv9W2ZdPFG9aKpZpLekTt4G7MV1wxDeMmZyeVI9pxCI2T
d34VZ6080hyBM26/Cg95P/asqyh2OSpX866bTz4Ip3avtupFx/zyXlso1vBsTap1Vr9Yu3O7+c78
zkuqXpSI8zIv3vqqfOgZn16GA32xXyYNzuvNtYcRUDTnOic/ntlp5LbZunwZu1DhGYuUH3Ne7SfK
7hiZHWO6ZXUvGqmne/kKZBFiutWOzbW5iFEr8nphg2hcmCR9jGlm1OwcbfhcfNIvvl8lFumdkKSO
oK5aPQ77bBLGcQ6dIWU+Y+YINBLMhQlP2H78R3hwJJgKU3XmyDSj/7FE/Ocrbads0hSgOW2SkB8r
hiDMw09acOFkRxPHwnAhBPzwZ/QXi5SZDxZL0+BqX+SIpHIdaLRnSHnu+6eU6dBW4GrQu+BwfWx6
QyWUxyJRkBK3IC13u+nG8NT6yu2C+BTWOYQdxSLx5PC7KDV2R46s8UcBZsn8/cJmNpT5H6ZK7lC7
LEid7fUYPXBbJURLp60r3bjLo2WUxrgCruBXjJdlHljZhuBbLOr63iHwvYO6DjXPsDHmwmW0bS/v
sE0dWLEYk/KSr9obG57ZQ+7PWBn2vJwqR5E4tPbfSPj8xUv2xcdW3779N9nVkHQ4rvaMSnXNC0Zd
U/RG8HzcWFRtKSRwEZoqIezo9LjbVKpvPvvdSFbF3PAIsT/UYEiab8C15j23WPCiNEljEL7mxKWN
AkOV8ggv0GpJM/e6Z04EXPTXKFmsfwGR20k2DQplbmRzdHJlYW0NCmVuZG9iag0KMTY5IDAgb2Jq
DQpbIDBbIDUwN10gIDNbIDIyNiA1NzldICAxN1sgNTQ0IDUzM10gIDI0WyA2MTVdICAyOFsgNDg4
XSAgMzhbIDQ1OSA2MzFdICA0NFsgNjIzXSAgNDdbIDI1Ml0gIDU4WyAzMTldICA2MFsgNTIwXSAg
NjJbIDQyMF0gIDY4WyA4NTVdICA3NVsgNjYyXSAgODdbIDUxN10gIDk0WyA0NTldICAxMDBbIDQ4
N10gIDEwNFsgNjQyXSAgMTE2WyA4OTBdICAxMjJbIDQ4N10gIDI1OFsgNDc5XSAgMjcxWyA1MjUg
NDIzXSAgMjgyWyA1MjVdICAyODZbIDQ5OF0gIDI5NlsgMzA1XSAgMzM2WyA0NzFdICAzNDZbIDUy
NV0gIDM0OVsgMjMwXSAgMzYxWyAyMzldICAzNjRbIDQ1NV0gIDM2N1sgMjMwXSAgMzczWyA3OTkg
NTI1XSAgMzgxWyA1MjddICAzOTNbIDUyNV0gIDM5NVsgNTI1IDM0OV0gIDQwMFsgMzkxXSAgNDEw
WyAzMzVdICA0MzdbIDUyNV0gIDQ0OFsgNDUyIDcxNV0gIDQ1NFsgNDMzIDQ1M10gIDg0NVsgNDYz
XSAgODUzWyAyNTBdICA4NTVbIDI2OCAyNTJdICA4NThbIDI1MCAyNTBdICA4ODJbIDMwNl0gIDg5
NFsgMzAzIDMwM10gIDkyM1sgODk0XSAgMTAwNVsgNTA3IDUwNyA1MDddIF0gDQplbmRvYmoNCjE3
MCAwIG9iag0KWyAyMjYgMCAwIDAgMCAwIDAgMCAzMDMgMzAzIDAgMCAyNTAgMzA2IDI1MiAwIDAg
NTA3IDUwNyA1MDcgMCAwIDAgMCAwIDAgMjY4IDAgMCAwIDAgNDYzIDg5NCA1NzkgNTQ0IDUzMyA2
MTUgNDg4IDQ1OSA2MzEgNjIzIDI1MiAzMTkgNTIwIDQyMCA4NTUgMCA2NjIgNTE3IDAgMCA0NTkg
NDg3IDY0MiAwIDg5MCAwIDQ4NyAwIDAgMCAwIDAgMCAwIDQ3OSA1MjUgNDIzIDUyNSA0OTggMzA1
IDQ3MSA1MjUgMjMwIDIzOSA0NTUgMjMwIDc5OSA1MjUgNTI3IDUyNSA1MjUgMzQ5IDM5MSAzMzUg
NTI1IDQ1MiA3MTUgNDMzIDQ1M10gDQplbmRvYmoNCjE3MSAwIG9iag0KPDwvRmlsdGVyL0ZsYXRl
RGVjb2RlL0xlbmd0aCAzNDE+Pg0Kc3RyZWFtDQp4nG2S226DMAyG73mKXG4XFYRTWgkhtbSVuNhB
6/YANDEd0ghRoBe8/RKbdtO0SCB98m/7d5ywqve17iYWvtpBnmBibaeVhXG4WgnsDJdOBzxmqpPT
QviXfWOC0CWf5nGCvtbtEBQFC99ccJzszB62ajjDYxC+WAW20xf28FGdHJ+uxnxBD3piUVCWTEHr
Cj015rnpgYWYtqqVi3fTvHI5P4r32QCLkTmZkYOC0TQSbKMvEBSROyUrju6UAWj1J76hrHMrPxuL
6sSpoyiOSk/xESndIIkUKROeeBQj5RyJb4lSogNRhpQtsTXRnghr8pw65BW6W3zwm6vbEFxkXsZF
Tur9ov5/CC6WFkdssa6QRIy0iYgSIrImyPYuIyLbFTUTaDtJqWaCNZNsTdd0INo5il2130P4y/Zv
4r5JebXWLREfDm7P763TcH9bZjA+y3/fEkiz+g0KZW5kc3RyZWFtDQplbmRvYmoNCjE3MiAwIG9i
ag0KPDwvRmlsdGVyL0ZsYXRlRGVjb2RlL0xlbmd0aCAyODkzMC9MZW5ndGgxIDk1NzI4Pj4NCnN0
cmVhbQ0KeJzsfQlUW9eZ8L1v077vEvAkBBIgQIBYDGaR2XebRTaYYBYDxokx3nG8x0lshySN07R1
mkwStyFJT92mwkn6O7SZpsTT4DbG6Ywn+bvEf5qmM3/O1NPJtOl0bCP+7z1JILwkbmbOaec/74On
e+93t2+591senCOEEUJK+KCQf2WbN+epnrznEcLDgO1dP9K3JWT8+GmERswwoHr9rh32st+vOoLQ
viyEiMeHtmwY2fLJffsR2tqLEPPGhk13D51c9c37ETowg9CW6eHBvgHme0/Ew1q/hSd/GBDKlPh/
gfWToJ00PLJj958mfHnQhvF3rdo0ur5vyxsP+hD63UMIFaSM9O3ekvBTsRL6a2G8fWRwR98Th0/u
QnjNGWjft7lvZLCyp8KMsOtlhLI+2DK6fUcohIah/3Fu/JZtg1veP1yXjdBu2I+SIo5XpuhX93im
ftejKv4E2cSIg3O/fGoLV75bN7b66kdzP5fuFgHPSIIIFAaYx6AQwmel569+dFUs3c2vFANWA4ex
PYa+hsRoNyJhphp50RBIaYp5A1oYUVQqTkc0EtNfpYFDnBAuybfREQImESqSIAiKJKgPUeb86yhp
L08BQFOb3c5td5UK0yB6mnDZEZ7n+sjTtJLjFOkpJcqMUoMvoM8FVC167ZZ9v7h136cB+eLN51F/
WMTjP3y+tfn11958LjP9+de8Hij1rdcin0GNN8VfQpr/yp4iOar5vHPJHyHdnz3nn1GQ/Akau1kf
1YSCS8buXtq+5ZqNKEjtuHFNamBxPv7Zp68F/Yob1v1GeA7x05vPpT/g971pH3UcjX7afjfs9fzi
OuSF6+RQcgvd16C4JXvuQy/e9n6XUDKjR6U34F9EZXDWP1Ov5Fk0fLt7LdCXgl4gN6CBm/WJAM/8
HRqgr4T7YexdS/b7w+3tRwwgD3Mf8ojPIA91Aur3R+oO5Lmd+Uz77Y2LBfrXsIfpxj24tah3FnEi
KfKQr6OK6+dfz2sE90K0js+iL30WDTDmhZvhyaNL1rnpGKDzhdj9bqAl/eY6u+X4mLWI6aXrkmYU
uNkc+qtL8cTXkHvJmheQmwosxd10bxhDXUFuUQpyM9/+7PHcGKD32c8aFwXyfpRKn0BlN+A7USbI
OvV21+EAeGwkfol2Em2oHspVRBA141dRKvEllEu8j3bi1ehOftwhqLegnVQ9jOXGXwrP4/rwx9BO
Q9X4XeTm5hDbkZN8F+UQQyid2ImS/hx6/qcCnGv+EUAAAQT4awDiSZwQrZOvoEeW9HVBgsXhN6DD
18/Dn6DnYuq5seX/70DKPjvOEUAAAQQQ4K8XqB+ivv+OdYj/CPtHcnW4JI5G2r3oMN626DshfzpM
fTmm/Q8x9aPIT3xr8T0J9QYq+u+gTQABBBBAAAEEEEAAAQQQQAABBBBAAAEEEEAAAQQQQAABBBBA
AAEE+AvCLf/LXQABBBBAAAEEEEAAAQQQQAABBBBAAAEEEEAAAQQQQAABBBBAAAEEEEAAAQQQQAAB
BBBAAAEEEEAAAQQQQAABBFgK81N/aQoEEOAvDGTkiQt/2xfOhxbUyHREYSsgspAdUUgNNQVKRJmo
DJWjSlSN6lATWoXa0Rq0EW1Bd6OTONsusVvsB5PfukrN89/bBTPsMTNqUSPMaIMZfegutG3JDAQz
8PwnsG8aqZy/MH9x/n1+BRE88WFC59ejvMvuX5f/qu//lCAU+W6y9BhOXCgFPsPPMtgzFio5Lsl6
8gTM8KJSaK9DA5jAKqzGVpyAU/AqvBZ34014FO/Eu/B+/AB+CB/HT+BX8Ov4h/hH+E3swZm4Bi/D
DYjBf+RX/eP135AGbSLyfWoE+nQIzwzTdHPFdHzGCohs4gvuG7jMPP+I546DUp5jBLLmYF3kG3R2
3ISMG2QAuBgpQOs6OXwWVX9xIG+K7Loew2nz9hfFQ8J9uOV9QH7/YEegva21ZdXK5qbGhvq62prq
qsqK8hX+stKS4uVFhcsK8vO8mRnpKa7kJGcia9Zr1CqFTCoRixiaIgmM0quc1b32oKs3SLmctbUZ
XNvZB4i+GERv0A6o6qVjgvZefph96Ug/jBy6bqQ/PNK/MBKr7cWoOCPdXuW0B89XOu1n8NqWDqg/
XOnstAcv8/Umvk65+IYCGg4HzLBXmYcr7UHca68KVu8aHq/qrYT1JmXSCmfFoDQjHU1KZVCVQS2Y
4twyiVNKMV8hUqqKJgkkVnDbBsnkqr6B4KqWjqpKm8PRyeNQBb9WkKkIivi17Bs5mtGD9sn018cf
OqNG/b0e+YBzoO+OjiDZB5PGyarx8aNBjSeY6qwMpu750AwsDwbTnZVVQY8TFmtoXdgAB+lktdM+
/gkC4p2Xf7sU0xfBMMnqTxBX5VhcEBP0R+sIaAMKgT+Hg6PlwTN+1A+N4KGWjnDbjvptp5Hf6+kM
Er1cz+vRHkOA6zkU7VmY3ut0cKqq6o387ho2Bw/12zPSQfr8bzL8Qr89SLp6+9cPc2Xf4LizsjIs
t/aOoL8SKv6+CK9Vk1leGN/XC0xs5MTQ0hH0OrcE9c7y8ABA2DkdbGzr4KdEpgX1FUHUuz4yK+it
quTosleN91aGCeTWcrZ0vIp88+9P5tptL/lQLurk6AgaK0AprqrxjoGhINtrG4DzOWTvsDmC/k4Q
X6ezY7CT05JTHUx9H7Zz8Dvys4C360ZHB3Oci5LF9g7CRnZy2gKEvRo+nOXF0KEGdfFNTqPlxfYO
bEPRYbBLZARXW7IONMjkilqui+SmVtTaHJ2OMHwKSbYITXRyUByzlhoQCzSF97klaeHRHEGp9qrB
yhgClyxKRwiMrHZzOglOFpGNYYaYU2dttItMhpsLOAKW4VGcFs32IFpl73AOOjudcIb8qzo43jhZ
8/ptaHM2tKzt4LUdOSXtS1rh/mULfZFakKiAA1jtsUV1yrdr+PZCs/a67rpot31c7GxoG+dWdkYW
RHa4PsAx46rre3CZNhfuZTWYNmd1n9OutleP952ZP9Q/Pun3j2+p6h0u4tZw1g2MO9s6im08aa0d
+217uK20qAE3tJdnpIPhKZ904mMtk358rG1tx6vgyOzH2jtOE5io6C3vnEyCvo5X7WDSeSzBYTkk
17BzDW6lVmiI+fG2V/0IHeJ7KR7Bt9efwYjHiaM4jNafIcI4dRRHAI4K4/w8jgPQkHkY5Au2tso+
wOlmX+fweG8nd7OQEfQIvziInaUoSDhLJzHByINS52B5UOYs5/BlHL4sjGc4vAhOBTZikGbVsDMq
K2fVcN/gaYSxQedcNomRJj8DTUq8K5S4GJXBQ+BCCISXIRbcW7gswPmnl7FvryiFNsa1aBkEDwFc
DWUVlJVQVkBZDuUKKP1QlkHphTITygwo01EAHQJnieGzHtaoC/ehlbASRv8G48GF4xKUBQ/B17bA
cwie9+Gh5l/HJS8pNdUIiMyFQbnQlYvehoeCwT5kh+cQ9p0m5d4VcpwNi6ngk4VnFJ6D8DyCs0/T
KnQGZ/qfxPoPJubZX03Os7/40lb2Z+9msj9/ZyP7vy8+xb77Tjr7j+8UsG/PWtkLs8Ps+dkX2bdm
D7GqWTzCzmIolv945jB7buYh9s2ZfPZH083s3013sGene9g3pofYH06PsK9PH2LRtHraPk2O2Kez
pgmuSnAYYrl9Gv9gysX+7VQR+9pUK/v9qRH2e1Pb2Ven7mXPTN3NrprCZ+Zff2lqz+FqvhzeHC4D
a8NleTVX+uenvDnVr0w2sC9PdrMvTa5nT0/eyQYnx9jvTB5mX5zsYp+f2Mo+N7GHfXbiIfaZp+LZ
p58qZP/mqcfYrz4eYB9/KIsdxw8E7ic97H1kDXu461DgnlOHAge79gcOnNof8O7H3v1l+0f3P7P/
wv75/czdXWOB3afGAuzYI2PPjJFjeE9gX9eewN5TewJb9uBjXUcCR08dCbBHHjnyzBHyCLktsGpX
7y5iF1Q2D40EgiO4Z2R05OAIOQKYHV3bAttPbQv4t/Vu27Lt0DZqGzEa2No1GthyajQwymD2TiBq
Y82GwPCpDYGhmoHA4KmBwPqa/kBfTW/A34vvqFkb6Dq11l8fWAMDV9e0BwKn2gNtNS2B1lMtgRam
ml1Z0xxoJpPZppqGQOOphkB9TW2g7lRtoJbwsDU11YFq7GGTEqWsM9HMIhKLydcwd/BoOJHHUbun
4YxovrUhKF7VFcTHgslt3Ke/ZW2QORZEgbVdHZMYf6HztBWsRTtvBfn2/Q8/jOLLG4LxbR2nyZMn
48s7G4KHuLrfz9fnuToEruWd67Z7boTt19W3b+fK7ZEG/O5Y6MbwoEjpidQ9nmg/3rlu+46d0T34
cYAIt9HCZOxB67bzeNhkB/cRJYArd5jXQZj9ND1Cngk9xoXKtHLu57efJ8RADcTUu9CzqBVt/1zz
I0DvQjJyEjHct+LOX5m/HHoenjO0MgbD00nFAybybczzkvl/hRE6HqfiR33MjQqdIcsRw8+Vzb0J
WMgw5pNJCbQV8/nQ/j1xlKuHZ4ieDn0n9ALfK6MK8JMghzZUhFZA3tIOvAVQD+QtB6BdD/V+tAfK
LrQJ7USHUQVqQKuhfwiNgAwOor8BObyO/h5mBmDmBsiQxmDmUXQcnUCn0DnUDRnqCOSne9E4+hp6
DQ2jrbDevegh9Dj0d0fW+TaUXG51CD2AHkVPQE8t9HE7roTxu2GNcXQn7HYc5o1x30v+1wb0WmRA
J+f/NF8e+vrc98lkUo7fAp6PAkc7gZcrqJ/Wo7vo9Pk/4sT5j2np/G+pg/Mf4+z5f0dSch8JOSj3
/efkedAgCblgIeSc9f6kDBFRdLpS+W1TJfwQ2P6imMIEK8akM48hWyyaujIKI+97l967dL4MHo22
sBB733vv0mWu5vWqL8PPe7NZ2Vjj0PCPXkmIRHrGmZhJ5Llz832+nFIiL9flTFQSPC43v6CU9OUk
EKQ+iikl+Pb5a31k27U/EvckrejIpY0GqVJKU1aDPntFiqaj312WZReRIpqkxaKUggpH1VBF4vuM
0qTRmlUMozJrNSYlnM4r/04rry6jDl89QBqL1/md+JtiEUHR1IzJYMv0J626Q2PQkBKVXK4Ti3Ra
hat87dy+6AqRknsL8Bp8fAiSSkAecOHL/PEu37SMfcMqMxhk6I10mdU9lZ0tSppSt+ROidpR2eWy
y9pC72WQzS8vawq92kKQSw5IRa+knI5EV54GJOEAJg2ceBJIMjeTcDo1nGx04aoDquSHtpzarjur
Q5Nal0uLjVsf6sowpJV5cu+oSnknrqS/9ceX6tYWxbWnrtyx+iNsLe2p8+A7C/tXlXqMtiTqeJIt
M3B3fWZ7bZFeWtA+Suh9bcvtoSx3+Zq5C/7+8sSQiC3pgvAAeKN2AG9axKI4v1L3BrJOS8xTyhbb
FB1mBXsvX7zMUw+kxVAvWiSb2tF68l+enecJVT/3668231s49t2H35y573/tKSGeePY/v7E6TNLa
5/75S1t/+NDKq2+tOHaBe9Pw2vwVshF2dyO3XyfSTSviUUK8aEqnszBTiS2WACoLixJ7vWc1hREh
Ek6HJio+qEZPTpQuspGSyEUhGf6FSC6h+HoyHA2txqxkXFqigMe+o9ArRCEjLderuNrcjxgpQ1Hc
x/eSbCKlIUwbVQC3yIs8fqNTPm1Kkk0jU1pr0pRcro1v1QZojrwyjrwy7L14OYdXcvICObGUhQ+1
AXDRKlXAKM0aLRzTuT1R6qIY4kgUo4+SRXTNPbdA4j9Fa3MfEAnRephizFFsQOrvommpupWnEPQX
S1aUAFwQ3USkMqm5bfU3bsDrCE5/NaxqRUa/1DCNJKpWwxTDnw3sPR9dO3yuF/jk9FBNieXiuQta
V5Qv/DtAUMuUepUIzsP3optc3SlSGCKngaHhNBSjBn+KIivL5PVKM81m63RStlwunUZJ+S0ys0nh
NWdnMmxKCxuI6qBMayrU+MJa0PjU3IemsMTr82l8saw7sZLkam7sXHJqOJpN2IfBFPHkMzSjMmnV
IBoiRBJipU6h1CvEOBSHAa8D00K7tOUWV7xejE/R+DWpyRKvqZPo1bJFCT5y9U4KzBNJiyjqK1e3
xp4umSFBd/UahcwOvZgzNNwbXu4ePA+cx6FU5PLrkphpTfwbSJM8xTBy55ShRR5zEy4uWBPu+l13
+qmYW0k+X7JtYsc3Fs8+Frnr12+odd9T3rMh80wwsK05lXxy7Vc2FYc0S46/qaxrZ0v7zkLV3Kyn
8S5OM43zv4N7yqI61Or3rJhOyknKkdveQPJ6p60483sF0imNvQAXaAo0xuKpOuOKFTY6tc04Ra/m
Dgm4BnAPYAjBQ3RzLgJaWH3p4mXeZ0QtS2ImFbX9YSeRyUTajCHCI+c1DPoEhmws3fJEV+nm1cuN
UkokY5S+lq0NJUP1qbmBTVs3BXLz+x9oTW1vWK6jKYJkJIwso3Jd8fKOovjc1SNbR1bn4nWrj/Xk
mOwOE2vSGJW0M9XpKO0qKl69Ii+vtG1LU8NYW7rawuokSp1SYVCJ45Pi7QX1qcWry/PyStpGOXlo
QF+c70xEVr8cMdNmDaOdio+oKQd7z86dXzBViwYh6t/423EebocodIC7G5x2QgfEMjFFwQd5QAS3
JGyhrm5fUMzDIkAoDUpR2DrVwF05C7eyGDX7XV6pHBVnZclzpovlJrMi2emUJ06b5QWtaa1ZThkZ
a61MhWARLF4zJ36Lt7BQW2hWh+taqBfCdVm4Iwu3xZWbnx9zR5bURHQLqTDYtNo4g4IMzRKh/0vI
dDadPt4IzUdphc1otCppAldh7CEYlc2oMShEBK4mcAlBK80Go1WBKaNYxpAkAwJwX/3ZQv2CWiuF
mlR09VFqVCRlltQpqVbF3RwdaOIlyomSUAoq99vNJrfcpbhgckFb5pJeQK7k+DT3DGexB7XD9HDU
YnNnkJeChhOB+r1wCdwb9QwfrrhJB8nx73LlFoRZpUwiJyBfpOU2o8mmEhEDIU83KVZZ9QarnMa7
SanWqlMZ1XIJQwSIH+AHU1U6nn4Gi0JXwjTrVeQvOf4wSTESetPcbyC6CIJ93Q3xdTi6yPXbXL5Z
GTsLsUX6BQSxxQzEFskz6gHfjGhDbGxxka/8mZEFbxd2m9JLGteWht5SORwqrOna0ezWOHOdaQ3L
HD8wZjdVvDpTWpNhXAEBQt1P/1hQX+jAaVktFTlOjYUlv81akqr6S12VRZlqcXrlWnzK7c8wh55I
8FWESrMbfLbQ3easau6OjM3/njxIpaE8lOzXmZH7gtw4E594TjNEzGSnnxNtRGVzFy9zDxdgnOXt
NBUTAlLXXXveLPCh4UGRJbe+Z9mGb+2tqtz7reGstY3FFhF/0d3l/ZUN+ztzcrrvWbWi25+qoMEG
P2qwWpwJhtrxNw8eOPdwgzY+yWI1K3QKxu6yF41+fcPQyc2FdreDUeq588Rp4+egjWg8dAFZZyXm
GeWAbYbecMt4yLc0HiJ/Xnnf9IO/4cR75djUAf+B9O5Ht73w3ObjvVlE/JEfH6sKC7L2yGu7O06M
ll37Tu6mCZAY7E2EYO90lOk3Wd2zErvOrkMS64zLxVhmFAPuGWbxBIDvDcfcOUs88KL+l0ZJXBUW
54KGa7zar8FlIkk4lqEmvGehfgTzbjkXbA0TJpKBqkInZ0InGbleKQe5hXYych2n4eD8FeIDoNcJ
EZKB1szGyWQ2FGejZzQaEzVjHzANL43fvJHDynxaAGckPlAqQ+vx0QWa7uYCe85GAtX/pFSSH1nN
oWMcMTxZRaB4sJAShvx71mLlz93H5D9S6ciPfH5rQoLKPItSVBfynDMWGn6ypOeKhvTnsjZGBMmL
kD+BXKi+4IxiTl1+QazlNho0ekYUtozRkwrbMWJK6W0Yabzji4P5xXd+cXX+9szQf4qk4P3hA6/S
sAqFo7ml1bVv+kh14/gPd5aNtBXoJOQX5WDkWRdbvuOZdRu/NlpoteLyqMBN8aHNGqtIF2+QNT90
dte+t46vNNodWlNE8uTLYPUiseksxKazEJsOJp27wdJ9jtiUfBniEg0X58z9a1T2vJ/iYlMtzWNU
jC4qeHwplLighD/R4RodWoWD0XqYYpwKFPOx6axUPchTeKvYNDW6rYgrYVvdjRtwf9lUwKol9DbC
hV6EpJghXIqodPphr2Uox2/1vZ0omzU6387IMErfRsaUwUSZJm5QsyChwrIFUzqXE0ONG99ERhGn
x5tXjMHA9tMKs1Zv08roUPv1osJfYRQaLiVVMATkqaHD+EkuJuSDRM4tEOzcr24it1T8Lofgnb5Y
CjFC59w8LZFIUMRC/Bg4M3OxuG4WiRSD+hlqQ2wsztwkFCd+DFcqR+VYoOx+kUxE5lqtcMX/Ibrx
tW44eWHp0Tlwq5ehFX5HuiHDbZ5NVHilGRmJudJZlJg3kGGUkfGugfhhdUSIfFTBHzMtRN0gUjMX
gvPBREzsHfGrnxZ7Gw10DkhRrTGByEIDlClOqZOLiNAYwSggiIVYzaGpNTmsOjEOULhXarQ5DGVa
++LheOpat1jGBd3ks9fWxxoGmYHVXfsNaTQ7DBILGzkjZ0GSy1GKX+/Qno+jss6juPxBWZqJM1zk
htjTEb0+DGfwIR5yuZ16TrY3MmI0mnyZ5KL4ybMJ2iqLXRV6M31NOgagFQZ1mJFmjVmjFGNrZk8m
wfcoDRqNUU4vYy1xcURW8zMtSY2NjUlzX43lA4I/ZYhp/eaatI6ODg+hZWSciZEx4LlG5z+mHGD3
dJBNg+fSX0AJF6SWGdWQc4beeIPninnXwjuuGCdLOUrvfnnn2Hd2LCvd8/Kurd/eVXwoqeXenp77
Wl3Olnt7e+9rSyLiDp5/tLn22JsH9/3keHPN0bPH7nh6Z0X17qc7ek7uKq/dc5LzpCBhP5yjeIhr
IKdxMbOahAtI456haXnyjGFAPnw7OQ0cClMCKcp1uV2uqHf1Z91xb/epBa+guWb3J+S1L7ff01Bt
yjZ845XSVQVxxEdNezu84DtihMeI5LmN/ZWrNmtpKlTjKG6NULkdqPSBv4DYS3o+W+3R5F5wLQd3
5tHMLF9uKuQ9WfikR2Ovyzl8+vJOrL1wZ5I30L4QiZlMRmNMNEZuZ5RWndakEpNdand+Q8muRR93
Zd2BQFpCfkNmXGayQ9UlFf2tOa+t+vmTlasLbPxJJ8UK6ZX0uryEUF4sdynV64t8gYpsldyZsyLl
9xYT8ZG7PMsWejA+tzqcw30M3jodNaB8f1z5rCvXlauMn0XKrHOFpefiK2jPkPTHOvM5OhKYAXt8
bHZDnsbcbp5GfLCs/2hzzh0NPiVDEwQjFUvTq3uLcwKlzvS67t7uuvSs1dsrU1aWZ4X7xYwkpaQt
11Odbcuo6+7rrsvAcTWjjak6W5xSKtfIQUISyMXM3gpPZoUvJc1X2Ve2fH1NitpkUUqVWrnSqBLb
WJs5rdCRVeVLS82uuIPjOw407AEN2/lcjZo1qij1jG1AOrw0V2Nunap5FIrQBc4C6YyQqF2IBibE
L/jaR1brtXULivg6774heuKMKez+IkQjs2BnPNydtM8i46zUNagetEXuZNn1d3LRcEduY4wtmS3e
+OW1qx+7axl3WHRgI10NG8tKh+uTaaVRYzIqaHxix5c35PvWP3aA2B4163NfGR5tcCU3jK4jdsb4
42SQyhTQlQgRhB6ZwMabpCbDrMwUP2ikI95ZW7iQKkKGpI1NDl2upSmh0ciIiOWkWG3V6W1qKRm6
nyakVpPRAhEDboH0jxSpLHqDWUrSC8keeSmcIEmYa2Pk0WiCBLSVggd6F2hbmtvOLua2s5DbDqYN
hnPbxWjntnNb0kl+am6ri7JEfZOUG+KAJY2EDFGXSanGpjckANWhN7nU1sC9IsJqAiNwUGa9Fqw3
gTXENUKktBgMJimxmNmS1demrmdcKrq2j7wvnNmCEPaE67wQQAploKG7QAo+VOtPSrpgTZnNsfhy
rPCDlCAAyG3lLpc8Y9Al17GDuth4xuL1ec2gMV5pcHfhg3vvwmW3xmh26xbhcHqbX4AXtakzFSzw
jsl1EkoebzbaNGIqJJPNI0qishhMcXJKgstCb0kIVbxJZ1aJqU9Uio9JMSTz0EeKQ2+lKrUyPsLB
JwyG0EaGY0qmVeJ/we+HeyRM6LDZjA9wF4aRaeWhJOCXy+Rr+UwevIVpViG3ziaZ0aycHTQz2kEm
eiC9c4U8Z9xfGRYuzU3PI/4txDtqLvwKnRKTMpvJYAN7i80E1nKn0WC0yiCKeyq0ayGQHSfWqLTS
MIES/B/8dQHCubxweP53kPxP836i75UTy15YRmSfmf83f55UUZuiW6YjpDqrjhCrzNCWmHInkdvN
hRlFpzUr0p5PdMZPZOY9azRm1pdMyJuoRs70lPEh5x8uY/Wly2e7+eQIjqhnXXe3pzuZfwvhcuXl
hfXF2yJfXsRRRzAUbxVEYXNr5BIV0qEwaDVmRcljK2u2NqeVbjvZf9ycv7q0uLfWK+WMFWPxt/Vm
dR9amTj2XO2mWuf6tTV7q/RSGU3LpIPltclV/SUNo/XJzUWdxQlgaimZRm6wWBLjtRnte5tfteZU
ZzR31zVy8ngB5PEavQ2loRK00u+7e/kDy4m7Mx/IJOgUQwoxLME0aSAJsdSRP2nwnEYGaX6eg6Kz
Jlz1tmp1Y+EE3cSbP/CopsKI/wfugXmAqDF0G260ipG3ThFJiDRGI+9PX8tZ/+i6tJrKGsgc9CqV
QUFzaYoWbKSnub7O3f/gmpT95qLeWmdVbZOn4cGGqv7SOPzhjlcPV2tcRak7o2+X6MqocZ/7SUZJ
srrx8Is7G7+wuUKfWZcf2tXVV7HpGCh1AHhn4SzkoUF/5VDarrQjaeRQ8q7kI8mkTG1TE4/LviEj
IBeWEXFwkcXIfVqZT05kWybYrGx/NlHGrmSJbDabTU+a0NWnPyfhRRF5Qcq/IeWPxLpuiIh4eUCI
wcQEbOBombCfZZa8F2EJSmQtaezwrnu031e2+bH2jNaqfIuEJjRSZaq/q+zww66aIX/xHZUZMu7i
PSHXKWXWlARd2d6Xdt73/d2Fmrgki0KtU8SbkjxJM6/1PNLjdWW6RCr+3TzwzJyld6OdaLU/a0NP
y52TWQUtKG7S7e7RT4rLT/d4JkZripxlEzkD9Y1JNc+tbUJxZGKjstEyQdbzquZM09yHZT54wpEo
F0vlXLp4kXsZB7c5fIFjg2qeRdEiwuWKhBbUzSVgWCInownuT1hipIG6o/5LDZ17Ghx8IgGZrTVv
VX7VeBM0+VMid2vKe0rjU7J5ccldJR0l14nreuGas0wGbea6L/Q6ijITZKSztal46Fjv3C8X/mJj
ad/YkNrfMze28Ar3CkEkFrdk1q7JU6j08niTw+2IFbPyeoWIxfHVnvJt7VmUSCKXRbVwArQwhtb7
C1Y3+zsnWZffuOP9QfmkceiVLUb4aZa+jLJPNw/K6LvqrBPralKdmROOtvrlSfnP1TVpGmnO9izo
oYz/C+7li9EXIZACf6heUMnNUuH/gg4Ws2ewzZApMSfAPuv0Vu4tzprrFOHyLSri0CN/hiLwAZHG
YNFoLWqxQhU6gb+okBi59zDc7SaIudD1yijr930eZVz7Cb5HAjk0wUhEUp0q9M2QXaWOaIh+iR5B
B1CPPxeNbVxJTtYWrFSaJ30lvpXwM6Z3rT091upcM1G/r34gqee5bU0+84SypC5uIqOpYkJczduC
Mt/lnIiS+HdTvHr4v2ypfwS28qyGuzALoiUMhohcuQTEGKMKKpJ8J7qWepDb1h+xxqBNb9tZV7e1
MeWKSCam1MorxU1md4JRzL1bZeSWpExL5bpi2z1KNSWWie6Jy6nxeGpybIkFf8ZNIk9zst28KiM9
cLB9A6PQKSyWuY/3bpLKpeCCFCaLXC4VJdVt6SVYi4V7dbumoq8kni1ozizrKrpN9YHPugvs9j2g
GxcqRGN+eUGK3ogad+UcySEywJW/ZERNUP7JX2xATbvSj6QTKWoDDNhgxRKDxUBI1BY1IZbZCieV
uWlmCnlP64oc1bJCt41Spk2Y63MnlE102LNf5l+IgBG/aCpc8Guebg/8LrwRifXscE8Wo/yFG8br
pAAoVuhVaoNCVPtEV//4mpSc/uM9rcfKo/5trOHBRs6bcd4tqbK2KV0fdWaHmzsbD3+nfzs4uboa
wrHwR+Pmrt7yTceqG74wyvu1aHTzAHg0D8oFy7JiV/aRbGJ3Jj6R+kIq8ZWU51MIidPiJCSshSXE
Q6JdIkKnc6SfRh7syaVOO/LSn6WoOC/4djjJiZKJOHBoENhEknsQQ8573Vwd3FnYwXfz6dYtTx20
3fm8FETkAy7t3AlH457OsoE6LoaB4wO85baP+jd+fXPh8s1P9gwd7/bsJcfvq9xQ4yIJUZKt/Vhf
rtFmhARMJVLIpFKLRV+297u7t3/3YEXl9sfbZce/7msfLYa76pm/QuwDa1qMyvxun10srzWq1ZAn
ZiES2Sb/H2tfAtzGdabZBxoNdONoAI3GSdz3TQAECZ4gKYIECVKkSEUXKSrWfZOWrfiQEx+xbCfy
OuUjYrKGnBrDE2cryRqK5EySSW1qSrtJPCPlsmdramKPk83OjpPRZCc7s5U4FrzvdaMBkARp2Vmh
cHSD6n7v+4/3X+9HQh1CQwNe1EuVM6NmXzlRcBSZAh8FSMIVbOHaQuoWeF4DRtuqqHGzMNbDXw0J
FGLG2DkcCJCMc0ZtoW6P+i2SArKlfAu4EXzg9XGVWkLS5OOukSMjrpwTaBrCrtJQEiARlp6FoeOC
jLz3fZGoeFYQjMOL5+d8SjXN6AFVw2C1MIH5HUTuQeZz6VBI74lXstT8UmVGr88euoxs6c9Sy0vz
EuJ4+ePjH8vbyuOjse7ylkK66CkwxbvqRho/Y9FWu5bil26gobJ8mK8paN5ksEmlHw4PwwdYeFJT
8g5o4Y3kg6RSz1t4EpKgutNpw+ietO66oJuuS4V4cR2/0M7z8+aORIBTSYSVXymN8AYhEKRzdZEB
BmG+tUEo+ScMVcokbb0LAxtifnzvp2d9EikplckohewDrEeeKrJJQBUt8iXkkdz4s8+e/tJS5dzi
4viu/ZXTutMDYboy7hg/DR7nkMsd5x8896XC8+UL+aX958rnC2eLR4u7CiPFAZoKSxKqcvckUU6M
e/OzZdMoT6ua8hGIlhTiwqna+s4vIFmhQIL3NwTirUEa3Ygk+g9NZeeGBIdBvaYFSE/+eK11/sdU
eMf5eQukXQtjfp2538QM7A1BmG6INkV1i2j1iWzhHjk0FMlp4Qoup2VGd9Q6O4T+ZA2tMN9mlL3j
Q/LKer7ZB6/OyCRAWJUGDkj23Q/uE7SS5BXAHx9Hirng6Khr1lOJKbjKnEvr0iLZVExW3j06W9ha
Hsi7uXg5WwgWrUUFr5dqFIfK6VrqGqR4ig9d12S0gfafRCpn47TkFYqWGSB6w28JAvhWE+ZrRLEl
5n/pAWfDg1qZAmq4GgofGb3jjXOIgCTxC4DkSWRbLppKdR5kK7tttmG6cjLaWZkcHT6oMzHlI+OL
eX95drRzuDxZ6CtGC6aajdzQetBGvp4SYr4QUn4p827sp3x03VfzgYhfQBg1BjVhWu2mtFR5a3i7
hcqDvs+9E052E9/ko+o5we2poS3TA7SfA7bV0OOP73/2QGVpdrZ/ckdl/3P705V+Rf9+8FgKV+z3
3bX0bOFz5QfzB3Ysle8rHCsuFCcLBnO26C0myuZxTX60TIjaDMZ8NtJl6zXZBnhu4lP+f9NgThxv
obDGnx2veZ38oTk9kxl5YlIkGSCnPNW7sdIy3oYASdo2Jsum3iiguEL+J2oruJq9i18AVNch25Ge
nGMEuUrZK9tnHJVMIjJTmCz3jjoi5Yz6K0Sm4CuaeMHigz01agLT8NbrN2+sT0rht0GCVZEQPczN
4xdIjc1gsGlJUgvfNaR2k0Vgy/4BLuQ2QZcEAKptC9mncpiK1UiuG+w6mUxnNxjsrEzG2v+Y2AwZ
QS5IuZxSahUcR8plQIUZ+Lo+qIG+x6NzDjmY65yejt7jqEQWIicATBHwyNor5+ajleG+7D0FNUEM
31XePzpf2Fku5KOObHm4kCqKoNV1O1A+10XoRLf9Bi8J2mZTbFMcN4FU0kLVr8eZ+J6Ar4izlseZ
R7c6/EEcbFmzAgwDMoRdgAwSSAadFZBhEJBBe9tk2IhZFevWhlZUEtaJq4BKp5GP5zq2bIn3j1Xm
9Feknkr8eJy8qomDx5z7imnvzrmu8oHRsbny3sJUsb8QKko9Chtce/Ni6L3uHNT1FK+lbiVv1nXU
6joCIRKibxFo+SiLCD4AtT0MgbBmjcakgSGQz6PPKKhaoAXQZKdIHUwqVWSyqTVLibGF9Zz0CUsJ
cSfULe99r0XkQ9YyxPLh15QaNch3ADU+jzyYG3306lOLiz3Heytj4TDnjVd6TvQ8c+XTdIW7l+sB
jzHqCrKtOPZpmvhM4ZN5e/nO0eOFw+Wd+d74WHlbYajYUfQWNPX1vC5DAwO1Nb2xmAASrV5O4hvU
gnzkBaO1aDUtVmuYgnxnNdV46Wqi2m2vGGvkTVilRKLy/xN9QCZwDCNTQI55Wkm1Dpp9JAu3hRiu
Wq1aclSNE/D7ACdMI105m93uzlOVaZO7kk3FJ/K68sCoWzB/TQVCVJH1VeX1mrh5/3SjDL9vc5Fp
ZX2J6PLWF/snGlk1DfV1Pu67J5ecnU3E7XYaILEvHu89SVc+sZio5HO9dwJQDo0uFvaUi/mEu7ec
L2SKTeg0uL8OkWDOAqA02g8F1kdncuLrImC4ACb3J3IywNrfZG/dJtYflVUFrvxXyef4qMrWXCg3
XjnodiPpgwcV+Z0ppMIxiqny4mSukCp0d3PRsnV0HFGUuYKUDwxCAgCkBwaEJQLQ4BokgVasjNwU
1uYIkwjsB0Z+0dFWESXPsBUg2RSAcjPot0V2FcO8PVP1MC+ptvpCLAzz4pMbxJzUSghdc4jqLTGV
9lYtoPvmYTGgqzerlXLCU1gqYikBUT639DnkbC7X32+eslT88/PKE6qKeav53kcqypNKM3j4P4W0
h/33Fk4UzpxpP1TePjpVGCt35h+xqPzl9oKzyBYfK5NiWjHZMJcGBL+hKYi+1nGolx7fvpHUihof
jkjSa6S6DcA6DGCtjmzM+pBgviHLaoJ51OhfuvnYoEMBv5CBLxz8Fwz6HVEYVlFSD/6EwMebod9c
IuYhWQWJaCLrPp7aKtXtUxvuoBuuPoOfw/8K6UemkEXk27kHgh3ZDkzRbm3HwomeBBZ3KJgxRdga
xmTZQCGAdbnH3JjZHXJjhjZ/G5Yx5U2Y3uQFL3KvHNO+Eh2tpAYuk1srFok6gafIaIq0WMhUFO5g
R3ZWQt596gSJd42XFbNlvX5fF17uLYQcQ+Wu8T1lx9Za6e8AzHLFb/4tH9Zk3krevLZgABwCeASc
4Pcy8kUTQsR6Ye9CuBa4dosGm88vBZYxZ+A9wYbZ3QkTM5lOMT3DGYDFjKd99Tw9LMb3+b0qvHaE
n9Oqngo523efm+g7ZWfNhe5/7z+5LdF++Eunjz23GGac7Y5UIuFqcyR3nRv3j7ShtEb9D8tHOqbT
5uVDmZm0efH47uofPDEL9dyjc8t5G/4pKxc+2DV5z2zEZWLTLl8aozBbz8e6e0/NtnsHd6bc/V1p
i3k81L/o8+0eKN47F5WT5upvDt/l6d8WO3DG0zdza/9QHpdbk/GoYbzozOShL3Mc0PAhQMM+sB73
51xJ23QFUamQ/OVAG7Ktq5Dsn7ZJ3IPl6PhE2T1pLBMCzEI4UpNKofGb18QiB2+rSrKOVUXVmKEu
PeS6jEji4H88EVmc7dTLcJTn/ejEsS0jR0Y99dguTJLUg8UMqyTWpUmcxy/ui9BavUqlVJJqTk2y
JtY6vLz9VLQfxveEvInG29OI770n5E3EKCFktS8DC+VR4k4kifTlfL54Jp6P40iciWOy0TCa16J0
JRliK7aQiQG4ePL10BLgPqGIELLXXj7Dv1GAYm0sA390VTDhM0VxQV0Tctgk2NNc5SDGbzDk2fff
RROEHdEjTsSSU3JXrfoKZf+KiREMiLfE8tH15do6uORDngfMjtrWjkfrikac8FkfEf6EeH+0PeFy
At52CliiNvybQoV4harddqMK8XW3aXF1kUK7AIXSyGguyLWj7W+7FBXOfdUcRWFF+BUT+BvO4EIN
NOqiiUDBmq/7C2C9AAIff53PXS3wufFEO7LQyinYyIbHd7Ww4cUR367V3SDXhpYyjx2YpYhd/iNi
17hV7apEBUj8NPKJ3PToJOqbzExiyCQziREj+hHMv6VzCybdwm0B3D6AZnx5HwZYPq+r2GxJqmKf
3jqNIdPodL+/kmTKE+Oe8uB4fz7aVYgWTU0Q1wqTs68vLMAdGDezvMat5Qk3k4uNBEVfqwSrUYKo
CPKiIgztE6mBhyaF0KqKMPKHTeIjlF9PXRjJ7tqSUMdnJ/Ku7XeP2huCFM2tEaT1ZxrM9+COKUv7
lmB6NKwDElasawuAZxIZzAXxhC6Bybg41Bp4RpvXYiGAHF2B3VtsUF2ETJ56LBouVjwnMgI+e29H
Y+g/WGPUpvz5D9IYq6bFKwyMr4L6AZgNrDefz+WOeu/1YoecZ53YIctZC3bUcK8Be0yLXtSgUs15
DSZToo/LUDn5BImROCpjL8NWPrbLVMBUVo+7XxIyjXyyGMxSLARbWFUOtlG9Ov6DrtN/furYC8c7
Ok//+eljLxzLfNKWP7tz5uyER3xHf3ni1fMTww9cXjrx6qPjQw9cvm/ywvGB7sMXZqaePNbffegC
rGgD69t3wXxgRVshFzvac28PtrMHPRq7Fxa1oQSOOjPUumK2ArN1o2K21bVsLeizUS1bav/TewP5
4WFvnVAw48mqpKFicToKljf/A8bs4phnZGwqPPHExMj+/jb0H+/69sOjGk/GV42KpJL8b3HleiQ8
EGInHv7a3cUnTw3VM1wnnxB4EivxdY3enM6nriyCc2bqpfC4T613FPRFpCakaPzaAuS95kx3K57j
5yTFShhBSuVGh89gSWcHfGs5zj/Um7UpXX67QgJW8NNqvZKUU3JDaq7v1vPree6pbN6vwmW0nKT5
fWfb3/8t9h0w5gJyKNf/2NjFMczsQ2kfqsdQCYYOvuLxJJMKSwX+qWI8Vu6kXtLs61zqxKY1tT3K
ZbhBeZyr0Q3Mb03xnaDyk/Gbq4l42zuUse8kdp2biM9tiXMUnAodGtiRjRW77IHB2R2zgwHPxN3T
ruHOgJ7E+R3KMkd6LB4fjRkCQ3M75oYAsw0eHvOpDWbWZlKyKtLqtLKBgVCoO+x0h3rneuJ7xqDp
wtAKjUKhU5GcmeMCGUekN+JyBbtnahgRs8RJ5GnkXG5L1ysH5yuDSxVPUHf/oxW1SX1y8ODBQZ1a
rRvEJx9CJu8v2Mt357vmj+UnXtoWA48dqRd9x8Z3lPOTj6rLpsIT5VqNYpIvTdLUApuC9gYMf03L
G87JuFbILsPd3bWKY7Gwo2UNErYWOP2mQDdVk23gUxGzqERKt3kFZ/VRoSbpUWtqNBweS1kDNrIV
2pvTKlg8PmhNsCwXnftEobA0GWjlVdGMiqJUol+1pkZpfLtVb2pBpuzmRO6Y3+InSfO4f/j0zKrC
qCbPCkX87/8rtkfyn5BuZHuui2KUzFiY6qEmKFxJtVGYO1oxIEpGiSmVmmAQUWvsmgHNVo1EpomW
3YU2ZdlQaK/5zDevQyHfu3ANUjG+kLrJV5+Gva2KyDYjAban4dY+JhDgsVUOqUa5oUMqALeJK8nP
V/K/CNihZzYX2TY4mDyQqkxZfZUkknSBh3Ln1IHC3r3SlG+qvLPQWQaGftFa4MrS0ZqGhpEBGBNA
40KGXOBXIeILtNtqT77meGwQAtu80E7ECO9xjxwecQy6RAc+nubd9KaEuZA3kTWhsjGE+OVGiQ/v
gLOKDQqCNoi3rMX4/fchpvj3CDvmQ18GLEViXuxzCIIov4Wg779/ZWxIjU+H0zVew78OeG0Q7pSK
DzKVsM0WVlfwjvBggQmXezoKbNk7KRdq4K4DZYHG+RwV9Pr41Aen/ygAPmZg6tERxW2CZGDfe/JD
Q1Gbo+Qbkp8hB5G5XCw+qKqEp3ZWlENKK3ggHeE5ZKowWOjpcYwlxrCxnapwuaOgBZOeF6UI8hes
5ofW9zUY2mvisbWRJm5d+Vur+Tf25WpayZvkG1JGiM71WKq2JnhQXKq2eFsDhP5S2MULRZIPvb7b
0yjqBCKpUlI1jJqgo5UqpUKxEXgoKeJd/UNruSVzQG7/A7KcG7jjruHK3of8laG7hxhzxfewb2ao
w8dxvo6hGQI5svf+U/efOkKVHx99qHBXYdhv3ls+Uhgt75wMl3sn6zV4AtRJwZkGIEOBFsI3TTG+
GuN9UHVea168bQ5tolA9FEjmmoJybmZtfR+Q9qYqWsbmaUFAUm33bEY+/tPvYXjQ2+dQfHCF4AZS
cJvC0UzfRgxQ0B5SE689rgjaQ/JOQ3ssH58aamgPKQkk6xiyO5ey92+tHEseUx1bWDimwi1TlaF2
pOK1zJYPTI4V+wvthXDY0ZXowrq2IpaytyAp62sGSE24+Ai6kALnic5TO86H0D88zW5DL6HDt6V4
GoTBtnCaumpXrCK2KK345EeA/rYUG0D7RVjrjH8T+JoDOT+lMWuwIJNlMH5/ioz2826mvaKLFvw0
YSp4GrXLwp5n6IXV6pbXVSyv2aKY6WzULj9EqDgGboObeo53KUU0anUvhGpNRgx6k4cf34e56wGp
f5o7Bl1PrBHEQZEg8JvnwVwiyI5cxsEoNGMhB/oEg97HoAEGPS9F75aifinKOO2X7frTekzvlDrd
l5GtTtQZKDhpc4Eu1nczLhjf5LczLvD7GWseJl+/S9b73TQFIVFDrfsLhs+jKIZW/wJXaE0ajVmr
wMFnHJUqOYYzq4FPa8EwlMNkahPL6BUE/gJOSkn8vadkwJ+GPhi+DD+RFMEfvfdrgsA56J9hUnlt
tx+xE8xxBHk6tyfLKJgxczaUxcLQoguEUVMYHbOiGSvq06JjKjSoQrMS1NqmjUUiTKjSxnSp0C7A
i3h3N9P7yhLQ/XFmkcEsDMoMwlRUhMEN3oKhKC82b5RcWDDynk5tf+SCuFtSaIUjut9hCI+0jg7u
JxubJ+vmeH3n4KqPYEZ8QyBtG9w1SWM/xbBrmAJ8ZK06Cqv+GjingF/0ZiAuv8Wwv8NIYZe/FPs1
hv4L3ETJMizwEF8glLIGkNhrMtmtTANWUkU0UCVJAdXVRzWMY4CPAgDjOHJHLnM+DhBAHzegegPq
umz0VGJG8EAMtOIyR8cRt5umLiNqepHG6GDBTWva6oUEtT2WAidB7Iz8Rst6C0QBuqa9lnirnZZN
+yztMlTVxulNarnk3/6PRM6YWL1VicrRUPVXMlRtA9+oZJJ//GeJTGlg9W0qVF79pV+hoQl+i+V9
1fNQFRC0RoF+E/0aOC/sX7yE3sG3kaA0yuoOOPtg9Rl8L5i9B9mWSxw13WvC0MsOOSqXqxCzpeIx
U2bj5bjqUypMpTYvmjGZ2V4wUboCNSHZikzUonVw3ntrXFObdByGaxacuDDZTp3Pt2ZTLXTcOJbE
yE8SDrfWqMSIB2UKrPpNgoZbMHnJkaAcobGyOpOCqH6NVsNth+ggriLxM2BFq9ES51RyfjYwVl3E
XsMihAmJAr+nL+cg9d0lBKZhS2rdxVgsgHtXHA7KshJY7lyh7sLPCJsyNELfJ9hvoJGKQIXY9Qb7
LBvuZvM2SyyiN1hY/2I2Uki3BcYO9R9Qu7qCnp5Ym5RWKzr39Qzt7DAcuSOcC7Gd7cmxIPYriqbo
jC/Ehfv80S1Rg98ed6i1ejBljbbNZO8cD92nNHmMkUggAmd3N5jdBakB8SGdSCxnpOyJks5fQnR2
ShVZcS2bTqrOpFaIu8SYU7Yp5tRUib9WWQskIWvhQr0QbMIuOHILfdZENGbiLJB3YEdEKHSZPanc
7i5wK3c2FJzuiM7EAlmPBv/9yNLWEMW5jYMUDQ0c3C2RSjAMvFS/lfTHth7dEiz2uGO9P0ml3N3j
gOvGwVwMhAFJCF2gvCVKv9LmWlEv4yuRwAp519ouUHwrqzruTZEVqQA+PwnMAO7onO955HyocKBb
Hw76DdC7ksoIqTwy6pnavn0mPuqjgLmB4Sm5mpab3c8+uXW54JYqtFpKoVbIGZUM95qOHT160OEl
VTqI+jQY6RGpHshHBxLJGeSmjhISLWnsJ01yPLDCLSdXFHVWEhfJBgvd7o4ewD1HWJNSqyASd/QO
7u4yO3KLA6ntIYi7mlUQR6Iz0WC3R6NydYWD2zog60CcxxLJ2NSRnvzy1lAwgPZISAmOg5fqrlTK
0z3uC072eOI9cBZTYBZ7gWR4kRjsVBqTlCwajcVXQiwSCb4SixmDK45l3YpKvmKsYS/swwT2s+iq
1boh1LfncPpVNGlszsH2mlTVT+uiYx2e/qSTkpFqfzSWMD71Od/oocHhfX3Wo5KpyUBPgMMkhFEf
zbebgJ3C6E2cSiGTPPP0yOnJYGBkIa2cmjVHup28jsJ+hF6RtiEZSAGtFlFxpZDPJVtJnHKtcCuh
09YzqtO89X9TqKC4lbzWKHqsO+tcq9qeTCN7j14BA8KJhNni5WSP0EoF9aiEZhnA9sQcBf7NGWKj
cS6hkxEY8RatkmGM2t7u7GP1HFsNQqaHFEH/Owvu0901kzbKZTKaQXAkjb6LzQPse5EisgeZz6Vm
ng9onw+PlNrD4OG19JVIZLJkmSt5JRezpwMzK/qxi+oYiWcUCkfuYmZ5x0XHWbG/F1ijb/7tzWxt
q+zrP29qscvvff/APHRmXRoaPMl1aWjhv/KqYF4hm+U0zt65pCfH0uqw+4vhQtrmzB8fz+8faAsH
bE6XUc85e2eTlqj+MkW9NNRvj9vVQ72OhF2d6ct8MWjZMdU+FNBI/qeeMaTbYmNJs1pFWbR6CybF
WE/G5RtKtQEvzxEctKtiJk+3wdAZjI2lLFKC/bPOfp0zYuzs1TlD1RNuF0bYI6agV2P1Qr64G/sR
dlwKtUgwpw9oS1a6hFg1AYNqJbzsOmk4Q5wR06rZ1c1kBBXo2zylih3nA+w6hWRgILAtJlGwDBRF
URUmFhLd0+0c9qs66funp9Pp6mfE42YlGAt7+ma7oCQew36E/DPxu3o+9QUrUqLsXzQxS/xo6/lU
3bpxdTblU/8BcKZGHI2GpSVKq89rsXp9lsZ4MAtwLDAMvLzqMZk84ClilgeYpeEa0n7JRZc496Uo
9QLCwUTnkvWkRoSthtrrtQ5Y9TUEbwFZZyPBSeo4DssLFr9KLrm5FrfXJJRar2b0KqlM8RdvA8Ot
AWBn9YctwDO+DY/hPEi18rvVX6oUtXkgb4J58LnNEsWc5EfN5zbXQ/fm2kE0btq4Ue2q+BtAVvNI
Z86WcZdivZqSNV+iVCuDy46V7HJvJphcCp4xNGFUy1TGbwpZyk34a+0xJKSQjuPEtCS4eU3j9/R6
ilGC1qmh25Dt9U3UGZC1WrWp+djEnKEtHY8ZspMJdmMmXHuMWSiapsbSse52W8BMe/pmukSuOALm
HUH8OdajESRJteJf9hgcS+Jsa+lGIdu4yTwb84JSdEScUf9AYCYqHrBWM5tabO+eWS1BMzMdqerj
6wbLD1Ow754Go9SBdQz2siohthJlAlaDu2b33F4vqwz2tL94Kl88kXd6x5cnRo+Nuk9qQiPpeD7K
wfed+/DfD56eifonTowMnZqOBCeOj4Unu12OrqlYdDLrOMJbY0CrXwBjgdZYe85iT1AlPbDG9NAU
oxJxu4SwLDFn6wYZdK5utjDI1shSHbf1BtnA3j5zLBwyimwAzWELl17sbRhk21LRad5MwH+fX5oK
yVm7vvo7seEw9jsIK4AzmRANsnhPzSATOAB9jbed3TmNy4yoS2bqC/5ll1pvW9KfaeT7bl3TbpLv
E0gvNEZFXwPel0SmYAw6xu7yG5v51xT2e3Rql0EmQSU/V2gVUiDdCkvUWX1+Ne23OoPgb2RSmq/I
z2OvoW+DMQ7AXlXZksMRiShMJUQRutieuWjKEt5l6qKG4yFf26tKSNutz9hlgFUvWR3er5mVYAJv
u3q3p2zZmJ0GS75UQlmBiZMaDecmcmFbZjLe1u41ArcKYCtlnTFHV4L/Br8rMBAx0GoG2A4UQxOM
jglE7R6TwT/Q4ckGOblCSbEMMD8JJaOMt7n9Zr2nl4+Egdm9SPwZkoSrGeK2+0s6NW0/7V8x0Su6
02HeKoYJGb5S99qta2822cVrjZlVBg80kOE59EWpTG+xqeanBHtGlMUVeLTijllCJE4Al1mu1VGk
FN81j/ZCY+Zh0ax8mDd1ftaV1eDAO+R55jWwSLLApgRaQ+4uIW0ljVuOB5cMS46GWVzvJtHCKG4K
GnGrYkbYcdaq0lKS9oPtcJWtr8SDvm0xcdyiFZxPRaGCQCdE3qn+1fS2jhR6j3gMx+oGGm4rGKsf
drbSOu0lnVPmdJdIp1NpXlKeQZYEDQcbRb3Z6GwF92WANU0MbQCbfXVkAzODgUgx/Pu4jDHqdGZG
jr0GGAKMFix+BPZlDPsCRio5ggXLF0XLblVJuZTP7WLgNAUdETjcQZpG/4sUyCkYZxKsQC+BcQ7D
LlcOZzsXj7PRkpPV9rAysq+PHSiRbGYp3sfilsCS5Yw4cqHZYr3LFR93WB24WTsV/8azavqIn1az
SimOfxUj1WYda9bI0AdQ7Awm05h0rAlM96vAwVKywnSfwLCHUakC2sxAYp7EsAdRUiVMXk7LG5NH
P0vT1bsbUMgV8lVQ1OlYP4IUjAAKdvOd9/M5t+uS0VOqx2YucXScpi4hbjq45KaJtiVNfcniUfmv
DZo2xWNQrqaE/aTY01mH+2pIGGomDUliHQSqNOl0BjWJf/YpHMxIwxoV0m+9IkUVJlbHqUj8/KM4
qWA1OqMSJb6O/UZGkThUGH//9xIpkCeSkqE0ipAKMElw9sYNHAoUqZBVwaw8YB2ZBrNyIqmcCbkk
k1GGkpOTc+wlirMu6eXqJfkZ/CwysL7vGq/QavGVTrweXNGJvbpYEo1gDgfDKVDJ1NsEbdDxY/0y
9gUUNn/XGYAZpKTkcCBXMYdCLecLyKrjGHpVKgMkl6sV8Iei8Mt8/R+NKBDNq8hVqRyH24rfuo7G
b9bjJEKNH5oQa/qqP5bcqJXwVa/wv1UqaQNXuXPVVQ5sdBV3JOyCz+qPCWfc7YqDZ/U6uApqe/8P
6A+IncDmCyKmHM296tB/gya8liKDxAfevLF28ccblYirzQH0K0StWYCSUJv1rFkt1ZKs02R26oD5
6jSbnAC7XWKoGf8ZHwGhGcUfo1YvJ5dzXqvVp5fL9T4ws6fe/wM+A8aURsaQ/py949UBoqIeAI+g
uYIEPR67nH2RIBLyLd1FezmBxG+CgYohp3obxRo/wnAzXtOQ/OBrhQ7Y2vZe67bzzaQXHt4qNdrV
nFJKyDUmjXnsQJ/FNXJ0rG9hS5giaVJCsD3b7kgdfGZfvPptYbIsCd75yeJv7/7svjRe/Xelkq+/
jMCfOYlOHOjsPzwRtDgtEC6tXuew6roPPfFeaD0K1fd/i65IdvCUseQU3E8d+h/RTAjQ5igCJsxc
u33afBIavVC9KwmVmdUZVVIlqWlr7Cps05CoWSpoCCluoNRyCSFXUe+xRgccjcNocsFtgS4wqoff
/y32rmQe6QKedy7nyP50mLiuGQaPsPUGEvb5aOcP0tz3CYJOT9Jj/bWRavj26ZrW1CHF0fp9rckj
bUUe7N3o1lODBGxOzfcgQ0k1p5LldnUZ27If687uHgyQQPIkKC5hMsU9yW2f/Fi4+htSYzOKkzba
NCTuHbtzJia5IU79HYZTSX39M+Hktm47oBG8OklTMrWzjY3P3vnem2vxQJGXgPxMI98CUqi+irwK
ZLCIDFyvlYM2SeC0rz3uhc/dPT5vN3hC7ZvGv4DuIO5BLEB+GeSqljaMCv/5v4nQCKtJp65OyR1w
of6shFazapohUclnZVorq7Nq5UTKHAkEuDf4vi1AzFDtac6iJgi1BXZvTuP/F/zXNzApvgdZgBXI
+GHsLLDpIG+Zcwr9Fdp5JUhYfHkGbrC8nkRhsX4r1lpzhtNj+wiFVqnS0oRBrrFodRYNWX1u1Sm/
HX9IzEKhf1fvNe5ffU6pRBAZ8nFku2SfZBZ80iBmxA18pw6kH3iOp3LdA5arjmFHRnvV0GPwIFeJ
IOEwEITBgSflV1XRq8nwyMv+wcFE38vZBG57mXS50vqXTUz6ZQVQEKlb9Y4CjPhBaMbVSGk2XmrK
syOdSurED/UzxLoz3hZnhHf8Fy7f1NTYp/jX6oTHPzExUf1r/g07bg+Ck7c4/g29UvsOvEzgn4EH
1U/BV/SYJ1Ac/6HHn5++NW0LFyZ/6QiD7zB4trtQmIQ7Ph7G3sC+SryJGAFefCRSc4mFwQlbsCRH
LnmAx7Li9xPWFdX50ApYLlb9roFQjqPNru+yDw1d/ncNfG63vhbCqrXUxb4amTzS9z/UZrP6rx98
qKvL1Rs1vzy67f7z3oxLk9o7/+RXHNmICb/SOddl1RmwKwbdob1dHzNIHe1DaDo7+Ee9J1b91kih
+i8aZzvUKNgbuByMX4u0QQ8UuaQzl+RGMFyLONwP/B2ADC7vOvH8gW/DIf1w/8VDHWddY6cn77/3
uWckBw9+/kC7MIr0xy/M505sjd568SKUvoexn2C94L5mxJvTyhGFpISwxIpCweArxvPMmUbL5OsQ
pEY3fYAMbGArbfxCE4f1Kqjq36BuSsFVgY5wGM1q9H5KQVQMbPX3wDGrfldO03LshkHHind+m/gF
Yoe/xWQrSQ0kV1JzKyRJW7SPYTS4dWogVUufJF+HgSJEuFvzbWEq3Sl+wN6Gd60+DF/hE/0kfMV+
Du6K7qy+zN/9HTlFyas/RDvh+y2DMA7kd2AcSoR5VVGSyh/D6vEe7ar7/A5ezWSvXVG4Uu0Kb2AZ
cAUGdklXlRCSeky1gt8pdEm/xtOs/msJ/ICTWMZQvaA284OMGnAsCmjzI/56+4QRSVhAkxBARh8q
EZqS0XveIVXjrPU8e4Y+g51p6oLOM0UNGaHpuY/veS5t4mKDLqXLCPyskbCcw27Aqm9ITGaLEa/+
AjXYHVybdjgUpv8Nr6p9jlHWIsywfGuXXCaXYV++Nc9j95pJb3PeuoG1ey16060Mz7U/wR4DIzUA
qfPldFJ7CXCuUeVYIQjKtqI9TzUx0Jqe26vGx3FNHbcz2GPBqeWxgxAdi+aKJWXYdfhsNqPxMUeP
75yXvNu9d8hTfYcf0d8YWQmhXdqXLagkWPWHuyFf5YDvmCfeQXqR3pw9c8kesUeUxkuIMrgSixGp
FWOG8DxOfYFh9EIEBbjvtYrceKvu05jfJ6xea316zADD4U1OPZaHCiFU6PKTMuCSyZ3pQvv47q7t
d2zv8m9Z6LRmk36KIDQyW7TXlx/Obt+/PYv/587tPTYV0K+y/9fed8A1df2P3iTsrUwR5CLIDOEm
gIDWESFAlGUY7hGSAJEskzDVCqiotc6iuAVH1ToRrdZR99bWVWed1bpQXHWPd865NyEgWn+/z+vr
+78XvpKc+d3j3BxAcFYEjz1OsV2Co4L8I1O7sRPD21raO1qatnJltnJu1Z0ZHBnsH5kC/7400Pl0
oHMXDO9uD86/C2wcHGxMbGY7VlhoqD8xzdH9BBz5mG5m+CAPA3W6tfUDqN16a/BF51tbwxh9NwSp
tMbJ1c0J/l3+TsALpwCv5mBp3QMCzPwZFhgnMNAiaAGH42lp0dbewcPDwn2hg4NFQFtzhk1oe+fx
DBsyaMPgj6W3CQ1zC6UeGeGzEUffA7PU84Uf/MvIVKPxMSNM/6BI/WFk8Ghh2t4vyMt0PX2xSbug
YNz0iom1m7MzfM7YQauDf6zfqbUreFreTdtKM7VxcfRvbUGvb2Vl1Yre892P6P24LXiihP8rwrsC
+kRzS/jptaX5u0L6N+CBhG7XFvjNh63mmXQ/84WglljUAtcODSPYDG9n7zi67F2l+cIE9N8gzvw7
oDGaQI/PwDQDuAuB7vRZ4BvAgS8BhksTWGgAVz8PJqLPwr5PgSlhOskADpNg5t0CyMyu6MA8EkFW
M5Dr4aL5RQsbAxhtcacRLIlPwBgEL0mw0hpAHQUfWgLrJOsTOrBJsKlqDrZen4QFdq4GcNF+lUOx
Q3ErMwrKWoDHrbc7HnMa7hzg4uOy4WNwHfcpcEts07vNWRLc57flQfDo6Ommh8U6aGeBIOEj0BjA
nxC8WhnAT3jTrwktgzcDwSAKGhqh/R8k+AwgwdfUt81HMKlDpJ+vX9RH0OCf0SIcDCjWw8vAwZ+A
40FhQROC7gf3DF7JzGSuZz5iPgpJDxkd8oaVzKpkvWW9DU0O3UG4EDJiFzuJvYVj8S9AMCfZCEb4
3wCzIYS1pSAbwEMdhNsg4ALg/wsw0whG+H8bIkK/AKYCOBpxtKMFgMSOcgQzO96DEBmOYGnkeQhR
qUYwghGMYAQjGMEIRjCCEYxgBCMYwQhGMIIRjGAEIxjBCEYwghGMYAQjGMEIRjCCEYxgBCMYwQhG
+BdAaAQj/P8LGIZx6IMx+FvZ4IvugH5zDrZpmDvdj2rTMTt6d6rNwAi0CrZNDNaYYm70ZKptBsaz
qbY5VkAvpdoWWBDDhGpbYripBdW2olebBlBtayzT/BDVtsGCLNpRbVs7M4sEqm2H9QRraIhXjGbh
kky1aZitq5Bq0zFzVwXVZmBurplU28RgjSlm45pPtc3AeBnVNsc6u06h2haYs0sG1bbEHFwPU20r
WqrrBaptjQW3CaTaNphzm3SqbWvOaCOl2nZYB/0aB8Cbbm8rzNRVt6Y14o2B0UwsgQCt6c+pNmkL
sk3agmyTtiDbJgZrSFuQbdIWZJu0BdkmbUG2SVuQbdIWZJu0BdkmbUG2be3ccBnVJm1Bth0wO/3e
VgBTR2wlhmMcjMDYWBRoJWFSTISpMSWmAd/ZmBaMxYCWGlOhVyEYkYKWAmOBGS4mA4BjAjCWg+WC
OQ3qScC7BKwuAK9isNIWSwCtLDAiwQrBihSATQJwpGPFqIVjiQBzMcCbjyjKQCsHcYKDbyVYUwz2
6mjgep4JLAy0/PS9SIyJ6AsBBhVYiwO6QkAH4hBhedTanqCXC0bhbD7gT6OXJx2MS5EMsk/yk430
gGM9QD8LzMBRIdJCUxlJPEpKUhxRyQezIiSvTruFYK8ajeSDVWKkNRyM56KxJIwPeILakaJ9CqTX
zmi/BK2QYHJAE2pZjF5xiiPdWhyNa5BNpYAXnfUa5YDzWsCFFOzUAC187AGdkA8IEeYshIfkiLQG
tHYO4F6GJMlEEmj0VDoCjBxgpab7Qwz2N8dM6k2ItAD9TYxkhLjzkD6zm+jnY2/NQf18IKtuNbS+
HPShJ0iRNlj/h7zeyuj3/2P8PhFwIsICwIgGC6TmcSweeYXys34qB/OkBKS8QsQDTnmDFPlgNhiV
I1rFoFcIWlpkJw2gmgXaMkSN9FyoDyl4zaE0SWLVIplJmgoksQhJoqAiDtqRj6yWDUagx+YjDWsQ
XgllKymSmdSVBnmNBkUX6dHQoipqXEdFjmJbi7RIcqkAI3JElcSpQZps5ABSVCFZyOjR6Z7kXYa8
CnpKLuXZkCsyPkWIfymSWKv3e1JnJBXSzgpKLjK+s9DKRo4NJYJaK0L7SKnzQJ/1UT7zR9jkCEMx
0kM+FceG+tZ5p4LydDXyFS1lZY3ehyXI1jiVg0hpSB5zqDUwP5ZQ2LVACtJCBXorCZGPwAiRN5FL
l5tEgBMhoi+i6LOQprTIep2wUABiFPvQKvKPshuLyomhoF2MrJSDsMHcUQxGhYBfMgfosJI4ZShG
oNTZyKKk1UlcLeVQDdKBCmmajFLdPmiDfogGqfdipC8ycrX6bKRbrdOSiPJkKDMTxShcp6KylqHX
qpBNFJS2SCwSqi+kPFSC9CtFEpLcZSE+dHZunlG01A7S89QfjWTrZWB+UaUiY0SMdKqlYpGsHyRd
pp5OcwlInypEehKhCGpJZ4WUpFJUCWQo55OV6WPdwz1knAWA9YFNMmzL2Eke/lvdGuZvMtfhVLbS
IsuJmmSN5hI05ojmfHU28AEoCSkLmTt1tVytz8NilIkUKCMJPykp6XvCJl5FxrGSeiWlItv5KF7I
+ilGUS2lah+JB66UoczwaR8lTxkKyjKN2HURIjXIsbkoi0kpPcNThy2q5xJKBl2+1Wm5qVczkWWE
qC3WV5vmdbh5JAQ0ywsSdI4oRPlViqwPrSoEY1BDOWCFbi6UwjmkWW0PpKK3MVs05kYdN//J6ekL
Tyu4RzMciTocuKfem4eBMdJOOq8hc7WMOuU0evfnTmA6r/z0KQxaLlUfORqDUzRpb9ILJBQtMmMr
KLszkcxq6nSkO/eSVSKHsrPOj0m/UlHnBpKCEp1ChEhOnacIscZTaPN89g/YQq8hIZId6k1K5Xox
Fasi6uShQLwanumk6GyiQb5J8fhp24J2WtNzKLB2oIGOxAbnJcN4+GJ8WOMZT7e65ezGbJbddLpv
vluGzkjSZnLr+Gp8RmiMmsZKpLMhE9OdVeGZVNeXGHiICp1GZcjfcg0qLMl1FuJFQlWqfL0tDXMJ
acNQyuIaFCUyPQ+6uG7qS1+uVcMKT0ppWGma+nSjJgqRHuX/pR111SAfnbVJzUgMOBCjV0izUS/D
wAqRQe3QfiYfk5lfjCTQVbxOTbI4eRorQO2WngoVqEboqozhaVVXJ1rKKU13aVCuIG2VRcndcs0V
fsKiar30GuSlCoSdjKKPnwP+Ww/Q1bcEjIdmU7A40OsDqqUAjfDBGA6yqADMZIJeLBiNBSP+YEUa
Ne+PLNUH1aEEsC4D1TgShwC8JoN+P5Tj4jAc9WGvF1ifDHDBvTysL6LBA9jS0EoBwp0ERhPBO49a
B3fEgJEM0IfteJQFSXrJYBf5jMunaiLJaToYx/USNuWKjyjqOEsCPQHAn0DNcgFuPsIH+Yf041A7
Wc9nHMUpF+kIYoY4YwBHiagHRzPAeypYl4boc5HMJLfJSIY4ME/KwkMcQMosSlZyHdRPJjUDbQT5
SwTQKBUX6SABcdOovxjwngo4h/jjwWw6qhApYGcskjQNaY9H6QxKm4h6jVKRlopB0kCtQh3EgnYS
+I7X606AXkleBAbYmuquD5pvXEXKx6VeY5DmUlCPtEYM6qUjW8FZJmVLAZKjOdU+yBN5aBUXSZym
95A45L0k9zrvJGmkGHBC0oO2NeRF59X4Z2KExKKbz6As/bFeoNa5SCeQrzQ95U9hBrG5EucQ7Cg8
SSpSKzXKbC0eo1SrlGqhVqpUsHCuTIYLpDm5Wg0ukGgk6gKJmGWbIMlSSwrxFJVEkV6skuCJwmJl
vhaXKXOkIlykVBWr4Q4cYibCcD/4FsnEBUKZKhdPECpESlEeGO2pzFXgCfliDaSTnivV4DJDPNlK
Nd5DmiWTioQynKII1igBUVyjzFeLJDhkt1ColuD5CrFEjWtzJXgSPx1PlIokCo2kM66RSHCJPEsi
FkvEuIwcxcUSjUgtVUHxEA2xRCuUyjQsvQI64TFCmTRLLQWIgBgCSU6+TKjOlKg1cEtHFieMmg9B
87rFgDchrlULxRK5UJ2HK7NJfvRqzVEr81VwWKSUq4QKqUTDSswXBQg1gYAFPF6tVDZFJVcCmYCo
QoUGCKKWZuPZQrlUVowXSrW5uCY/SyuT4ACnQixV5AC9gKVaiRzsVIgBCbUC8MvC+Vo8WyLU5qsl
GlwtAYqUagENkYaJa+RCYFqRUAXacIs8X6aVqgBKRb5cogYrNRItQqDBVWolcAioMIBdJlMW4rlA
cFwKxBBpcakC10I9AM7AFqBmBaAFxMyS5iDEJCGtpEgLNkvzJCydev01uFyoKMZF+cCrSL6hxhTA
zmohkEUt1UCjSoRyHCgOkAEYc8CIRloClmuVQKACKJIQBz4gJ2lBRYtyhWrAmETNytVqVZpOoaFi
pUjDkusswQIGCNUWq5Q5aqEqtzhUmAWcDi4FK2X5IqEmW6kAooNVjcbT5KtUMinwIjjHwvsp8wHv
xXg+8Cct9Fw4DFkSASVrJUxcLNWogDeTqlWppWBWBJZIwLsQKFSilku1WoAuqxjJrPNNwDSwoFKt
a2RDCsyPfQlYRJwv0jKhYxSAvUy4R0cAaKowVyrKNeCsEBCVKkSyfBAIjdwrFcBmAdJAMkYMlgMM
n+OWDCngdcACGq1aKiJdQ0cAeYQOV2ekgQApoAK8E+YVNfRhsbJQIVMKxU21JyRVBWwMxFECUuA1
X6sCKUEsgWLCNbkSmaqpRkGSAl5ELocGkSKPzZVmSbUwWdmmA5azldBvIcuUqpl4llADeFUq9GlD
Z4QAyhckClahNE+qkoilQpZSnRMKe6Fg5RAqwQQC8yK3QN4I0bScEVvKZKeoFYlwxWmo5mFKIBNU
DfBqGchySN1NcyZUZZOsaWubCo2jQZkJyA1UIAG7gGMDzYiZeLYaZECYckBI5ACZoY6BroBFwXZc
mQUynwIqRYiyts7PvlwKyJBQo1GKpELoHyDOQPJQaIVkcpXKgGYCIMYm0uJpVNo+HYg4EqO8RNqh
xXUo48FhA3djUu4GuddNy6TAT0naEJeaLFuAAgoiKCETZlVpNnyXIIWo8oFAmlwUsAB1Vj4MXg0c
pLwESBgKBNdIYLJUqqRkbvskq2TAA5Jk0FCaRkwU5irln5ERhkG+WgGYkSAEYiXIZoiXYRKRVudg
jX4MnF8sRYHXiXRxkMYKJAbVV6HUwpAh06qUCmPSU6gpTS7MzFmSJpErNBBUDclrtMCZpMBE+hrw
OQXAeEvg4Wkpcel9uAIezk/DUwUpmfxYXizuz00DfX8m3oefnpCSkY6DFQJucno/PCUO5yb3w3vx
k2OZOK9vqoCXloanCHB+UmoinwfG+MkxiRmx/OR4vAfYl5wCijwfRCJAmp6CQ4IUKj4vDSJL4gli
EkCX24OfyE/vx8Tj+OnJEGccQMrFU7mCdH5MRiJXgKdmCFJT0niAfCxAm8xPjhMAKrwkXnI6KH7J
YAznZYIOnpbATUxEpLgZgHsB4i8mJbWfgB+fkI4npCTG8sBgDx7gjNsjkUeSAkLFJHL5SUw8lpvE
jeehXSkAiwAto7jrk8BDQ4AeF/yLSeenJEMxYlKS0wWgywRSCtL1W/vw03hMnCvgp0GFxAlSAHqo
TrAjBSEB+5J5JBaoaryJRcAS2M9I4zXyEsvjJgJcaXCz4WKWrfGOwHhH8B/o1nhH8M/dEVihb+M9
wf/MewLSesa7AuNdgfGuwHhX0DybG+8Lmt4X6LRjvDMw3hkY7wz+r7szALFJ/W4Dhr1/AyK85S8a
9Q5/C4EulilyqDZLQ7YzYZurFmaBp1m1XMHEY4rVMiYeL1HmoVc1eFVLQBt+3MTEE4VaxX+2GvFA
Q3yAb89F4N2JZMmziij3/M7MMqgioeKFLc2cXl3uORYMldJpNLY1YWlmGmzHoLubYoTQzCrYjGZC
K4+k00yq04jeBNNgxGNxu1IP+B9tAUhBiVGJjiqwkHaFQHgbIDNxeiv0HbB8453w6Fp+otkb7e73
2ze4VZe7ZRDlJnuJcsaqagadRqc7hgEWj4ziuIz8+p0pqecjhK2eW5op4KsQscnIMDFzpGeksR2J
VrBj4WjVR6jJlSpytEoF24Gwg4PmjuYCiViuVIjZ7QgPOGLl6NzihQ/bm/CC8wxHt8b5dKlcEpKm
FcpVeGoMl2jnasvuSEQTkezIiKiIiP6gG2XQJcrq/hHObAlrOG/taJKUkipg+xMdyG47RYxUBT/7
jU3j4by05E6RnKjYkJjwiLiQuGheD3YHwoeUyKNFidLIT9CJclp7Qw3TTDFGOc0eA+NW9HIaDZuq
Wmg3aFnVxi0vVqw5Grbm+k/2Pr0VGou7ya86dJjxS1bf/YfKVr/dcOPOyPEvmdceF46uDndzjZ6Y
lD2fEX+rzaWbjye8iqoz8fp2qlNfh9pp0f1ePX0bEN1vbEF5nimPG8tklssejrR7+wvXOv+7N7LE
hUl1066W+r0aMSr7xfzFPlNCLw3PWLrytOhEZYcNwU+6bO9ccIPu3rBmYMLt2jmLop3Cdk+NSbpz
4mS5KMNk2cMzkyf/OHBH5arjJesSbgedDFZdnFBu2af9vcOuZ0z9tj3a+rRtXOR3psSaPycX2Fe8
ydtqOofGKLdfWm0WnTR6jmqTuPa8faTZjYK511o9fTK9qIIWPq0ydewQOgPE0ZJymiXQiCnhCVTq
aWfiYuKU/eKUR3/HI+y7dH/ZrJy5V5a33XAE+ZCnj4kb4VLq5BP+8oIgTmX1oPubgjd1wev3RtTZ
E+lwgZdJEtGL4FfHV/MqYqgP3UVqWbObGlWeFI6GUncemlC9GaEVkRGBV7LAEqKvmQUITFNTcxrN
JJHoSSTo+gS94iuKQGFhYUsEJOrPYNYSjpDfDiY2hJUOJcOiWUAyoJfIqj8MPFG87dzttWbXtnlm
sfOez8tZ8dAqt0uHBaWxFgnHVp5IvHF1VUfHwic11a3cPV6PiO7OXbX2nMWAUZ7bjz5os3zaXjuZ
866ABd2n1GnGxyen4lOmD6p4vJHBWeh7ppvZfL+Acv618Hunrv22ed6GDW6312XzaKc6WdXlPixw
5Eg6neu1eujNTpdHlzSYXAob9cF1Tba8ZNeGDIvv2v6+Z0Vtb5Hzwl8qA3mJrzqtlk1+HnkpoLre
7nTe5EftxRLhgdogjp/v1LFbOgcfvnhH9e6HEflbQxL9L2wbOOX2xsonteF31i55GlF2c6fCLm+o
etm1y4fNdlyYlTE0b3iu/9wliVmmr05q60Y9I8rNaCCN3TVIY/vuTnxZUpZ69wNKY/sMtWYN0tjX
/0iyCCD8yKD3MpwXS/A0aQ668QCGhffebJTNIokoNptDAAgns1ljl9D+I/xR84xPzP9tNprwzRbf
veZT55YWO7/1G/pWPYH5+tmSqgmz4jYvOTpkYminMFa76UWvR670KqdtKjnqvp1xJO7+/jkv3ph4
Phln9aG9ouZJTpf9/m63Arz+Mqnkiur/2Or87QPHuRFXolTpys71a3iWBH/3z1OJOTZHCw6/0Mx0
KTw5aVvlQYtx+IN2KyIeD99zTYv1+ubU79Pvny16P/n1mqETuuz4yWttVtXO/WNrp609uy74dPqb
iIvHh8/4s92H+uF5R0dbFGivOfROOPMYO5SQuMQ84lY/23cj5x/6s/8f4/46O9fea8r3N8e67j57
ZJEn7eC7hOWOM8KqvBM4L/f4LsY2/Jx2ZIwicEBZQ5Si9Om2ekfr+7psVAo0MpJMNx1gutFX5kQL
mj5SGQbp6ujZrLG/Do2+9yFnz8BTh7at2rzXcTYhgNOtTEAuWhpP8JpXmnCCA7umjsGcMIJgc4JF
UUR4VoREGBIenRUeEs4JiwqJCuvICRFHRbCzhRxORHi2qEkKTFCIb6Wani7/wTUysv0m+Yoj+fSZ
n06BLWYopUqDsiBwF+DHwIuBA0P/HQJfQojIECIKpUChQQrMIMBpxSAF8v6WgC4LfoaElrCBjDvS
aB9M6ATWLJwZ5XQaZubidanPntRDPimLexede/Dy3fEdv+16/Kpt5oO0Q9J409/2Ha2/8XbOgJlD
WkUF7DLlOV6bWzxhe/aqS9vu0zN8NnfxKeLK1758jPWvnPONxzHLmSfmesQSK5e5HNwaP+Cv4PBJ
i6b2jdyb7LGu/RGH4+fLHVZGPFrb/tBU3+/LJl3197iZ7TmxK+tDH0bSbsWYas79jXWhqZmDzGqd
vz3kKdqssfnjbImffdAs3nLOmK6zuvbhF/pMfF/rcPCbWxbOvfcH92cPiB42a8XSCXmzApSP9629
t4PneiwruWxTunv8lNnL5LsU/gde+nsdeoCvtK59/Iv13MobwxZIx9R0PCfH34/77cPeLVUdLd93
cdo922nlropjDeW7V2X4xrhtShhXVHHi1akF3dpccJp4e/KiXN8JuZ1XHixN9rtt4Z0oejf/O+ek
sE2ZQ1PO9fwpasoH1uXaIUtj8g4X/Vq7LW/qGNl49Q/3lr1ZdNn9bPRb8WF5V4tbI8fUrtm+ZOuI
X2dlLi3pe7R1fNYp74a3X+1jW78I7SpeFqkcmtptc+y0lGrrST9/3ff5wZzxwksLZ+879O1RZfz1
XazKB7XP1xPy+mH8FXdnFRzaYbHvfee/1moizTZk/trmzLa/Ko+M93hSOoyW8mPbMk3d6QHtu3Xq
63Z1wsOcffzlob93mNRl8In68Njpntun2xSUd23Ydz6kxoQ+JeFVw2X6r4zFoAiYgyLQQBYBK6FL
bjjK/R7Nj7BDUDq1spzhN/G7J0wxrY0LA3gjuw3h2mTQUu+swA2Dybzp25g3BUolSJ7AdaXZUpFQ
K8G5+dpcpVqqLYbJnYgkwokwNicijIgGyZ3DRt0wAnb/vTP03+X3RTWy2quXEmYEjcxjtbm+48Yf
++f09kld88tlt2Rf+4cnl59MXKMl8Fb3zX9Ln+nMr2zbY8ba2QMJv4tY3p0RO+onmtu/sDOZ/Wji
Ma+jYb7jFzx5luPBfDvi9gTPe7eTl9Ts9kk7Mvk171fLE4PXnVjfw2Txq+9l3+WcC/g9Lm19xYlb
AXEs/9UVKRkCm5sM5pth06YRivFP+xELXn99tqrujnfV1y9POT612JwmF2zkTVuUgPWMz27lH5i9
ourmabOynotfjV3eKt7JsnzR2AcZRe9pcz1TLcZhDkTcg81XfOK27QtJX7SuXRGXXXhs3tXOY76r
EdI3edrWvn0xbwPtl/a90j+8Mt27B7fW5fdVQCPLCXt9xjElGODNIJ+3eLqE6dvT3sQE+F8F4WBm
SdUEZxocwYiy2WRuLptGlE0udbJbXT60e6Z/1a0Ojm+Drlulzex3c2mNaKnwH3fPcofiNS41PauX
rUnU9H1m7siSEKlkUeAToA5Vx1RzK7p9+blYPw1/lAymclQQ0g0KQgIRR8QaFISo/+RMDOWIIbF+
4XkY6Nqh6pu9AxmxHS/f3bim8NIvxb2TaLUs7fABchvHVb/8PGLqFtaZ1ou/lWdt6UM/mow7ps65
XNL9Rp9t6/rO9bjuSatYva3oyaQT9Z1pD2/8PNXK9NDkhBuP0pwvp6yacfP25GG/le7+s/KJWeg4
xt3pQb7tVW+ev71ZNIdl+8L8hmq7W/KCKXlW6plbaqLn54Ts7213L2tgN5fZk/BuN8zdOa+OsXsW
sLsEq60P3VN1+TDOyvHqHivhlEfntrjeT540en9E8OAlO+9vH2XdY8SZNLX3Q+LItiLJwAE0Vysn
u1MXnWb/9dVP2X3rQkJvvxpXcax35p0FqkrZ6ujEM8+Ld/7gVpIV2LB4XmC4WaF71uEu7eRe5Y+s
DzK3/RpTd+tV/ahNfyxdoY3Ykrx/uE9rvwLrrwTfDu8fF+O0va5ufVLOoUU9PpQWe5cudCay7/Ro
Pdj90ML23idi7gbf3fYs4RjzzHlOaaJfUILvkP73Mhu+vzJnwZFOyh1l/lqzVg8LvHfOK9/tn/5j
7bAuE2sKhBsVNY7f7/wh/lFr5btvOLIN76/2PvStz+HsHQs8x7cW07uErOs3dctN71ub1h8RbSxK
Nz3DZaWurly/rGhVXfWsfPcLM8Y75rcP5aywUFQP+LbDzuqGsUe8z95vl3J47kP+tRc0iXKi9ahD
0kN/Ku4tr/qFHfjBbv+AgeeT2tacfx26sBsrwyXvsOOSd0S5eQlRbpqlKwV2006Rfzui+WNA2YR/
JBVzCIIMyMAvCcjGJwI2KBtRHCIimiwaHVGXTcDuv/7EUk7/uHbQYe2gg9oBYm7Vo9dqBw/WmvOK
H8odksK3Pvmxr/eiHm2D8u72T/1hi1mUuwl/6+i9Nu0uR+YdaH3e+lHUnjlm6w9F/0ZzYvc4PdG2
WDz+68qhvrJ1C/nz7+YOPnV1XtoGK+bedRdWBq8tsVx3bla/I0PdTe9mF9zhCPxah95eZZH6a13s
5kHn97EY+atynx6VP+00sMblWdzWa1Hi1QpxRNH31SL7kNPdv3v5xxVz298GFi/jB962/bnasfDn
yi4Nb/4I7u/glZQZsLhEfa11p838wecfPIiZPubCiA0jKtpe6Fr77aA7E1PGuj+pCe13c1rnkLVh
ffdv7vqec7qO0aV2w7oZUV+fWlDK/Cs5c7p3RIe90Qrx6LSt8+3XtPEZe/TZVkbF5BdDHp0Q7Py2
cvz2Xd7aDkPcAn485h8Q1WF2dM+Ov46snbHWw2f5yux6odew6wH8BUMm3Ogw6LR3r66CfZv6dPNl
PDpZMiD0N58/VIPse8cV1r3Erm9fTS8fcmmXc92Otmcyet2OrrG/68Pf7rYldiTv5u696pJr6tu+
V3fGzdnfsMejz6Uxk+uT+MTyVVOu1g9YtO7t5fXZN3ZXlY14cPZBr9v8wOWOAd8vH5VT+uc3WUVD
NoSOPddn/sCdhQEBjx/I9wZMZU7tHpmy+/q42In7LBP3n1kWE6qd+ULxsgjvy3QcNHTm3K4pYWMv
rp/gemVh8rNZ67fHVctmn7p2dsK3+tr5ANTOuy2Uv8bi2eJzSRv9Bie6iU07KywN3fjEYNymdfWj
omz4xKMO6URnT4v5yck0+fq95QfZJ30mhhP9yeIGP0JNqU6q7lXB/48+9AFxC6IWBKv+oWQIETaE
w0FlbrBBmRMQqUSyQZnr8WVl7jP4tUTZIsg8blJWRZRVEmXT9UpiMYiyMUQ3HTk6zSXs7x6z4I8j
A8mkcqG6WKTSsHK1cqK7HgGdCG/HwT2xRAz+kQ54uTYEXa6Rl7HFoKehrokl+styFu7Z0oNYzpOK
ZbOvpRe7s06f1+a0n2c9q9V10Yw5PWaNOlVsM223ZAiL2fXlXvVJ+Zj3P3e7Y3Wk8874lUueSi+J
draPWFY1SDJ22qhJcakZ521mjDzl3svj6Vc9JglOrH+X90dXc1bgvD+7tF12ZpNnYWX0jbviw7Fd
ikp8njqO+n6adszkZ0f96HFBe75x2LZ0panNvAe5r3NZM6uDugXl9eWLvCyliv6zZ90c82zX1Kdx
wVfedj6xI6JB0WHtrXX+D05cfmq3bk5A1ewkuy7WTywmnvXay3G78Wh/yC8DFm7kR1sdsNpzYM3a
WxsuXHKe0JvXN4oz3N99dO0z/5dXmJ1w6ewN/SbmKpTLN2v3djc1+54WFNC1vJtjUrb1rrqkv65P
He2hdB7FW15wq3uQZMneQYKsir2eoo5VFVcvPn35xKVmrv/148uqTjwcJOL+McB8/viuZoVmJ81q
872cfhYKNz36/UBbk5+vcg/aBTy8Igmtr3peM3DWeexsTdyOfk+rlln2SnCYU+p1AgvcXztvWTde
YbuIA6cWL15UUtL+dcJMr1Vv4n1K/1r4cmfe5l5VN+7nF7nX34ucU+zW68PZOp/c/D/XvX476b51
6T1p53VviQcmiVOuXs2Xi6Z3ObkgMzllZ2mf9jVFrTjeJQ1cq9pub1YcWzpod82EeX2GZyYn8Hb1
ODyvYIBVaULeu+JFu3fI5cMOCzSOtiWpx9nlJuuJcpPVdBqNKJv5bxeulj8ObLwcqS7bB5MP5cSW
DLaN4c0L4KKxZ822IwxnnQmfxo0mbJDaph64d+rlY4u9RNi2fTmb5lbYLG94RIgNttiwM4n06qDS
gBZ/hi/947+xUONX6vvJyE7X/zoB3qw2m5TTsDFDxQt686ay9iyZU7fOY72/SmVm//Ux2aRZyuLt
Xj4Jf8kenxFeGdJQmRTkJ80um7Yr6f0b09d7ooQBS/wvZ4240n6Md9DzkdvP+WQPTBZV3Hr5VdXZ
H3irfHN+eVvM3bvw/sLwIM/KDafWcbpND5xWv/GHOyK3mnPtq/PKLvucqhzt1+1x0s6neSfLB/26
KSKEga/slejCs7IYJnonZa3NOn67/p7pfPvE41eWL97S+YeTPf68vVux2P3rNrNXeB3hdf2w3Dr+
zqB5z3CLQ2NYv9N/fOre87FjX0lVQOq++vtj6jV3G2zsAhquR7sv/u7+vHUduNnTJafGby6bvKOo
9aAyeYeSjs9Ojus3Y2JNOT0AHE98G21kxi6nO4OhVsg1p/xrD+It37QZ+OQgws3QJa0bbwxpgLh+
xpRtjz447siO4LDhV/+PPDJsU7tbnU61VgyebXL5+cXKC5VvLX5r9sgEfSV7yOWS39+9jpq6ZuYw
6+2Fx3rwCZ+EvpfqBg58Mfy0LPZIwP0nodk/SAfXt/7z5hEH5fMl11ofHuS2eb7tm35tuI9CO/3a
cOZS1vfP+GHDVuPr7gwcNmRy0onDLElI9wMxKZGjV22cOfjDcUXYvguPlpezzjJ+v7N/y72KApsA
995HuJ1uv4gQpeZ0Yzx1nIoP2JTb3nNcQ4H9jJLQK191HjV9jNvcWQf2xL3OLLP9auut276p958P
Wz/Zb3hEL3t65tPI0RfVQ638HTzfXcxNmfC1Q9dHcQOfzz63iWMpHHwz3mHKgqHLF5WZZTCs2z1d
ccxt4/1po4vkERdHXy58Mo2+0dtdfZsjOCge3ZByAPtfE7fUPg0KZW5kc3RyZWFtDQplbmRvYmoN
CjE3MyAwIG9iag0KWyAwWyA1MDddICAzWyAyMjZdICAxN1sgNTM1XSAgMjRbIDYwN10gIDQ0WyA2
MTldICA0N1sgMjQ0XSAgNjhbIDg0NV0gIDg3WyA1MDhdICA5NFsgNDUzXSAgMTAwWyA0ODNdICAx
MTZbIDg4MV0gIDI1OFsgNDcxXSAgMjcxWyA1MjAgNDI1XSAgMjgyWyA1MjBdICAyODZbIDQ5NF0g
IDI5NlsgMjk5XSAgMzM2WyA0NjldICAzNDZbIDUyMF0gIDM0OVsgMjIxXSAgMzY0WyA0NDFdICAz
NjdbIDIyMV0gIDM3M1sgNzkxIDUyMF0gIDM4MVsgNTIxXSAgMzkzWyA1MjBdICAzOTZbIDM0NV0g
IDQwMFsgMzg3XSAgNDEwWyAzMjldICA0MzdbIDUyMF0gIDQ0OFsgNDQwIDY5OV0gIDQ1NFsgNDE4
IDQ0MV0gIDg0NVsgNDYzXSAgODU2WyAyNDVdICA4NTlbIDI0NV0gXSANCmVuZG9iag0KMTc0IDAg
b2JqDQpbIDIyNiAwIDAgMCAwIDAgMCAwIDAgMCAwIDAgMCAwIDI0NSAwIDAgMCAwIDAgMCAwIDAg
MCAwIDAgMCAwIDAgMCAwIDQ2MyAwIDAgNTM1IDAgNjA3IDAgMCAwIDYxOSAyNDQgMCAwIDAgODQ1
IDAgMCA1MDggMCAwIDQ1MyA0ODMgMCAwIDg4MSAwIDAgMCAwIDAgMCAwIDAgMCA0NzEgNTIwIDQy
NSA1MjAgNDk0IDI5OSA0NjkgNTIwIDIyMSAwIDQ0MSAyMjEgNzkxIDUyMCA1MjEgNTIwIDAgMzQ1
IDM4NyAzMjkgNTIwIDQ0MCA2OTkgNDE4IDQ0MV0gDQplbmRvYmoNCjE3NSAwIG9iag0KWyAyNzhd
IA0KZW5kb2JqDQoxNzYgMCBvYmoNCjw8L0ZpbHRlci9GbGF0ZURlY29kZS9MZW5ndGggMjI2Pj4N
CnN0cmVhbQ0KeJxdkMFqwzAMhu9+Ch3bQ3Gay3YIgdEyyGHdWLYHcGwlMyyyUZxD3n6yFzqYwAb5
/z/xW/rSXTvyCfQbB9tjgtGTY1zCyhZhwMmTOlfgvE17V247m6i0wP22JJw7GoNqGtDvIi6JNzg8
uTDgUelXdsieJjh8Xnrp+zXGb5yRElSqbcHhKINeTLyZGUEX7NQ50X3aTsL8OT62iFCX/vwbxgaH
SzQW2dCEqqmkWmiepVqF5P7pOzWM9stwdj88iruu6rq49/fM5e/dQ9mVWfKUHZQgOYInvK8phpip
fH4AB/tvJw0KZW5kc3RyZWFtDQplbmRvYmoNCjE3NyAwIG9iag0KPDwvRmlsdGVyL0ZsYXRlRGVj
b2RlL0xlbmd0aCA2MDMzL0xlbmd0aDEgMTEwODg+Pg0Kc3RyZWFtDQp4nM06C3hU1Zn/uY+ZySQh
k5B3CLmTm/djJgnPhEgmL0ADISQBM4CSycxNZmCSmc5MElPUIopiRJpWP3HVqrXWili9AZGhVaFq
bXdXt24f7Lba1gfroyst3y7qWkxm/3Pm5gXo5/rZb3tP7jn//5///O9z7r0DQABgHnYCVKzvsFbZ
H/+LAYC4kbrJ2e/wl327bAInFyNts3MoJJW8eH4PLngYQBR6/X39V9W8xyM8hvcDfd6RXog5eSfA
/EcRf9GtOFzvNehXoKwP8F7qRkLCg/xlKCsP8Tx3f+ga8xrufcRPAnAhr8/peOXMy1sBMrxI293v
uMbPpeqoPWuQX+pXQo59J161ApRKiFcMOPqVsUfuvwkg8yyAKd7vC4YieeDCeaD8/oDi33Tw+3UA
sRUAfBCoryL3zaLr76vallD7oSHbQPnge2ueoTbCr/8wURSJTK40vGuIRTSW8dMLR0Ps5ErsN00e
+tRieHd6Zur6OqOchOXAMZwDE1hhI0J/Fh+IyhBeIWMggkG8R1yEaH505B+EXi4pjhdFwhG9jhP1
F0iGznWNEtjOSmePifsmV5FFhljy/K7pWeEV6GPAX6M49xicFp8Cx4VS/l4vfTbk/61k8+eg+cus
E1zg+apt+bIX/wRs//+24RIXp+2AZODpQDLx1sHsDQMX7RGKC+IX11FxafLqOdjGLy7vs69rvgoh
7BLAhn0cGDBCwtncs+vOus4Gzh6LRADOmmewhLe19pMLo2SzddatvKx2RU318mVLFi+qqqywWsrL
SkuKiwoL8vPkXLOUszB7QVZmRnpaakry/KREU8K8+LhYY4xBrxMFniNQ1iyv6pbUgm5VKJDXrCmn
uOxAgmMWoVuVkLRqLo8qdTM2aS6nDTl7L+C0RTlt05zEJNVCbXmZ1CxL6itNshQmmzd0IXx7k2yX
1DMMXsdgoYAh8YiYzbhCak53N0kq6Zaa1VVD7tHm7iaUNx5rbJQbFWN5GYwbYxGMRUhNk/3jJG0l
YQCX1lwzzoEhHq1SM+WmZjVDbqImqHx+s8Oltm3oam7KMpvt5WUqaXTKPSrIDWpCKWOBRqZG1TWq
eqZG8lB34DZpvOzk6L6wCXq6S+NcssuxtUvlHXaqI7EU9TapaV8/nT6DovCkxq5bZs9m8aPN6R6J
oqOjt0jqgxu6Zs+aaW+3owxcy+Wv6h5dhar3YRRbOiTUxu2xd6lkD6qUqCfUq6h/itxMKd3bJTVG
bpDdo9u7MTeZoyq0j5gPZ2bajkfegMxmabSzSzardVmy3dG0YDwZRttHjmTYpIy5M+Vl46bEaGDH
5yVoQFz8bECZnmMQY6dQS/t0ZAm1SL4cK0KVnBJa0iWjT8tppyyHUedyZMPLTnCV6sKMeNSYxu5R
Uw2l0/WqmG+SpdEPAStAPvPBXIpDo+jyTR8CBWmdTNcazk/BammpWlJCS0TfiDlFG1cyfEl52VCY
q5f9JgkHDB+0YWwd9horht9spgm+LWyDHkTUXRu6orgEPVmHwWYttatcN505OTWTspHO7JqamV7e
LWMlP8U2c4pqKJj+SzClzm9216gk9XOmleh8S4fcsmFzl9Q82q3FtqVzDhadXz49p0Hq/MYuPovT
IC6LZ7NYlFunmSnSFacK+finY0XtCusNWJWMQqRVqql7TbS3G83mL7goHDlLV7FhZplmplpTOhdf
MQefY17cKI8GCwVcS+fm0VHjnDnc4A3jMtm7YdxG9nZs7jpuwje7vZ1dhznCNXY32MfzcK7ruIRH
J6Ny01SKSRSDFoIFe5gzsKms43hE72KzAiMw3BkmwGiGKRoBZ5iL0kyMhlc5jHcm1SdzhdgKuALw
kVTk28b69ayvY72V9pz1sDUnJ8xZDj9Ih7LD2cU45Nli38zMqSxMyqktpHiabYW3OOeNxzJy3sT7
UGFVzt7aqpwb8bbiPYQ45St8rDjHV+jr993su0VYBqmpWElJiQZbmLz99MbkmOSYZWNhcsJWrR97
Vj92RD/Wpx9z6ceu1I+t0o8t1Y9Z9GOl+rF8/ViePtmQZDAZ5hniDEaDwaAzCAbOAIbkcOQNWyl9
RifrTHTQCbQXGGziaE9fbLGAOWLg4ApQ5/MtXEtHA2lRTzqhpUdSP+qQw8SImRXlBqImtUBLZ0O6
ury0JayPtKvLSltUfduWrnFC9tuRqnJ7MeKdXWESoaQ9WfQQPQ6ERPbcnqWNdjukDtWl1yWtTKxe
1XSJrlvrS2eu9NLZV0vbyDOQQwZBj33oiD7nDj2ldiB1jFHHKHWMUdOz1btaOrrUx7LtahUFItl2
cqT+qG0nPXe75WYF7271tiF3urqrR5LGbUe1A7mgu8fppqNDUY/KSpNqk5uk8fqdl5jeSafr5aZx
2Nnc2TW+06Y0Ha631TfLjib7cWglPeMl++eou3VK3XEoIT0XSwyTHiqyhGps3X8JjfvpdCvVuJ9q
3E81ttpamcZmD01gW9e4ARrsuNnZeISLNWIuurPM9oZUk38lS8wKc/r1WT8SgDwKsXj2xeFzNB5v
OlVeX15Pp7Bg6NQ8+ojVptKvX2HO+hF5VJsyITlRboDSwdILriC9IL3Z00RvtOR45CS363BSTlWp
vRTEq6BSXAs5eC/g74QsgMib2n160h45I+4AeXJ75PXCBCzRp7Q7ejnw6+JqKMaCfR7OwnOkBNrg
ZORVcEIXNwzlSP8mHMPvtj9AE343cpBJrgUpch/sgwK4ER6EaiEzchTWwnuGBEiFPKghPtBBCn5z
3U9eh8uhBWWswFfSWyGA/Qakf0yW4wwBI1yF2u+Ee+E5+Bf4I2SgRAucInryceTH0AgdaMNOOA5/
EBvE22A+fAt+AAfhJ/AfxEIeJn/i/xw5Gnk58p+4qhgqYSlsgR5s34bvIt8P4J85mf9eJDOyM/Jo
5OewAK0/hF7/BH6Kuj4iEtlEnNwj/MjkXyMDkUPsjTSFWo+tHr1phRB8HzlPwXkSg203npN1nHMy
MZJGdwpI+AHdga/W/XA97IXb0Yt74AF4Et4jdcRNXiF/5uK5XdwJsU3fqm+NOTHxm8jqyEeoIw7M
aO2VsAPfqK9HW++Au3Dld1HXi9jOwgRZSlaQleRy0k6+SW4m3yf/w5Vyr3Hn+Xl8Al/G2/lu/lr+
Lf4TgzixfvLA5KuRtsg1GEs8jjCe+Ri1JuiEreCHIAzDtbALrduPbQyjdwibivE8ge0F+D28je0d
eA8+wO9qEX00khJsFdhWEBu5gmwk20gfCZID5GkSJs+Rn5I/kXPcYm4pV82t59q5Ps7PhbgxTuXG
uRPcae6/0coavpkP8t/gD/HP8z/nf8n/Dqv+CsEheIRB4U5BFX4jnBXOCZMiiDI2i+gQH5x4aLJl
ckukILIi0hO5PTKG7T2M8UL0pgAK0Z82zKoTerFy/Ni+hm0EY7cHPboL7sfY0eg9DWF4Bqv0eczv
S/Aq/A79+z28BR/DJxgc6l8KMZNyUonxvYysxrYZ8zREriW7yH5yD8Z5nBzFdpK8jl5OooebODt3
NTfEXcvdzh3g7uWOcye5U5iJCK/DTKTzq/kW/kp+C381H+Lv4u/m/4G/n3+AD/Mn+ZcETqgR2oSA
cKMwJjwkPCn8TPiV8LpYIa4QR7Gp4lHxWfEdXZIuS7dY16EL63WGEcO7hkk4Aj+DcTh64ScT2UtM
ZBx+SN7lBX4X9zLXxcVyp8hu4RekEDNQS0DcDwPwX2hhNvklt4xcyTvJZozfbtJLtsB3+AX8Q/wV
8LI4QDr4NuKCDuEAfCq+AA5xlDvMc+IoP0E+4Q6BG/ZzOyYORuxkHnSQh7lHsGKug1ooFjLhFFct
HCf5XDF3Qv8ECcNKvY6v5msMCYg9zL+NZnYYEsifwMG/hfvnTdxb7dwjeCa8Q17Xr0frJvgnkec6
WEkenkyEg6Kd6yYLuIfJ2okbJ/6dvzfyAMng3gKYSJyo5xqx4jZGHuOeg7/AgclPhDfgOe412Iin
hpPtnP/CvTeMJ80m+JSLx/3UgeeIH8+mPvy87MPvZx7rZ4VtoU7vxK89UXDyYNSJTp7nMmP0gpNA
hqF4eXppq+lc7bqJ2lbTR7XrTBO1UFc7UUvvyopFiebEfHOiuU+ATyX+5Kc2Ec6DJJykX/V4osJb
eJ7GQTosOwYkfr4eMxQm1z+VWmmKzQyTbFuccXF8pbB4/rYMZV96qemj0xOnT0PdxEe1dSQxqbq6
smK+zBcsWbx0URV+oOrnJ+vkXA29qaBL12CtqBe5ekt5fX25pZ708aVLUhrXrl2bUXL+BUt9vcVi
s0H0NzThLJ73etz3B21rl8Nybo3gFsIglhtrjWuNW41e47VGHRiMRB9j1OljRDBwfJwQix/BQrZR
l2w06gjH89lGgiABfbYhJkYnYsCMYS70lE3gjXEnuK/h28wP8bQTsTeST47E0sBlmM6dzjxzJh0j
lnmmrra2ttqKYRNvsZTect2Lt1jS6UCSqmmjf/raWvyrrICryFVk/iIik0XzRTPh3z7omnjWPfFj
9yHukYmbSB1/gtz+16fEtZNB58TC6Fe/7lX00Aq/tZWvtl5pHbLebBUS5IUxubk58sKM3NxyeWFh
bi4nLzTkyiZ5YUquLMkLC3LlcORbx9LAKqVbrNYw8dlsaenJaWnpqSizMC0VwdRUDKA1zZoupZVz
ljTCZ6SnpnDWwoIYfNOz/gY60irT0jIlS3lhjvRyAuGoEKMpIaOi8mVz/VF8g2plpYNVQ+unWWl6
ByvoHaCxqK2lfVo1TXVidSINQmL1nNBMvYFVVpCrzCQxOS110aIU85JFVcuWLklcXCDLS8yEmFPk
XL0u5YJZwudNnMvKb6uYLKrYlJfaujkdz68PyGmyy3plXuqC/DbrxMmKK+XUiQ+F4KfXXJdTkp+/
WArwQ6H2/POvCQz5dHSavO/8rdGKfpPfjidIMSyDQdvCr5eQ4tIFeGiWoMbFfFb8ovKSLB44sSI3
T04IE7MtPrXKQCqq5NhqDFJcmOiPLdorfViQUSXi660tttxakLG8+kNziZsFat2Zc2dME2dOt9Iw
Qd26M3VnzphqaxNZiNKqWV0UFBZEdwD9yQa3A6KFBXKuLiU5NS2V0iC6RZam6ShtURVahhwkXGS5
Y9Nd33t2e0Nlfmpixs48q82+bfvT77a3T77/3OPvX/3Mr+77zn29O2+z5mby2wrlr+1c0jq0pnxl
boUx4eaktHWWsv7+W4eG9r0y+cezqucfd+syXzh27MTP7+n4dkUei8zkKjw5VdzpRfC4rWihLTtl
pQGysvO2xOuzq1JihXkladLexI9i+DFCMoqEsaJaQ0xGcZjMG9+PGx9r5MxpdNV0Gv1H15nvifQA
aByxlS0sNCYX5Cfk5xbML8iPK8qHWKM8T8onC5OxK4zNyydmE3Y5Sdn5gNVCSktNtaxubrgBLu8c
sSWlLsgqSMvPTM++Q1iQmnEHWkmQg/LesAzPFXkpq6dlWlT1LKx8cqoWvQJWX/+UcyhFZ9y9+6W3
hrb47nhzQ0PZ0srdHdc9seORrcGqnGWDH++xFTX1cTf84qYbH7r+gSMHXkpPJFtu9ba8ePAbv3Xb
lzwd/c3yV9xr/BMQC+bjwJOnbPNi9JAZr8uIi/+LmZ4Xpa2nTSzzWPGzDjvutVMH7j516u4Dp7j6
6HgKZVVpbQje/Vs0cu//pXFFn9N+/JW0t/6+GnvhWMwNTf/quhWmfqem75iKBnP43NmjwTyeHFs1
WJjFI+Izcp8G43MI7tZgA77LP6jBMfg+fESDjUSCX2twLFSRcxocB4u4Ag2OJy9ydg2eBxYhm/66
LuDpBHFCC4NF+i9LwhYG6xh9B4P1jD7MYAODb2FwDEoK4/tQFCYQJzo0mIN54nc1mId2cb0GC7N4
REgXn9RgHZjEn2mwAQrEf9PgGGgQJzTYyNl0dRocCy7DNzQ4DnoNb2twPL835nINngdb4/6VwcZZ
PsZS++PLGRw3iz6PwvGXMdhE7Y9fx+D5CCfFR2OSPIs/hcUhCqfOomewtf0MzmK6ojKzZ/HkzILz
GP9OBpcz+FYKG2bZbJglP24WPU6zv3PEr/Q6nIp0UOp0K9I634AvhCSp0Rfw+wKOkMc3IPm9TovU
5Ag5Po+p3uuV2j197lBQaleCSmBIcU3x1XSM9Pf4vFLNkBIIUt5Ky7IKqWidxxnwBX29oeJ2pW/Q
6whs0qaXWCoqo0vWdU7rQkN9fQGH3z0ym6RITQHHsGegT1rf2+tBNyqrl1d3uj1Bqdc3EJKc2Dk8
A0Gp09OvBKVWZVhq9/U7BqTVAUXZITkdfk/I4Q1KjgGX5PUNKwGnI6iUSb2evsGAEiX3OIIep+Qf
HHCGBqOehnx9SsitBKRhT8gtOVCJ16s42ZSvV+p34Bx2HqfDKwU9fQNRMX3KgBJAin8QQxZUpDaP
5HQ7Ag5nCJ22SNJGpPX6AlJQCYWoO3PEUAFBp0cZCHnQSWnYF9jBaI4gU9/v96J76G7IJ+EqKchi
R0MwiEyeASkYQm5HwMWCErS4QyF/jdU6PDxs6ddiaUEpVneo32vtD9F/vLb2B7dFxVgo9QuuGFa8
SFXYkunsSsFBPxqoRLVbJLtvEL0bkQbR49B0ptB0Z0BxhDD6Lk/Q73WMlDEX/QGPlkfqIDrsVwL9
nlAIxfWMMG+9mPYBKgsnghKGUAN6qYYyOlKuGXP8AZ9r0Bkqk2iR4toyumZKAQZr2O1xumdZNoxK
PQNO76BLcc1Y7xvwjkhFnmJJ6e9BW2bYUcLnWcvYXTTDWGChgIfVzYwCunxa1goWgSIPagkp/XSn
BTyo1eUbHvD6HK650XNEQ4Vlie74WH36BkP+wZDkUqiblMeteP1zI2qR6gdGNHaaEBSI8XF7ejxo
8+cXCsWsWvBZxqEVfBCAfvwo9OKH5whiPTBC4vHBtB3x9/Geme+AEI4D4MI+AC7+Hn6cf5Y/gfdx
/kf849CJ6/24shfnnThKcBDvTvxUpvA6lESlhTQuCRqZbD/rHUj3MA4JKV5cb0GoidEdX1pSPUry
4tiOlD5cHYIgwxQcFeQdwt51kbwa9HQEfe5BGl1dw/gCuGZKbiVatwwqECrC1R60NoAzQbx7UUox
09AHg7iaRmrTBauX4OoKlDFbyzr07mK/ohH1oawA+2x3I/5ZXAqLF+UbRk0DuEaC9WhPL7NPYVZX
w3K8aRw9LBK9TFYIIacGOdjaIJPqQesUBrfiOMwi52O1QL1YjboUbDvYamqdh633shXROpEQ8+FK
6j/loVEvY3o9LD4BTf4Udw/jofbSKhhEqhNlDs7JaYjFQ8HRzeRKzF+KSaxSnCyeXpxzzlpFMyMx
26Pr+jWZTmaxxLT2aZ5PWUO1DDAdUR4/s9jPMk3j2YZrqD43y7KD6YtmmtauBBs1vl5WlxLDQkxr
NDufbc2UBUGkeJgVdLZXi8wwk7djFp9DszvqfT/bQdHsRbNLYyZpuqjUmbqbqoJBTZKHRSs4d6fP
qhTqm5t54cd9YcU2zJoFJc6tS4tmi5Xx96MuK/Yh5HEwyygWhG1zrLFM8361OmgFejVeZZaWi/cu
9X2Q/XjqZZGf7TvNqp3FKpq7ERwHtRyHLrGnolF3sip3sNqgte9ifH52NowwylQW/cjpuWA/TmUw
mmE/q69+Vu8hzboeZsdUbr3abh+Ytiu6Isj2QOAiSu+0D2XTeGj6nL04On6Gu3ANrfYyrarpSRrV
Wzat50IPopU1zOLkZLv1UjEb1jz1sL3vRT0u5uelYk/XeBlUhPzFOCqskqJxuZT0qA1fNrYz0l3T
ezh6goVY5mbOm0t5MKX9YrtWzKoB6knUlxDTN/VMo/KjvrrYiTrATlbHZ3oarT3HnKqKnpY+rZ85
P2lUQ+x0CzH5ynQ2p+S42f7xf26NWtjzdkDLzIz0qR3i0aJM64fa28MiHc3tl9/tU3PWCyp/Zo/P
vOE4GM8U/iZ741HmvAEpc95x2NknLBQqhRZhtXAZ9tXI7cDo0LhTy+qRI8DOzlD0P0ny0R8CImb6
/0YveRFtLKK/DLi8A30aLASjcBmFN+N7PL3/F2I6xfgNCmVuZHN0cmVhbQ0KZW5kb2JqDQoxNzgg
MCBvYmoNClsgMFsgNjAwXSAgMTIwWyA0NjBdIF0gDQplbmRvYmoNCjE3OSAwIG9iag0KWyAyMjYg
MCAwIDAgMCAwIDAgMCAwIDAgMCAwIDAgMCAyNjcgMCAwIDAgMCA1MDcgMCAwIDAgMCAwIDAgMCAw
IDAgMCAwIDAgMCAwIDAgMCAwIDAgMCAwIDAgMCAzMzEgMCAwIDg3NCAwIDAgMCAwIDAgMCAwIDAg
MCAwIDAgMCAwIDAgMCAwIDAgMCAwIDQ5NCAwIDAgNTM3IDAgMCAwIDAgMCAwIDAgMjQ2IDAgNTM3
IDUzOCAwIDAgMzU1IDAgMCA1MzcgMCAwIDAgNDc0XSANCmVuZG9iag0KMTgwIDAgb2JqDQo8PC9G
aWx0ZXIvRmxhdGVEZWNvZGUvTGVuZ3RoIDIzMDA1L0xlbmd0aDEgODUxOTI+Pg0Kc3RyZWFtDQp4
nOydB3xUVfb4z31vep/0ZJLMZCYz6ZNeKRlCElIINaMJNSEEgopBIDRFYkOMYi+rroqubQVlMqIG
QUVF3VVQV1HXjiu71igqlgWT+Z37ziQElF3Xv7vu//ebQ877vnvuufXce98bmA8BBgAmvMigpaqi
slGMf/9cYGm70PBiVcXE8RG61dcAc20CEG2Tp2fn3fJ52xcAbAOWamlb3LrE2mj/DuDUqzF/S9uK
5bbyh5s+BbisBECxYcGShYtv/bhiC0CnB0AdvvC01Qs6zrtIA3AN1p/2Vkd76/zvZq0+F+vTYX1F
HWjQ74h/GdOVmE7uWLx8VW+p8TNMfwiwaMtpnW2t75lf7gR47LfoftLi1lVLUu+IxvZYB/rbFrcv
b73h3E0rgLkvx/T5p7cubn+34uUcgK8PAeRcvKRz2fKABdbjeLq5/5Kl7Uv+7nl2GcCqRoCo94DP
haLsvVUfH4meaxz9NcSqgMuOT87aw/la7cppR94YKNTEqaagrxoEIMFyChgEtluz6cgbh9dr4qSa
RkjsFm6xpEM3mKAZ7wVkNrQA6L6T2mUgyuqEnSAHlfx6eT5WmUgUX4SHBVCBYFQKokwmCrID4A7s
guQzsVo1r7thus0GNgDnHuqD8mbBZQMW4HniLrmBjxQiZIajvWEvwP9aEe4E8af4KQZh47+7L/+t
IpsAml+0vitwT/0XiLDouPT3P94vRQ2slz3z43myN8D7c9uXOX/ePMi2wPk/t82RIu4F7T/1+Qom
/BJtnUhk9VD/76z//6Kwb+HsE+XhfJ84rwFqfm6bwp9PXO9/i+DYV/8S9YjPQtS/4i88BkXD919D
2T/yZStghuT3d5iBvqXD5YDs0v2Ro/dS+k6I/lf6E5KQhCQkIfl/F+FG+NsJ8xbBCT85CQ5Y++/p
0X+/iOf+Ms/hX1rEgzD+p/jhZ+Of9M4vXgANP8nvFpj+k/x+4f4JPij5KX6/eNnl4Pgl/UISkpD8
50X2OCz4T7QjyCF1uM0bYNV/os2QhCQkIQlJSEISkpCEJCQhCcn/Xgl9zgxJSEISkpCEJCQhCUlI
QhKSkIQkJCH5/0fY9b92D0ISkpCEJCQhCUlIQhKSkIQkJCEJSUhCEpITi7AEKv/tbSyAun+tRODu
f09PQhKSkIQkJCEJSUhCEpKQhCQkIQlJSEISkpCEJCQhCUlIQhKSkIQkJCEJPPxr9yAkIfmVRQxq
fPA3SX2GKbwT3gAZvIRpN9jwjv9OJz3YMZUPddAArTAfToNOWApdsBo2wf0JRQmlNrVtne08556A
9Buh0N92nP/pJ/Rnga+xG+nizsDBwLdwKzzIsE8sjnnYpECbWP3JhZ9c2J/yXuv7F7w7JtjP9OPG
YTvxCMU68Tq2gq0FBftUsnxx/G/Nkn5PFv2OLQH+sbCjdZ6guabhu8//SV3HCv12j5/43R0m9ZPF
HWft5L8HhEn/Pzy7RLo+EMx55l/qy68hP+m3af1k+V+3ej3Vc+fMnjVzRnOTt3H6tKlTJk9qmFhf
V1szobqqcnzFOE/52DGjR5WVlhQXFWa7szJTXc5kh90aE2E2GfVajVqlVMhlosAgs8pR3WLzuVp8
MpejpiaLpx2taGgdYWjx2dBUfayPz9YiudmO9fSg54LjPD3k6Rn2ZCbbaBidlWmrcth8eysdtj42
Y2oT3m+sdDTbfP3SfYN0L3NJCT0mkpKwhK0qpqPS5mMttipf9YqOnqqWSqyvV6sZ7xjfrsnKhF6N
Fm+1eOdLdSzpZaljmXQjpFaV9Qqg0vNmfaKzqnW+b8rUpqpKS1JSs2SD8VJdPsV4n1Kqy7aI9xku
tvVm7uq5pM8E81oydPMd81tnNfnEVizUI1b19FzoM2f40hyVvrQ1B2JwyO2+TEdllS/DgZXVTxtu
gPnkTpPD1vM1YOcd/Z8ea2kNWhRO09fAb/kQh6cJ84fuAfuGPcTxJSXxvlzc54F5mPB1T22itA3m
Wfzgyc5o9gktPGfXUE6kl+d0D+UMF29xJPFQVbUEf1Z0xPi659myMnH2pR8n/mC+zSe6Wua1dXC2
tvc4Kitp3hqbfJ5KvPG0Bsda1ZuTjf6tLTiIRXwapjb5sh1LfBGOCnJAg43HYNH0JqlIsJgvYrwP
WtqCpXzZVZW8X7aqnpZK6iCvyzG1aTvkB/b3Ftgs9+dDATTzfviixmNQXFU9TfMX+Kwtlvm4PhfY
mixJPk8zTl+zo6m9mUfJYfKl7cfmkqQWpVI4tuO8h5z5yJVOla1JsIjNPFposFXjxVExGjNMGC4p
ySNaMdrWxCww5IatBD343TH1YEJ0jq/hWSIvOr7GktScRPIPumQJ9knu9KlG1GVCw3CfqJ0Tdo28
eYfSbFXtlSM6eEyl8mAHg7X9eD8FPhfBhrGEioezZihLdOLORZuA1UgmHsUYmw+m2Joc7Y5mB64h
z5QmPjY+11J866c76qfOaJKiHVwljcekKL+EUj5IwuyhhDAe12B1hmUorFJ6gpQeTtYcl107lG3r
UTnqp/fwyh3BCsGGOwgHrXDVtl5cElaAW7MaTzdHdavDZrJV97T2Bbrn9fR6PD1Lqlo6yngdjtr5
PY7pTaMtUl+nNa21rOFNhUE9q2+syMrEs6ei18E2TO31sA3TZzRtN+FBv6GxyS8wYXxLRXNvMuY1
bcez3yNZBW7lRp6w8QSvaRomVJK/ZbsHoFvKlUkGKd3Wx0CyqYZsDNr6BLKZhmwC2mRk80g2Lhik
mA6cYjxuq2zzeXjOau7oaWnmmwuiMJT4w3zMMRZ8gmNsLxMUOp/G0V7h0zoquL2c28vJruB2JS4M
FsVwcviZ1NPiwHMKF1QTWBgtRZFXaesLBBqbkvZa+puTcKnNQp3R5FNn4Nkvd9ah3wSuLWie4Otu
a+X9AG8TL6t01rY147IdqhBdan1qrEEdrAE9qqUyfDlioTaMDQZQKt+NCV93s685gzfatKhZWs4m
H9Q4yjDsVKfcxRvKbu4Jc+RJexO3gsZ5IYca+wbTm8hiwSQ21kyTpNRhz9scmNXWYsPZlkHbdFzq
dJZqLGRpxyNR5mqXVGMJZgIflujU6jU+tRsrxB9+r3XzLSl3KpubqfNS6sKgA7Zt8mmxR64RUxks
gLODWbW8L/hzIXaVuz7Oq5naB9Mcq/Bk4Z2WalJitk/vrG3Fw5/Ka9HiKBkqrOJnhDZYx26yKvnI
dTjvorOxL3CXY3XSCMnKdPCHA1+YYNmOCxuae443+GZmZGWqjrfqJXNPj0r/4wVovlT6YaIR/Grx
k3EJ4nhc8qPEcXi9WMyBG1EFkInZMB91Oeo+VJmYJaZDCVjFzCAzxHR/iTX5MUzejroNVQzsQqMj
pXq7dBNvqx7XJo6GEnEUeMUyZCmyBFmMLEIWIguQ+UgH0o5MQtrACxki34qn8qs4hvIwNQptyWIu
NKIK0l1BMHUIVQYRYgpUoh5AFbHXKehDluWo56NejboP9RCqCrtuxxoLsEWGZW3obUNvG9ZowxI2
LGEDhfB3f2KCtU/4zp+YgfjWn5iJ+IbwNeEQ5X1FqS8JXxAOEj4nfEae/YRPyfgJ4WPCR4QPCR8Q
/kb4K+GAP1GNeJ9SfyG8508IQ+z3J8Qi3vUnZCPeIbxNeIvwJrm8QanXCX8mvEZ4lfAKYR/hZcJL
hD8RXiS8QHieOrGXsIfwHOFZavaP5PkHwjOEpwlPEXYTniQ8QXicsIvwGNX5KOERMu4k7CA8TNhO
6CM8RHiQ8ABhG+F+gp/Q64/PQ/gIW/3x+Yj7CPcSthA2E+7xx+cifk+4m8rdRbiTcAfhdsLvCLdR
8VsJmwi3EG4m3ET4LVV9I+EGKn494TeE6wjXEq6hclcTriJcSbiCcDnhMsKlVPVGKn4J4WJCD+Ei
wgYqcCFhPeECwvmE8wjn+i0FiHMI3YR1hLMJawlnEc4krCGsJqwirCSsIHQRlhOWEZYSziAsIXT6
4woRpxMWE04jnEo4hbCI0EFYSFhAaCfMJ7QR5hFaCS2EuYQ5hNmEWYSZhBmEZn9sMaKJcDLhJIKX
0EiYTphGmEqYQphMmERoIEwk1BPqCLWEGsIEQjWhilBJGE+oIIwjeAjlhLGEMYTRhFGEMkKpP6YU
UUIoJhQRCgkFhHxCHiGXkCNBZP4YN6ayyegmZBEyCRmEdEIaIZWQQnARnP7oUYhkgsMfzRe03R9d
hkgio41gJSQSEgjxBAshjhBLiCFEE6IIkdRCBLUQTsYwgplgIhgJBoKeoCNoCRqCmupUEZRkVBDk
BBlBJAgERgAJLEAYJAwQviccIRwm/J3wHeFbqVn2jTQi9jUZDxG+InxJ+IJwkPA54TNCP+FTwieE
jwkfET4kfEDt/c0f5UD8lXDAH4ULjL1P+Is/qgTxHmG/P2o84l1/VCXiHcLbhLf8UVWIN/1R1Yg3
CK8T/kxVv0Z4lSp7hSrbR3iZ8BJV9icq9yLhBcLzhL2EPYTnqNyzVPUfCX+gzj9DeJrae8ofVYHY
TQWepIaeoF4/TpXtIjxGeJTwCGEnYQfhYap6O1XdR1U/RFU/SHiAsI0aup/gJ/RSsz7CVsJ9VPW9
hC2EzYR7CL/3R+K5y+72R45D3EW40x/ZgLjDHzkJcbs/cjLid/7IaYjb/JEexK3ksolcbiGXm8nl
Jsr7LXneSKkbyPN6wm+owHWEa/2RUxDXUPGrCVcRrqQuXUGel5PnZYRL/ZFTERvJ8xLCxYQef0QT
4iJ/RDNigz9iFuJCf8RsxHp/RB3iAn/ETMT5lHceeZ5LLud4tiIPGqusnxtqrPt1k6xPoD6Ougv1
Me1JVj9qL6oPdSvqfaj3om5B3Yx6D+rvUe9GvQv1TtQ7UG9H/R3qbai3om5CvQX1Zk2H9QbU61F/
g3od6rWo16BejXoV6pWoV6Beru6wXoZ6KepG1EtQx6mF74XDcBJYhSPIDrCydf5wvh3P9ofxpbWc
sMxv5ktrKeEMwhJCJ+F0wmLCaYRTCacQRhNG+U0cZYRSQgmhmFBEKCQUEPIJeX4jX6e5hBxCGMFM
MBGMBANB78eg9DEdQUvQENQEFUHp1/NQKzwzkZ+h9qN+ivoJ6seoH2E430V9B/Vt1LdQ30R9A/V1
DMufUV9DfRT1EdSdqDtQH0a9CUPxW9Q+1k0zvcZv5kt+NU3OKsJKwgpCF2E8oYLmYRzBQygnjCWM
oSFHEiII4RzbRVEU/B7r7Y+KAn64E2A3qigC9eVMwnSK+jTq2VTCFMJkwiRCA2EioZ5QR6gl1BAm
EKoJVYRKgp2QRJ23EayEREICIZ5gIcQRYgkxNMxoQpTnRuQA6veoR1APo/4dA/wd6reo36B+jXoI
9SuM6peoX6B+gPo31L+iHkB9H/UvqO9hdPei7kF9DvVZ1D+i/gH1GdSnUZ9C3Y36JGof6kMY8QdR
H0Ddhno/6o08+sIAzfFawlmERX4zvgqxDsJCmpYFhHbCfEIbYR6hldBCmEuYQ5hNmEWYSZhBaCY0
EU4mnETwEhoJ2QQ3TXUWIZOQQUgnpBFSCSkEF8FJsUkmOAhygowgEgQCox0JntuQAdRB1A9xYl9F
fQV1H+rLqC+h/gn1RdQXUJ/Hid6OeoHotJ4vuq3nMbf13Jpu7zmbu73ratZ6z9681qtdO2pt/VpR
u9aCOHPt5rVvrlWcVbPGe+bmNV7Zmog1gmZ1zUrvqs0rvdqVTLeipsvb2HWg61CXGNHV2DW/a3nX
1V370KC8vWtb1+4usS+wyxPWVTKqurvr8i4hAvMF6GJGbk7q0hqql9cs9S7bvNQrW1qwVBh1aCnb
v5QJOUvZlKUtSwX0un9pcmo19y5cGhVXbVqas9SzVDyjptO7ZHOnd3JnZ+e6zls6H+uUr+u8rFPY
ineCp1Otrz69ZrH33cUMdgoBMKHuEgJ+UdO5QxgEBp8Lg54AOxUn4BSciEXuhd6OzQu9C9zzve2b
53vb3PO8re4W71z3bO+czbO9s9wzvDM3z/A2u5u8J6P/Se5Gr3dzo3e6e6p32uap3snuSd5JaG9w
13snbq731rlrvLWba7xTatgEd7W3Siyy4hMEEvFnSWJ34sFEmbYlYUmCsCRhf8LBBHFJ/MF4YZ2F
GePWxV0WJxrxItAl1hp7WewtsVtj5UbpRtQtCesOE5aYu81CjtljftG83ywD8yazYLzMeItxq1Gc
bJxr/NwYMMq2GtlWw2OGFwziZMNcQ6dBNBp4WjR5DO7caqPeqvdMyNaLo7P15frJevEyPfPo3XnV
Hn1ySnW5brJurk68Rcc8Olda9eeagEbwaDDjc3VALQTUDERmYwyYCSGqMDbbWKS1WnyE8X+wlANj
l0NjRn2fMjCt3qeaMtPHNvic0/nVM3WGT7HBB94ZM5t6Gbu0uZcJ4xt9Efzv1qX0BRs3QkJFvS9h
epNf3LQpoaK53tfN7z0e6T7A7wFdmjPmLOtatmx5xrIMvKDOWYaW5V34I4HhFdm1nOcsXwboknEC
4R7LOLokp2Vdc7uwDsxA8zLJzFNzJJcT1fEflROO5D8h7Nds/P+2AC5kvqqXjVyIfDHgOl0WM3eO
9BUA5c0Ag1eN+E7AOfjnt7AZHoCH4XF4Fl6Gr5gGWuACeAzeh4/hSziC+1bJIlk8S/sZ3504gQye
J18MenEXKCAaIHA48NHg7wMf4fFgGGG5ClPRMtdRSyAs0H+8bfCqwb7B5xVaMEllTcJzaD3I+gOH
hXKeDhTxtHAhv5dKHFTePLh18JZjurNE+j7GKlgNa+BMWAtnwzo4D9bDhbABLsK5WIf3F8MlsBEu
hcvgcrgCroSr4Gq4Bq6F6+A3cD3cADfiPN4EN8MtwTyevhn/XCvl8pzb4E74PWxB/g5uhzvgLrgb
0/fg7G+B+9BGFkrfi5ZNcCta70Qr9+K2rfjHB73gh/thG8aM0kOpPtgFD8JDyO0YzR2wEx6BRzGO
uzCyT0g2bhlKn9iTrk/CbngKnoZn4A/wR1wZz8Ee2AvPwws/K+epYQtPvQh/gpdwre2DV+BVeA1e
hzfhHXgX9sNfcNV9+oP8P6PHG+jzdtDrPfT6K3yEnv3oSX7k85aU+6FUwz4sux8OMBV8zQQ4AgG8
49G7VorQ9VIcefR4dG6X5pnHYyumeYTuGo7NvTjH92I8eYrf3xCMxn3o24szODR/Pz5rzwejQ/O9
E334XPCcvcG5eCYYCV7Po8Nln5Py/FK5J4ZrPTqjNMJXRszOWyPm8K/wN2lmaPYo9+jscY8D6MNn
mddx7Nz+BcvS7POy3D6yDM97A9Mf4enwKc405ydSJD6BD4bvPwjm98Nn8Dl8LV0Pwhd4nnwFhzD9
DVoOYuqH1uMt3+Kf7+DvcBgj+D0MjEgNHJczAIMYY3zBYAITYfDo3VGrpDImZwo801RMzTRMx/TM
wIz4uqI8Lkc7nGP+QY7uR/LUkiWMhbMIPC+jWQyLYxY8NxNYIrOyJGYfkRc7nGPDHAdLZs5gXpRU
Mna4rBU9okf4prEcthKvGczNsvE+lxWwQlbMStGShek8TJdhXo7ECpgC8+A0OCz/UNiD9UfgqdL7
c09t+T0QCZsC3wUqBm8b2Ck+yBrZHpwRAwQwUqczD2ySz4FT5UsC3zB74Av5hMCnssOBT1lu4BBo
xE3iAtwH78kmwln4FgiDy8Q38cQWQQml0ACToHEn6NlNeKyXsee2VVaqspSPYlIAG3sOVBi+mzzh
MkFvsZQ7ChWXiFPNteXKS4RGKB945+2n8bI3rDR7L8t+u//VftPA0+bS7P59/Tm5zJxkljTCICiV
CoXD7hYKU1xF+fl5Y4XCApfDbhAkW0FR8VgxPy9RECOGLGMFnmbim99PFqsGkoXVSaOm58pZhjPa
Gq5SidZEvTPfZqxvcBSlxsllKoUoVylTiioc3pV19uc1MSnxCSkxGmRCPHLgCbnh8Jdyw5GTZZVH
dgofljaNTVas1msFuVp1U2piZHJu/Jh6vVEvN1ii4+KVKrNBk17TOnB9nDNao4l2xsU7eV3OAf5v
vmLgU8Eij4BUOJm/IXubtgMIV29LMDimqfGT70PhMTFaI5sYwz/+euQnQUx53EDGvv5ylp2NU2Lx
/xO3nNxmRpOgGJoEabbMwUSkYEma3D0ncVRusk6lEESlXqOOSUy1WNIsBn1CgcuVZ9WzjqaNbQVq
g0lviLbH2bMtWr1Bb3SOzRVXa4wauRwv/PuvGwOHFWfgKhgNr9FIPFp9Tk50drbGHRMT1yfM35ac
q9Np8OYhSC6aGqvTxuxgWeABd+DgNpNDmJjbFzjosfG7aBO/6ukanZ2T61ZYU6davWFeuReHhhIW
XcpfieL68/LycC729eeZ8038Yi4dk52fb87HuXngF20EZ9I5tJzMDmYQ+V0Kc5iHjQV8JSYK0Syf
4fKTZldxhjYhx5mcE68TBi+ShVlz7PYca5g4eK2gTcxGe4K2KGuLuyLHpmMxMmbXW9NKnL2WlFh9
ssakUSjwIks4ckBv1ohyrUkriz/y/rD9nPwio6M0/fsBkaWXJRsNWIp/S1kTOCwbK8uEZFxR9Q/E
RKfoXPo+YepD0S60aF04/bc9AC5nQnpKHzN51DpdWEJ7WIe8A/h4caOZw0pZbHbMvn5zaWlYqelt
Yk6uMyqKdlxKSpKSD97lKipm0jaTRSsdYpIsQ6uKGlWcWxKvlY0bXDBGrk8ozMjKDVdq2SSFOXls
ftqotDizRva0cAVzznWkRspFpVH/aJ8BB6eISreL15vCNTImU+rMujsGJ/KxrAeQleH7YRhYIeUx
CBd+h+dWnLAO1BDDcvyG+ZY+ltsrXwjl/eX9LHhI8HAk2V1SOJIwBvICt+BwmPmql5VNveaVywff
SUxLS2Rll+69tG7wm6Sa5S2nntq0tMEl2K958dxRyS7xSley55wnLqpe1Zw30Jp5cjf/qBv4jB3A
WU2Vvnsi3MT3ZztutiW98kW8ddqN/3insQPW6jMa44vdNp1ShjtNq1KHRduiY+2RGl1iXoorL0HH
JreceXK2QmvQ6yNs0U53nFqr1eisuSXCFrVeLZfjhe80nBfhEPYmhvcmHHsDSn17RB8r7ZUtpN7s
xd44IxTBiQh2wMynQzgUHjYwmJiGTbqceVYdq1IbNLL2YjcO/NGhRr7frYlJlVoKHJY/iREogZpt
mZFZKTF9QrNHbddna7Ky7AW4mDo8ZrAXzs+K0ooJrvkJHabgUuJ7h/ZlGG7IsNLSGL47S/lCGrGJ
givqxzZReH64tImiIuVPai05TldOvEYYfFlWUm7LijeKg68JaHW5si0at2trlsdt1b0ue1dvzShL
uTcl06oxqGUyHJiY+/2zZqNMpVOJRd+/MGz1p2Wa7KWpA7uF0vQyhzEzLThW2Tic1VHg7k0K4/8E
Gi/LQXj0EF/Urk2Pts2P7hAX0kYJDg4HRRON+yFFdLlSHBF8on84mqio6Hy3eDQWsnEZrj+m5YS9
neRJZILA1DHpdntWrNrtejHMGhelftY53ibgCw5Tx6bbHRmxam9apiudPV19xbjE6poJiYPCyMGo
wxMiBmdNvrLGMWXalGS2S03Hshr3kDfwsewC2WgIhxS+hyKEu3APJQp3gwZiWanfuMDB1w2t4mP2
0IjHprSF8OEaGUFrWnbBhJ7nzjvnqfVVtcizntxQM/ilZWx77cQF5RbL2Pm1dQs98ULS+pevnDj6
vD9ddc6LVzSMPW/PDVO6Z+YUzz2rynv+zOziud18fwcOix/g6srH87liO2iEe7blmjLMBfwLJq5R
Zv59ivgMcx9T3j9qVHRpH9M/wENAC6yfH1al2OG8fXhb+mr/0ZWVkuIWHccuKb7yI/lrQ6IYHR0V
xY6eCeIHOltZVkaBzSA2GBKc2c463BlOV36CDs+IxvbLOsriCicVxKY77SavRjX4uNk1umjF6fnl
6ZHhSo1clGlMuvdTS11hg+uGA/KIK9le01lfNGNCoUmTmDUm5fX4BOG5+BxHxOBnEc4CvtbOx6ik
4lrLgOSdYBPOwphECd0PaFztpnbL0YCUHx+Qo3s54vjjRZY6duXWpYvvXTlGl5DnTMlL1CWWTna7
G4rjtYk5rrTsBC3b1HXjaWX5C244RzhlaKcP3DW9sdiSUDypXmgfPmIYaDEyT0pPkeztEC2c7tfr
4vj3N5JjAKOCjw1re4wirF3BQxHG98JA6dv9+LDgL2nDfWX4iCgasZnz8BGiFE6h+Y3XD+4O10eM
LnYXW/XyZ8TH8HmRn1FUFqkLY+sHrx+aTLZQGJecGiEXVUbd4ArWozOqRHlEmgNXz4TAR+IK8TW+
elgKvXH41dG4eGZug5QUKOsTqjwmsxjNvopm0X26AvZ9ASvgf7us1unZxIIC97j0Phbjsey3M3Gt
faNd8Nin2FvsotFutQs6md0uS+gL7PcYdPhelRBjYg0Jh911Y/oCH3rUmBhzwKNrkEFMdnlcf0Z5
f0YGrse5c2bPnj13Nn+GZmfMPqN/9hkYv92l2XhK4MFn8Rh/3c5IbzD8yHW5CguDr8989eQXBvd3
0CKT1pOSdnxUfl5RsbgiIiM9K81cvPGkCStPzhmzetvKk80p43LK2ybmm7RmrUITXz2nc9Sia1oy
v20Zc1JR7ITywma31WBSKk2GCaMqnLWn1UxaVp9clF6eHhFvjzfEuaKtyQmOxPA07/pZb4Ql5yeV
eIoK+DO/HqO6R74YXPhJ4qpgVLWW0h0C/zuvbGGpRxOeVK0tTbHIDOk4/G38rRenrtajjqkrkN6B
CzC1zWNokE/kb3E0IfQ0wr1EgVD/zCpGvgOOnMG8qOjhfYhPgZFnZbG4RxOTlmhLjdVWXTdrwcbm
1Px5V86tXzOavxg68cXwcFFbUe6EjMiwtMqCuNz8Iptda9TIZBqjtq1u2uT197etfHR9zZhRDN/8
tAqF1qQZKKisyZ3WXlhyyvQ8o71Yek6fHTjM1siX4Ce6scF3b6M+kmm1TKthemBaGW7blgc8GlM1
DYllx+FelZbIbMv9Q9ZjXnGHX1vW6KSeJuiGaB9665c7hvoU7IP4Eu7HPFhHfehND98htEAiaIW5
fkg04Zv3/VrWYOJzztexqY81eLSerLr02OTa2InUB36c4IRn8MerqZ9HazuY/pWCxw6CL2yF0vyD
UUXSyRQpvqSLz0125sbrwpNLXTnzCocGqYlLs9rSozV110+fubbBPjxmNjCurjChevzA1iGLeNbQ
3cIpU0Yv7GnFVVwT+Egmw7ngT91Omg3+7O2Snr1d/NkbXHexfSzOozbWOaR15+D/vuuRN/CPb9Ki
C57/OAc/scDRz3snfnrLRq/pO3Olb3nJmDUPnbnKt6xkcCAyb3p5SWORJSq3cWxpY1Ec+2jpzg11
FWf3rVj6yIV1487uO6eic5o7bXLnBGRW2qROirewQzp/Tw/G22XEVebRQZxRY9Vka0S9qMGQ8dBp
+th0j8aTUecyRtpqI6WA8Zco7DQuQpa9OxhpzT91HzFAPqgfC630oUQh7JCp9BpVRGxiWGR6Fgb4
uMA6xpaUxOsTbTFaOb6N1ye74zRKldKcPDpzYN8PQ9uZN85lFJVqjS4yHce+mp9S4tO41hcFx65N
oSPKKsz1GMOzalO08tjaZClIybhcjz1N6P0RQyudRoaf4P1jJ89xLwNFxUfPoD2a2DRrUloMLt9p
s9Y2JGkTcJHj4MOcuMhbi4fOHvvIldtx0QJh2DCoqpaWuTB1+CM+g6jBa8RtOOpkaKNRP8jUagPE
WfqEim3JcZo4/HiwzGP0GOKstbGa8FpNvWwy1Ac/S+OI+efKuH7pU2VYKf8rHj563Y/64niTRBpn
cTi+VzNXwYh3CX7iRkUohfNOU09pSM2JEZQr9ZHywb36GHzW5cUblC+JuxThmcUZpRbV4O7YKKUp
xswyFLEGscDhjFSJutjogc1Ca5xZpYpyxuJ+LRJ2Cu3yRMiCMhjrV0aW9bH7toHDAfgkuNcTbrTZ
LJGXZGdrLNelnlF8jWa5uAxffPrpJdRcmo2x3Dv0mGcR/Al7ogesa2hXHvN8FdpdGVmOpOYx7kll
SamTV0wu1MSk21LHZFk1YVGm8ad6ahaOsz5aaM+16lPtttxYYb9BrzO67KnRWZVZudVZkZZIa6Qm
LNKckx4dmxgVWzit5BKVOTYsITE+HkdXhqO7UaHFuBVCnl8dW7iD+XCpZrFt+IJkXRyrFlO3RJ2R
d69uxLhGPC+lEf3UJx4O5kZ7dow1QpnVOrpydmlckqel3D3RqY5yWRJcUeonEousltQYrTo6Jd5S
4hDeN5hkKq2yKCsnd+ppo2uWTctISmKRSo1CFBUa5WBdsisuvciSWJxusWfwp8wM4SkWr9Dhky4c
P4kz37b/Ye9L4Nuqjn7Pvdp3ybJleb/e7ViRr+U1tpNY8Z54i+QkJCQhsiTbIrKkSPIGJoQU6PIB
hUJJoNAEaIG+FkoIhEBYkgaStgRogdK00JK+UigU2tDCB18h8Ztz7r2y7DhpoOX7Xt+TBktzzp0z
Z+Y/c+bcc6X8UOpHJNhqqnzeG2UqE0KclVlkUipNRZlZhSY5/Xs4eovxpCK9lJtHymumd0EOWNDC
PQUGDFEmUlF7mrQoU/tA8ZaCVCaUGiFT4QR9L7ZBxc1ZNGezqcHnV2GroXcBBpmZRamKkrL06myF
qTATm5VfXp7PumsanbbUGcuo8rragrzT9wptOkULrzrWWrDYsQgiuggi+jjYakSFKO9xlEztwzsL
ta9JoUzbpduSf5ckeq4DnWzWlgDJb+mf7HGO9xSUOi519o71FP9YlWnNzynP1qkyrPkNdtGHbRGH
taQr1NkWXmkp6Qp25TdY0lLLGouKGhakdglx+S1ZQUV789KRbj/1QJM6XXmoeEueLiU7lBJBXAkH
k049nRQH29wqzmHGPViifktLlDKZUmPQaMzp2QYhlPnlbJ6puDAvSZuVLBNR4qfSc+FTIpYn5ZhO
PzEbtAYYoBDL5EkMsfJxerckGVkhxop8bhlk4Rgb8hWi0lBqiHkwtgiwuUKRnrsE4kqvaVblpXfn
sWYmSW4drG102FIVqSTnFKUL0mqzFamFZAkIOb+IZQuWOBdRPTJIRRG8nX6xtq4gj1ojtDGucGKg
rwWLc1Ejzve/7pXLlan7qT0P5ZoUpuT91CNNaqUpM5Si0IUUYdEYiiu1QqUlC4OvpbWimUNZbexQ
Rl0rbWrMKzXRkuUvKUXGssK8YrNauoV20wpTSV5eaTIlpQ0GDRx2VT+g6dQsvZRWJBlOP01RzUqd
QizRZZjwvfub0+/TCI7nKagU5TwOJ9r9iEEp9HX7VJLCjG59Gxj3m+eFlOQfoIoE5Ixzn9X/jlKm
lcFWnaak0tU51SUlVXBQ1OTWlJbWMhoNU1taWpOroe4VbkFF12iSNVKZxqj5pLe0Lk+ny6srXbAo
X6fLX4Rte2H6beq4OEBsY7BtdxLb7tyn0i8A6+C4/Zvn9U/PXS+imTjPse5JZWopk7sgVZGuyKwu
K6vMUqizK4uLKnM0mpzKouLKbDU1qNDgrVOjoF/WGsE0tVH7aVWhjdFqGTgBV+HPKojwZdN/o+6m
SpAKKR5UiLrQ0ue4R0p4r8CLgbrb3t/fZF/lbLp+Q9PSCzY2LcX+TIo89K8l4wLWKbQUFOTS0n2l
koyidn07YP2cDdx5ZV53hJ5iUREp5in0YUVKXnpGfrLCrM6wMIwlQ3nar0jOT8/IS5FTqRTutFeI
rhMeP1NPAe4SCeB+2j67LyUFfGo+PS26TbwYrUPDj6JK+jdNmr5VJX3LSvr6SpaJtFn4H5chreIA
NQEVrJ0a37fYCGSuwz/0XLHKup9KfjgvT7JivXk/NbZH4sKljDzu0eOn0eWw0epJ+YUjWXl5ORxw
9TNPf2Y/fCXPeWLbsNAzc9SVVgoPhlKyRaLbllx64LK2yJparQKqCaxQFbvCa69x1mcVtg+3bNYZ
lWKJ0qDx169rZExlzdbqC9ttKqlKLqElipTF6yc6Nl4/YMtqWLNo6eYey/UrbwjYU7KytPqshblp
TJI0k8nMsLWWlbXbMuSmopzsghRZpq11QV6jJY0pZGQpRTmpuSZDcmF+msU50d0w2LtIS0vZ3s24
CqwCPPcBnheggUdRBf16k6bHWdTTVNTTU9Qk0mbgf7OHtK37qea9DQ2mGgxjp9OCYWQYSed6ArQB
mXgwT70cB2f5uZCs+ZxA7lt+5f6RZdG1DQYAUq9XVnQN2mv7G7LyW33tIU2SGhLHoN5Sv24xwNhi
rVrfWamWq+VikUShX7rhsuUbb3BXZtevWdTiX1Fyo+vmoZrkjGxDUlZpJluYkZOZUdFSsrCzMgZi
hq3dkluPQcyRJhflpOWadIaigowZEJXVvV7AsHv6HVGbuBEwHMUYfvcMDI9jDA9QSagBKai6JrXh
6w27GugGQ4MBQ5rUpAdM/6RnqCBDYVgHTfspln9QB3Bu2BLLzw3zJij1T8Pa1jL5nYvqB5ZXGBQS
kV6rLF68elF5uy09fdGaJYMaA/fUwL+ww5auy6spYp1NFoVUKRfDHmqodfqb+rZdsDDd1rGwYf1S
hqrtv8xZqk1JMySll2SW5aSkpyTnV+XkVhcYpckF2Rn5SdKUwuocKMDGtGyz1JiXlZJtMuizs5Lz
mr0tFQ57uVokLWvqn55GTsC1C3CVin5O7qOa4Wx0m6QQcB7GOB89A+e3OJzXEJw37jMICK/iklZM
ktYJ6K7eI1l9Xmv/n4f2tsZLH9/aEl5dhzNWp1exywdjC/9ijRFvMQb15tjCX9deoZURaOWmJRtG
Wy660R1b+NTYyutHliZnZuuSMi25C/MzmIx0FtZ9my1TZirOySpMlmfY2hbkwR1UTmGOPLkoy5yb
qifrvn9yRcNgX51WJGH7uHUPWO7DWFJLuRPXI/J2StlGqdbtnz64T0d3o3VUxX76J3Mwfox+G6Hp
Pz6EBbT4IaGScJROhIFfPQd47sxdIzwKi4tEk4ELhRmum8jpFEdF+IL5vbIyITRlZXHBgRN92ctl
syO0oQxt3LAho0nD2w9260RfuC2QGWAMnnntP58iQlGrT/pMRY2WKpKXbLy0I76oUZe6bh6sNmZm
65MzSrNwVctIL28uXdhRGZci7WW5DWWQIowsuSgbqpreWFQAW8NkF5ci8uo+L6y+OvoxeovkD7RM
LEdI9E3ImbrpQnoL3Yd60OpH4Yz3fpOmrbOgra6gra2gTqRN20/XN2Ui7eK7q5uS0zqq2R/Yly+4
IztbYp9UPGAw3SeZit8gTkEc//H+UDMXyZrYrzGKZmCUYhTpLdUXXtpmXVGXq5CJaZValrWwsXBp
c1LJ4rLFKrVcJJapFU0dbWxV7iJLjlyjpEUStWXJyvJlHjvTsaKkpTw9q2nD4myVXqfQGJm0nEyt
QWtdCId4tdSQZUpJ10krrQUL9CZ9drHBrFOqzSm6rKrllvaBJFqUXb4Yr6n86b/QHfROtBKNYXxO
Nmk6ugs66gs6OgrqRWrAp6TJhtTV1aWI1bN0MrujGZVSptJv5Oh0yShHn0MvOplDPZBD5eRImi9/
KvmFZDp5p2Q71KkNGLQt4Y0bkvCzgI0b8B95ODA/fuJzpGLNrJ+zxCUiINhhdUbbStvrSpLkKqUi
o7R+QY4lQ6PNqy1dqtTgg4Na3tK0ZIEtq6osWy5RSEWUSKpasKTPunjD0hxDXmXegqWlyQdtPdWZ
Cq0hqSCHSdboNWpjui4pK1kp0aYZjWaNuDQ/o1Bn0Em0ZqMuRStXpiSpTWVNJZm2kmy5OK24EjIv
nx6jOyQ5kHmpcEP6ZaRHg2id+EJxD5IhHUrF39mjclSLlqJ21IvWoIvQEAqicXQ5eqUp0Dfs7/fX
TUw1TpWEopYos8lT4JF3dKm7UFOLuEXPViVX+aeinq6WqqqWLk90yi/LvGC9OXN5eKxnbNklW9u2
2i4O1ATS123M3pjkWG1aTdcvkS5RLrBqrWNbAxtXL7Fal6zeGNg6JisaHMgrQuXPlT9nIDHAL0Ol
/jnbud8oPCLps4zAu1B+XnVVpa2Y/zTyn6n8p3BdNqc993PudZlpdrtwjn5hPtHLbFUVexN++6iy
orKiAHOna23wuq+yoqKSduD3U+m4g/5STPbU/WyVzVZAVVRVVVBH8cXT6/H7R1j6JsyJboY3Flqn
f1lZWfE6NKgdwKzG2i6FN+oJW3n1qQ7gvsmyVTTDC52WAfNHPOxXVWyVFRjImhL6aWqH5I+0VP4E
bFHTaII+Js6TvAHtgwivTv46HM6y9mjQAeo1lIay6NMPmn4l2U9Pc79ueO/pmTNNcRF/TEo14ZO4
8ACB2mGu6W9MLs1PFysVWr1cI1PlGdMzihfVlYjur1mzmJEqlGIlU1SdJxNLVIW1NKWDF8zP24PK
UFOTIg8xWnlurkl6gHoVrNNTrz5iypXpRKri9P1gk1GkIjZVVi6thFwhh8ck8vujRUkzTwIN5Dlm
UbHIwLdjPwoQfuEgziuoqy46JCuutC2QPArn88JiZkt2WbZJceu3FSkZBWnRkjz6XZ3BoKPVp/6a
pNbpaN2pv5H23rx8lanAfNpB3ZeWn6rKz8MYtlD5tEW8Fi1DRXuaMvaLmvfm50tKnxQ1o0WiZSgF
PiWiaiQ8v1x0Jph8US/K5w+hcyo69/M6EynpJhNtWdjjW1ywhGWkcplSIcsorcpp7+rbUKcyGJT1
rd22xpzK4iy5UqnQqQsqlpYOh1Yu3+Cm0xevX8KoDUap3JyblqNL0tnr6peamazU5jpLoxHAyc3O
VimMBtVG14rhZLHSiz1bju6nM0Q+1ITK9izO3y+yPpSRIbGWPiWyolrRUnDNCmVIIloMMQHvKj+v
ezU1ce5llC331ufXL8yRyuFuWpZeVJHd0tG1tkql0ynqli1n67MqijJkCkiz1PVdA/6etrUbqW2V
vdUZSp1eIkvOTM7U6DS15TY4xaQZF7GFlXqjXp9lTlfocleuXLrWIFasIr8wWiZJR/lIg7QHEC2y
I42oAELEVqRU53K2aEX54r8naRWqgvW+cOOTv4OdLVeWUpYP5+3peyU/EOullUiN5HvUEoSfrFN4
FPkBEHgoel+nz/nkFZ1eDxtkVlFLWVo6/s3L9GOy++g2eQUSwThEo/JKtkKUm5LbRl9zKiqvuBJy
/tv//USJ5qEj/5NEW86TtvwLaD9P782QyC16fobEmeekW85Bb/9jkjTMJWnRZ6RD/y4kE82ir86i
T85F8sl/OX3wj0nhOgv9DJOyZg65gR5V0YRWEbqfI7U4QQn6tyXHLNo1ix77nySN4l9Ie84krXMe
mj6TdLJ56L4zSf/kPHT0XGRYc0765ExKEifo/yUymj4HZRMqSlCCEpSgBCUoQf+ABgn9OEEJSlCC
EpSgBCUoQQlKUIISlKAEJShBCTo7JVd/ZrrzDDpE6DcJSlCCEpSgBCUoQQlKUIISlKAEJegz0J8T
lKD/f4n87wcW0nnwLsIsrSc9IvLvP7WkhXkaycWv8LwIWcUP8LwYmcVHeF4C/G95Xgr8f/K8DI1J
tDwvRwsk3+B5BWJkN/O8kt4dm0uFVsv28bwaLZCreV6jlcpreF6LloMMxf3fEyi5qZHnKSRLbeF5
GonN9/C8CKWab+J5MVKbd/G8BPjv87wU+Ed4XoYazId5Xo5STM08r0B682meV1J9sblUqCxNy/Nq
lJK2iOc1MlFaD89rUWEa/v8yUGIFGJckuZLnOZw5nsOZ4zmcOZ7DmeM5nDmew5njOZw5nsOZ4zmc
OZ7DmeM5nDmew5njNVozs5LnOZy/hxhkQyyqQHXAdSMfcqMwCqII/A2iKPQ1AxdGIfLugh4fcAFk
hSt25AdikAP6htAwXIuQlhc+vSA9Bu8ekNSgDuAGoMeLxkGiF7R5QUc/miQcg7pA8yToHSUz+oEb
IpYw8BcEmUkYK8zBxGxmUSVwRbFWLbKQ+V2gIQSyDMzrgnmwDjfazMsuh9Yw9OKro2BfJOZPP/T7
iA/+s9ozSHBg0DJo4/9HCO51ERRm+8jpCfKeMmSWUbjqJv4K6I7D2DDpGQUpD0GNgf5h0teNOsEm
jI6PjAsQXBvIeC+R8KIRmBOj7CHvDG+RIMuQ/giJqQ9sEaI34we+HgUrfDAyAig0E298xBNfzA8X
/I3ACM5Czh8XmYPhY+0DjVirC+SwrklojQMXJXGIgH8DwPuJTWGCBfbXB+9DPFKc1ijxiZszQDxy
E0sDZJYIiVMnicog9OB8HCUIRoheLx8LH/GJwyJCsiICWl18vuKIhfh+YZYR0OMn+IR4KwPQM0Jm
5XRGCFIzFuAZQ8QXbm0I2HK2+0nW4EwY5jMXWzUCsi6YP0paARJrIa85zLhZuDgGeL+CBNsBIjlj
cbxHGLUJMo7zejO0rWTtxkezmGgbIRomCQ6j/CqNx1vIvgCfydh/Li5hkg1CjnpJrHHmhmLecDYO
8TIRaF3Ca4+CF1yExmJRcpEcwStgZJZfQuVxgyUuMr+bn986T4WqP8NPvDqD0Pag1XzWCFlfAxps
UDVmyy+MyZ89+6PEDg/JTmzT5lhcZlbrmbVziM/1UEwaZzOXBQGQ95J8+u+pwcpEFf63qcJdYIkb
lZCVV8pfZ1A7yYogsSwKhGtYPSoH8hBs8ciRM7LHyudcOfCTJIeGSBbh2ExCrwts5zAWtHI6/cQG
bMEgsZarfZyu+XI0QvI8RHznUBDG4aiuJXNw1WeSIM0hE41FW5AWaoWbr+d45VsIBlguxGdFfO0O
EVwDfM3gtHj5touv015SZXzEQ866AWKHEOW5EYvyI7j8CZ/RMxjzwXJelYDbKTwE0yi/I3Hrk5vX
EptnrgdcZR0nOLnJepoPs3HeUx9ZaX6ypriVfyb2eAy325SAfOmsDJ5fO2fD58U2fn1wOz7D79lR
Ejn3rL1zrgczO+VcuxricgB7wvnC3UEItTIcuxvxkP04QOqI66yecrnnmpVVXD0I8u+cVxw/StYL
V588ZG/z8bWF04Ml/aT6nz1HuSoe4CMzo11YIb64O41hUu98PM64qmtIvfTyPgh3HQLKs7PaQiLj
IrwHCfdcc+vc3JVQMqcueEmdHid3GT4SfRxVF/RhhIZAQrhWzuu8aE7tLOVX70y1mLlDEKz5LLvT
ee4GTOYcHV2CDiYrls0XQx8XJyFruDsWP7+LzGT3uXY4ISvPvsvhyPXFVk4k7h6FizeXBV5+Lq5i
B/i4W4jPYX73Ee4ruHulIT7OQh5zeRXi74O4GYLkXtxF/BQyxYVmdvm59ewLiEUMIRfxHePm42u9
h1+rbv7+O0Bsjd8zfeQOPUJyk7fx7LEF3jl7n4dol8Zh5Ik7NcSvh/PWh2ZOOoL0/NXNMqe6CdjP
He0nJwXfHL8Fu2buwWZWzcxOJMTQgoQTGz6ZCW1vXIaEyJnMT/JtOG6H5aweILZ4+Z1qNBbL+FrC
xbCcj3iErBJ/zAZhXc/OpfNHNX6H57yM32lm5/QMEuMEx5HPGUdhNxglJ04OGW+cBR7yjuecweVi
kHDH7R3Rc9RjrvJ7iAfCjlc/q4pzd2NjhJ/vrjtA9ghhl4k/swn7xHw1ZfaoCKkVXKwGeL/n33Nd
Z4loOOZ9hGRpgGjnVtGZp+HPmwHC/taBWsnVXtQGrTWwWzpITyf0MVBFHXBlNbRaoLcFeopBwslf
LyaRWkP2oQ6QW0X2OE6HA957oL2W1Lg2xJA2bq0A+R7Qhce2ogvIHK2gzUkkHUR3N/R2wWcrL4dH
NEPPKmhjvp1UQW6+HhjFnSE6+T2Rs7Qf+pmYh7Ot6iQzCpZ1Q8sB+jv4q3bQ3Un0Yfvx/G2E74nZ
2cZbaicYYc1YZzNY1EVauHcVfPaBnJPMbyc+c9b2EB/a4DrnSyuxAM9s5X3l5DA+q/krOEbYvi6g
Ga/sBIMOYs0Mfs3w2QeWY/3tcLWf7BC9MLKFeOok6LXymGFvu0hrxisuUs3EG4wqxqAF+G74a49h
5yDvnC2OOG2zsVtDrs9Icf7Z+fdmglwvaXHRaCatfhIrfNXCx9JB/Jg76xqSia1Eyk48dsYypI1k
L2e9kJ3cHL1xlnDz4djG2yJkNXOONcJpEa6v4iN9Ji4YdTvBBNvljM18Ns2wNr/H2NiKOqbb5w4H
I8HBKNMcDIeCYVfUFwxYGbvfzzh8Q8PRCOPwRrzhMa/HqunwDoS940xvyBvonwx5mS7XZHA0yviD
Qz434w6GJsN4BIM1s5VMEf6otTAOlz80zHS4Au6gezP0Lg8OB5iOUU8Ez9M/7Isw/ng9g8Ews8w3
4Pe5XX6GnxFkgjApEwmOht1eBps77gp7mdGAxxtmosNepruzn+nyub2BiLeBiXi9jHdkwOvxeD2M
n+tlPN6IO+wLYffIHB5v1OXzR6zNLr9vIOzDc7iYkSAohHlcgQhoCfsGmUHXiM8/yYz7osNMZHQg
6vcy4SDM6wsMgVEgGvWOwMiABwAIB7zhiJXpjDKDXld0NOyNMGEveOGLwhzuiIWJjLgAV7crBDwe
MjLqj/pCoDIwOuINg2TEGyUKIkwoHIRoYGtBu98fHGeGAVzGNxJyuaOML8BEMdZgGQwBHwMwV3CQ
GfANEcXcRFHvRBQG+zZ7rQzvZnGEGXEFJhn3KISUsxvDFwCQwy7wJeyLYES9rhFmNISnAY1D0BPx
XQLi0SA4NIZdcjEQgBFuLpw87mFXGAzzhq2xhKoX5mSWBf2e1QANhr7Gaqvk+xfi/lnwR8Muj3fE
Fd6MfSFhjWXnEKAewt3uIEAQ8Hkj1q5Rd4krUgqRZNrDwWB0OBoNRerLyz1Bd8Q6Ioy0woDy6GQo
OBR2hYYny10DkGtYFCT9o25XZDAYANBBamayyGgo5PdB8uBrVmZtcBRQm2RGIY2iOGFxNwbDDeGN
ei2MxxcJQRJzQQ2FfXDVDSJe+HRBKL3hEV80CuoGJolXQkoCXJA7wbDADOIZLGf6DrngGXVHLTgl
x2CsBY8RJoAYjQ/73MNxlo3DpL6A2z8K+T9jfTAA2VLiK+WWRpw4aDiXtdxKgnyH2EeiYZ+bS0ph
ApKLgq4GgkCJD2aBdYHLSRivHk9wPOAPujyz0XNxUEF2gTsQPsyMRkNQCTxe7CaWGfb6Q7MRhdoE
+cuJ44D4yFoZ9g34orhGafrB5MEgXjHYZB5qCzPgioCtwUCsWghBKOFzwRuwjvs2+0Jej89lDYaH
ynGrHCQv4utKKYSXpAVZB1jN/IVwvgL2Ii/RhSVewjBfHASfMDSwnvxQ3Ajcs0slhnJWsdRo+nBw
ImQhgd8AgRdGQWIDMh4LMxiGwoeXCCzGIfAZYwxYQURhOBMcgIIXwKC4SLEW8uz8vcAGuSKRoNvn
wvkB6wzKViDq4mqqzw/IlGCNs7xlnHy1fqmUWOQhFZGLw7xypNbi7rh0s/Dphq0XLvt9kKfc3FhX
mNutYAayiLCHFlzPfYP400sACY2CQ5FhsmBB9cAoXrwR3MlnCXhYDo5HvLhMB0M+rqqe1VRuwcOU
3KLhkSZGjA8HR87hI14Go+EAGOMlCjxBqKPElou97qiQYDN5DMnv8ZGFV8+lOJSxMW/cphsIRvGS
4Qq6j1/GXKbwlyLDeE8Y8M5aua44R8N4+kgUkskHIYrtPucCAK+3jlbG2dvWv8buaGU6nUyfo3d1
Z0trC1Nsd0K72MKs6ezv6F3Vz4CEw97Tv5bpbWPsPWuZFZ09LRam9YI+R6vTyfQ6mM7uvq7OVujr
7GnuWtXS2dPOLINxPb2wt3fCSgSl/b0MnpBX1dnqxMq6Wx3NHdC0L+vs6uxfa2HaOvt7sM42UGpn
+uyO/s7mVV12B9O3ytHX62yF6VtAbU9nT5sDZmntbu3ph223B/qY1tXQYJwd9q4uMpV9FVjvIPY1
9/atdXS2d/QzHb1dLa3QuawVLLMv62rlpgKnmrvsnd0WpsXebW9vJaN6QYuDiPHWreloJV0wnx3+
a+7v7O3BbjT39vQ7oGkBLx39saFrOp2tFsbu6HRiQNocvaAewwkjeokSGNfTymnBUDOzIgIiuL3K
2TpjS0urvQt0OfHgeGGrJvHVQOKrgc+AbeKrgS/uqwEl+Ut8PfDv+fUAF73EVwSJrwgSXxEkviKY
W80TXxPM/ppAQCfxVUHiq4LEVwX/131VAGuT+zcICE2b0dVovhfN/1IfUSXw2U9+8X+uV704V62m
QIaaOl95jYbI/+x85XU6LE8XnK+8Xk/kJ85X3mAg8sfOV95oBPl60X8h/C8XxEReDH862CAQhEVD
0SiPSkcLqSCqp8ZQO3UZclDXoA3Uw2iYOooiouVom+gCdK1oB7pJ9Bd0G2j6HozcO0fnI2fR2QA6
O0FnP+i8CHReDDpHQed20Hk96NwBOneBph/AyH2zdVIjcTq1oLMQdFaAzibQ2Qs6LwSdQ6AzAjov
B53Xgc7bQed3QOd9oOkAjHxmtk7aFqdTBzpLQGcV6GwBnf2gcxPo9IPOCdB5Jei8EXTeBTr/F+jc
C5p+BCOfn62TJKmgUw86y0BnHejsBJ3rQOcQ6IyCzitA53Wg89ug84egcx/ofAo0vQAjX52j89U4
nQbQaQWdjaCzB3RuAp0B0DkFOr8GOneCzodB51HQ+TzoPA6a3oaRH+L1IRchuXgT9zooVyC58tC2
3wN9tO0X236z7SdAUgmSSk+aJ44fn5BLkFxqxixu0DD4IP/ihHD/ccKGMBeSipBUfGJG4Dg3kGf7
QuymTXKakouJBDp4kKYRDSpFIkou2b17N5kutNMcMpt3hiQipBAfZJqYg3IxmMxyrxNyBSVXncNk
hRQpZGq1euoYvKYUNFLEbD4olSKp7GN84RhhJzA3IRUjqeTkjAC5PjXLaAVNKTij462WIAWWkEuR
XDZxjXpCrb5mQiJGSvEJdhN7QiFGCgkrmK1QUQrNCXi9f+Lnm14F+umm54FkUiTDY8HaKaWUUsoF
y6FJU0pxzPSDMiklk3O2HyM8Mf7YhExMyXjrOZlj/HAZaD5yxO/319WZWRZrkxyMc4GiQblYQill
OEYENbAj5oRKQpxQgjsxJ06eUKoppfZE6CS8fvUAphfYF9gjQJx1n4Ltn06pZJRKIYXX2OkjR46c
HlPRlCrOkYMyGSVTvIavHTlC+CkiNyWTUDLp8Y9nZIjE6TGlHMnkhw8PDjY2msETrE7wZLYrKuIK
OK6UT52+Wjq1VXo1aBUjNfgCzrAnVBKkgnTmXjs/Dqk0lEp3ou5E3cmJkyTHn9v53M4Xdh41HzXL
pZRcPvHpNRCMT/1qGaWe8QhMUtOUOt6lg3IZJQef3iQmk8YUJwp5RMnBqxMzYkd4v1RyJCd+8Y6p
aVotPTjHMwnxTE08I8ASz6akxDUJ0nDLZWdILUHqmGvYN7WWUhtOZJ7IPNl4svG4/7gfZ8XRa45e
c1h9WK2QUQqiaSs2RCOnNEoRvBouf+vw4cNvXd6goSmNJN6/gwo5pVD+dvr3h8mLtBq3EumtjQoJ
pZAJLnKSnNjR6UvVCqRQHNp2aJsbYaoBykRqIDOQhqY1Mx7HuSyRUBo5KR4YeiW2dMZpSis4Hbff
4f2e9vgDQzxvjXD8aszbw64BC2MPjwQsTPNk2G9h2r3BzeQ9DO9hL/D42yUL0+WKBj6bNLGBInbA
X9Yu+EzmTMrawW7PulGqWHB1x9UfaSgZvXt71pXQtY2mqAoVq5BKyrQiOl2CWJdUWSalxNT2WpoS
73ayK1lLXE/mndnbMlEjoV5yDgqSJxP43LwEE5sbp0ycPHH6mvCGoUcv/I7r+FUvblz//p9VhQd2
bzevYreLD7PbRd/fLQKQaWMlmLjf3HjvL0WXXradGLyf1cSspSRg1zgxU7RKLDXSq5wVRtaAG3Kj
co0rMuwLDEWDgQo9q8WdMqPM4fWMBAOeimw2E/cojSnz/qyjIpfNwddFRvPM9X7fiHehM+oaCTF9
zXY2O1VTUcMuYmsraqvrqqrXQbMurslesfcLsUzDqvB1lVHc3dvnqChmC7lmdqDZF8Jf9bY4W5lW
Z099bYutdWFlbZ1t4TK2rbaikM3nPMqc1yMn94U5u53Ki0eYkiDRdkqHoF9Jb4e7stvvPPKz3pcO
PP/AXeLuP8q/+/Alr91yz4u3POL9y+Evrb2h9LYPx+67aPRbqyqebh1694lNj3y0J7/g5hKz7SWb
bP1Vh25fe13Dgca3XpCeUj50+WMrjq19PWWL/RjrXS1p35l98MYPrv/TnZY/VCwYb/lr6i9fTz91
7x1rfr32vW/8LuXFex512U9euntr9q9rf/jYDyc7ZN3mtZX1SRd/K+NW0zcX3xf6yb13vW+v/+FT
P911+523SD4ou/TZnO/ecWHBO+sG1dHnhujyL33tEfMNwwsdB//rk8XLjW9/9/Arq392XLNu48jK
S1Y3r3/zf29d19/x6IueZT94/cFg0uOVu7dXvsLWaJYmT7VSU395qOqh4e3bp//28Jfezfivy2gR
rKO7tlMKQETCZgGkWVqxSZx8w1OXXHWi/dYbnnsnadPi4mtVX6vo2U5yKCtfbGZN25Lzqz7+laMt
pHyv6ZOxT/aWPXC4eq+O7ccCOeJudgXbubt9d+vVzfx37O6wf84PM0Kbfbi3nP+JQ6Q8FkYcRRJE
yEoriLAXSOWwMCUSGUWJu9jlbIfQZumrG/kJxsfH55vAGz6H5ihrxPYWitWsUlApks9ZkCKcJfnu
O6w7Cu74ifexoptef3EA3XRv9IKvX9zy2uDtJ7oeKr9l+NfXst99MHXBh/8RfiN0YuJI01v3v/Wi
7suDJUXH3gzkmycGGqak93z0TdsTd/7oF7apkV+5n73lmYfR/c84P2j9uPv+Xc2bXq0ZuZt615H9
QVXt1pqP6t8Rb/pyfrJiqqB1esf1mrVPP7zr5WtL70Wj5afuLvrWlb+wPlI48cyT7Y9KDn11bO3O
qeMLf3nP99/4TtZXV/zyP63Hpy7RZd3+KXPH7gdfZ3c9MVJ3j+fxFe8s++SNVz84OXXFzaVDd6Nj
DZeVnHzhz9Gjr+UtpfbWW9hddVsal9izD21nLnxh4I0bR61bj23qLGEiJb6Cy9U75CXWK9jtUgrK
2NtxZezpt7/68SVX9L09TcrY0/GowZbPbv1CikUJW8Qt+pz46x4v4/QNkR84QGDxr9sqSDWrZesq
KmwsUBVXzWaabPQLsY+/LjrL9X9Yjb7ytf0Fh2Vfv3XbZMqnRZs+DX/F8vcP7trxlZvbHrnr2Yu+
Wl5fac2+YeLvU9/L2U49fMmz6Y+Lftr2p2du+egTcdZfr1JO5wXu+OvQ4meKzX8oyflQfJPd/e7v
H0u55j3jrdW/rQv1Bxveva9VwXYeevLr7C3qZ8d+8lHkm6bxn//HgZuOyq9i3su+t/r9LT86EUUr
vvbiazf86ZWJ09f+/b5NX1n8xKM59w/seOqZK/dcf/8rPyx7qf+T6l8/t+Ubb2ZPv7tl87OXy8ei
J/QrO15+H/24o+suWfUf1mpOTd324zfX/f6qD1+5VZdz3d1vXJl66JWf7sqijp7quMf4jcoduR22
j39UcCd68EnnT78UKL3wir/UBbb97cC7RtWfhGq0DRCZ4spNIS43sZ25S07FVqoorlw9+8rAlS9s
WvTO9NCP1r/44wPff+SwcSfrwJcNYqhF32lnW+fuNFWsDTclxjJbJctW2MrcdWzVQLX3/xRznmFN
ZG0YJqETpINIkRKE0MIkdJVeI70jRaQ3A0qRJgqhS0c6IgRBQGpABKULSF1FmlgQaSJNEFBAEb+A
u8i6bvvxXZsfyXVmrpkzmTznud/3nHdiLSwmbSMmLIYUlRKWEpVACttJiSMcrJFIcTEH299ZoLqb
3Ywu8SDm9mFJSe4adFGPNzjlzy3wpw7lft5zzwXxcsHrGK9ivIB39Wu1+yYMSAoDUnsWaH3AAo0A
fLRywAJV/raD31zwL7rwAih3L5weBPpKBAYIfhjOhBgwiICEieOFyQPdLqhOnp7v06XNL780Dre8
32I1XjLoclYjHm7vXZzczjBPsaKVgrUQq9C/zvSLbHAoeVG/ADaC1spAfRXQ5ZvvCcySM66y9ZGn
9GeyKQPFBUyd99XMPwiKRefEm0q2abNVcPfQ/DKKoSkWXynn7ornuRUcPc7HNu3AHiUL/2pCqNXq
FpKLXLhTLaJrbEmCY4zpYret9aScGvHnpRZIVSlEhsimypqgfKBROziazqszZIx6HYJmCHNpl9Si
/EjXVJj7+/by+UaVw3022sE1hixqcekF6BY3voebfBxdS5zFENz7R5DM5EmXbOcQrMRTNOdO2PDX
tro0CfIdGYbWdIbilvC+ZUxriRGPEnONephveP/WQLbckWcMUbOxOU48kU4nijuDtHlnybg0bb9c
v8aoJVpjfFbn6al7UnFf4WM4q3wl127fx7h61/iQcxEet+cLPueMsYxIb9t1o2XJZi6F4Moabt4P
eJxqnO9v2kunZjPAtbx9sh0B2RCRtSuQdD+rK1ernKCTC4luumz6sdMxwvrFjfT2rphed7WJFnjy
Eu5jJYBedEEVzaVe7Goka9858aHcU5KkyvjxkaH6D8k9EWyrQS4gnbuswZ7Vg+bccsdNmccj3zm2
owpFXh6LljnTvyimnMjekEh5ESO73D4qjCUCx6lvLY+BHxPm4SFAiofA8jcIUFgzOYnteT/bjyGs
1Z6dUpAn8UZdWxWyAx1hIsSrEXEEOPy7jeT7YsXLUPCbb/J89019d3e8eeKl6+zgbGvtZc+p4O3l
5O7h7OW3a+6AJCAGiCKQ4qKANN7ckYi9piiw2/zvYui/8/cc7Dnc+Av1JIFLrvAjE42TUx0ZelDd
skdjzNo81O+eFD7RLPMCOGkXSIcNUxhRyayKSeXpFgDvcwLXtwGNi1Gk1BtUROkrUX0cvaI8Edmr
645sQtsBs5Hs87PaN7GtUIOe2E8qj8n7z1T0VyoS5W3dOnfN8SnspapBZXj/DEwVzlcarmOkTzlN
KPTZJSEBcItYOw1kf7o8klb9livt8uYA/RpZrQFa/45KQo46wSk1B1o+foeitOlBkuBTeVuhhbRq
DOSYnNAlI98dUCa7LlkYAQ2gulT7Cqpa3y5smFNx1FcB4dOXNX4i5BrWGlzDfgi3vZFVBXrErWH4
dYu47QEn5Dd/L8HfkUKAet9xiAFC/McBP/9pdLlr3+zURER4/YUDNCTkvzKBEbS7hQAITv/mzcEJ
QHBsEANVKeasvDFf2swx+m2BCQqDlNPT+VjbfOv/uzwxNH5lTNhTuQVlmp6m66T0cHtA9xsUUACe
Q7lKuQrhcv88Lt7fvVvpvGvle0AwPAAEdUAVUD4ABKl/ExPvfg+lb2f9h/Ew/l7TpF1tsyBUlhib
u1Pm8+KRn54WCAf3umCOpqQvedQUEF8HH6LLi0Hb1JmAe7U56XUzxvzlJ03qK0wz2SbYQeGl9b6r
0f2LJ0DvJpviKYi7YtUnVwwYx3RKkqZnY12Gg1rfJK+SiIQRziUK8HCf//xxe9o3A35og3TyfAOz
dnacK4VHSh1W+rqjcIce1byNhRxTejSn3CQpC3KrD3HqIkJG0APSNX9e5msYBf34AwrruJWndYcX
tKOvdIgLnrnZvNAQCFEMGDLw4HoH9NT72luYgw5TMFANPGdI/3DynoNptbDI7FZYeJ+e8dvs88nn
SqU1hz76Nd9m9rfhX87L4hcj8WGx6ZY5iubArEA6heofK1XPbC0G1kzlF3mJ12l3XIDS8V6EnNSP
uWCmqsTQUF1dqeXYlaP4NciPK+gGI+DwVpHuDEvXDW6ufqU5wbn6dfU+oaFRZJAmr4A6j5XZvPHy
rVcZ2T3H3RuD+bxIaN9d5GrOwrTyGd7FuchEYS9a33HD0t9qvq22Quf+5SryXNXOuF5XDLTboTGb
PYLODiwjXHE6vm6aa6amssf2jq8h8ZACXLc0ubLAt6Q6N9Wb5VlSBL03twiyiMwt1zzmWHPucmgP
18jCUZ3uzHeo1xsge/coSGCXc9cbt/nCtEcI/q9UHeYWo1qs2NFPIjfk4EZMrt30N78AGFJ/AENs
8xsKqBIG9lBA+GMaEBz5f7FiJAB8G5D8/2RAfs8IEHhsSCEBcelv0JDYayKA3eZ/nrFgwH9kB3iX
HWA8O/BjrmTlkwcNG7xs1O02hkZL7P7qXVOuHEVWAdc5M93bdSRSLESo+1faKI+OSbo+pBuFrEg9
yCCp7JIeBjEgFAejDvnZRVxOPstzruIG6vqc05mB8SyDKgqhtopnxYLl/uQVT1NP95xlIZ5zuPgW
qc9LJzJbQqb7uFq51nK0HU7oXeK01oteO26BZVpXvf9ayq7UzU7c91auLbXwoPy1zalXpIeGLfwK
UPyzh5py6X2akmWWP08JmtFwaBnD8vw9XtMdr0WdGV1aUkoMeRZQFRDO+kwWF2P5NkonlGUVK3J6
OuGEcLmoaUet7A5ysJpQBldVkSR1eSA7SOiDtnEil/ixNmk3uysG969Tlx2Bhvau3ycMj92wWunX
b45Jjmho4fI6ZsUMu9vHB5M6li59SuLxJVxSORu0sNhh0ZrDZQKGyraKnDxmOcilIavfXmMix0O4
8sTfXGQYOnXeklpP1ad6k2CioRSMsXrRwljdyDpkpDErjaWeg6IamOuUL6lMt7Z5+L/2mOUZb1bN
6Fh+wGbyIiR2UQsFFJbEjS+a51Rsj1U6TLamBQcsjSxpzKL4C+lhtwoDHYPeXLXxtaoSCX1qct2i
2QcGe7+EboPFC8XLS+q0ToQpR7WTa3YMFSiJeKVsuG36cpoK0VueTcmU1RENfV4ZefjVDe311MoG
1dxz6QOvRyJj9tm5hGfn3E/w9x2eP81LjuwfwAAmojxKQWCwV+ChRKDwe67+AcoHMx4P4eNgRILS
PQZi7Yn5wk7EE2iUGGD2DW67U6g6uVq5GuGofzXpgx+3+FGLH6z7SYkVIGqFRO5h7swBzOkDuoD2
Acwp/jPM/cX5vYDgnN2L5yQKTgOCk4HgxP2bBCcEgkMAud+6A4OYRP8uzdp9+gj/zZzR1h5+tuc9
4U5eaEB+/wRgQOwokpOdQJPAnsBxr5bGaq+W5lvtlR++5flrVZj9fm0cnJP9Z4mY42p4QfprQz8W
+OColyN3FiSVdsI2KUMxNXDAjzKh1d4KLiS72ebxBB2y0yT3lqLnRLNa8c015xe2zdziBWmW9qEJ
gdGqukajlEmXBlg02NZOKkbr91d+cZ2SJYXzZ72RYS0YqmH3SZaenLPrVpbx9Yeu0QfeSvAKiV3v
5QWrCjy4SlOfX0xMmbXk9MkJnpIrICfgaoqy5SB3djNLT50OWW+JX1MVfLV9or9RfNntWPlMBd9S
/9gaVUUGLC1di0oGskoWNcLRhmSeXOkQfmR+4w5KmuIhxYOHZeUzVc9eMEbqqZhKIS/wsVzBrfNt
vhI6zumcXnU6ysnNvbDWq02emOQWSAAmi5Gj13KAtFRrfZiIv8LmzhioUnhxRl7A/mabpb5NeBu7
rURa+Pjztc1VJmwm38QvBWn97yxtFabMSa9HyJL4kDwhwXlzMDRZW9esvHzIStQ0rtBJBXv3yl5k
Me0j1iJ1lGAEq9p4ei2tgFxDnSYjiKOfgL8Dl1Ugp+JzVPzhQF5ejr8/9yf1FI6Sz2rQoA83Nptd
azXSJhe8fVkW5yUz/Jg1vo5UQ52831R82o5egATNO5+o2AaWiDTjxse90baJMk+yjbV1moNMuLG+
tEgu/2UFCpzc56K+fMtWbGSWyQVjbXWVFsXurIvmFEHqrl/8clob0WiXbn1P+kP+ur8gMESVAIao
FAwCAcEp/zW4fj4d+H1xJDe4fdd8fhUxOSGC8uDKC/4qvrcgCCrg4F5GAPr9QCIE3trS+xyc011V
Pm/w5rwrl7mqoQxupwfsDhxCiTAGDHMFgmA/Ldk3/OM/KWF5g3j+dGQb7j89yPkDm4kwIAKmAlyO
F+iKX+5Up49NTmABzQ5DXGc9f1dzfmnnrOiQ42I9klKg7V5ZD5kkG/SBbFzyvRahOkv1kjxatQ4p
lQIR12iWtaaqk2y3GY1kEbFDxQiSdtGEaGvfACgZZ3GoGIKwmNukLryjJt42ImnBfOx5mPIaxDAl
0UdI9N6grhxW7xpmrUnwZRPypc6yx93uZSs+T3OhM8WLKhmry0wnNRU4vH09xT92XDMKePjWVcXW
ECM5r6d5fEXEmM18Ucxl1u7c1mV+r0ReMw85r5vF051IzOQZiTDJD0mb1ldKcflNs44+w/eNOjbj
7crPP+ujYI0EsEqDd07ws05nrPSe3Sh2/oLFgGH48ITn+29EgsCAGfGbaPekGfefJeI/X2k7oElL
gPmgJCHfVwxB+M739xAjqPcmjiUQ4kjE7svsD4qUMeIM0E4+lE7LG7AkX3LZWfmlFPEPKdOuVhgH
7B5W1daLpd8o8hlw7AEsX6v6XO5/FFjfcKmoqxFAgtBXdNALsbd9DiGLHAdG3NcQ8ra9HmoCccU9
XB1SHLEVdG6J8qFvTK4rAddMXtcZxH9A1Qh97Du1pYkTylTT9IscU6vK7767ut4RxTuOgLgZSysz
tXrNbqpUSujLT9/65MYy6/HYxATc3W/AbFyaT6wcexyUZnpB3hPS9zw83JaxIoYuO8Rf37CNNXVS
bsbv/I6y6OesvGUi5f7ebIuXtvWUU558gmwa8h7mi3pcisa9+u6NaOwoyTBsfuhzn2yTA1muwPKk
QLApKidrCpaJEnsQhjnkdnkROBVfDN44O5VN8D+Ozk3cDQplbmRzdHJlYW0NCmVuZG9iag0KMTgx
IDAgb2JqDQo8PC9UeXBlL01ldGFkYXRhL1N1YnR5cGUvWE1ML0xlbmd0aCAzMDk2Pj4NCnN0cmVh
bQ0KPD94cGFja2V0IGJlZ2luPSLvu78iIGlkPSJXNU0wTXBDZWhpSHpyZVN6TlRjemtjOWQiPz48
eDp4bXBtZXRhIHhtbG5zOng9ImFkb2JlOm5zOm1ldGEvIiB4OnhtcHRrPSIzLjEtNzAxIj4KPHJk
ZjpSREYgeG1sbnM6cmRmPSJodHRwOi8vd3d3LnczLm9yZy8xOTk5LzAyLzIyLXJkZi1zeW50YXgt
bnMjIj4KPHJkZjpEZXNjcmlwdGlvbiByZGY6YWJvdXQ9IiIgIHhtbG5zOnBkZj0iaHR0cDovL25z
LmFkb2JlLmNvbS9wZGYvMS4zLyI+CjwvcmRmOkRlc2NyaXB0aW9uPgo8cmRmOkRlc2NyaXB0aW9u
IHJkZjphYm91dD0iIiB4bWxuczpwZGZ4PSJodHRwOi8vbnMuYWRvYmUuY29tL3BkZngvMS4zLyI+
CjwvcmRmOkRlc2NyaXB0aW9uPgo8cmRmOkRlc2NyaXB0aW9uIHJkZjphYm91dD0iIiAgeG1sbnM6
ZGM9Imh0dHA6Ly9wdXJsLm9yZy9kYy9lbGVtZW50cy8xLjEvIj4KPGRjOmNyZWF0b3I+PHJkZjpT
ZXE+PHJkZjpsaT5NQUNLSUUgUm9iPC9yZGY6bGk+PC9yZGY6U2VxPjwvZGM6Y3JlYXRvcj48L3Jk
ZjpEZXNjcmlwdGlvbj4KPHJkZjpEZXNjcmlwdGlvbiByZGY6YWJvdXQ9IiIgIHhtbG5zOnhtcD0i
aHR0cDovL25zLmFkb2JlLmNvbS94YXAvMS4wLyI+Cjx4bXA6Q3JlYXRvclRvb2w+TWljcm9zb2Z0
IFdvcmQ8L3htcDpDcmVhdG9yVG9vbD48eG1wOkNyZWF0ZURhdGU+MjAyMy0wNi0xNFQwMzozODow
Ni0wNzowMDwveG1wOkNyZWF0ZURhdGU+PHhtcDpNb2RpZnlEYXRlPjIwMjMtMDYtMTRUMDM6Mzg6
MDYtMDc6MDA8L3htcDpNb2RpZnlEYXRlPjwvcmRmOkRlc2NyaXB0aW9uPgo8cmRmOkRlc2NyaXB0
aW9uIHJkZjphYm91dD0iIiAgeG1sbnM6eG1wTU09Imh0dHA6Ly9ucy5hZG9iZS5jb20veGFwLzEu
MC9tbS8iPgo8eG1wTU06RG9jdW1lbnRJRD51dWlkOjAwMEU5MjQyLUQ2MTAtNENFNC05QTk3LUYx
Rjc3QTIwQTA0MDwveG1wTU06RG9jdW1lbnRJRD48eG1wTU06SW5zdGFuY2VJRD51dWlkOjAwMEU5
MjQyLUQ2MTAtNENFNC05QTk3LUYxRjc3QTIwQTA0MDwveG1wTU06SW5zdGFuY2VJRD48L3JkZjpE
ZXNjcmlwdGlvbj4KICAgICAgICAgICAgICAgICAgICAgICAgICAgICAgICAgICAgICAgICAgICAg
ICAgICAgICAgICAgICAgICAgICAgICAgICAgICAgICAgICAgICAgICAgICAgICAgICAgICAgIAog
ICAgICAgICAgICAgICAgICAgICAgICAgICAgICAgICAgICAgICAgICAgICAgICAgICAgICAgICAg
ICAgICAgICAgICAgICAgICAgICAgICAgICAgICAgICAgICAgICAgICAgCiAgICAgICAgICAgICAg
ICAgICAgICAgICAgICAgICAgICAgICAgICAgICAgICAgICAgICAgICAgICAgICAgICAgICAgICAg
ICAgICAgICAgICAgICAgICAgICAgICAgICAgICAKICAgICAgICAgICAgICAgICAgICAgICAgICAg
ICAgICAgICAgICAgICAgICAgICAgICAgICAgICAgICAgICAgICAgICAgICAgICAgICAgICAgICAg
ICAgICAgICAgICAgICAgIAogICAgICAgICAgICAgICAgICAgICAgICAgICAgICAgICAgICAgICAg
ICAgICAgICAgICAgICAgICAgICAgICAgICAgICAgICAgICAgICAgICAgICAgICAgICAgICAgICAg
ICAgCiAgICAgICAgICAgICAgICAgICAgICAgICAgICAgICAgICAgICAgICAgICAgICAgICAgICAg
ICAgICAgICAgICAgICAgICAgICAgICAgICAgICAgICAgICAgICAgICAgICAgICAKICAgICAgICAg
ICAgICAgICAgICAgICAgICAgICAgICAgICAgICAgICAgICAgICAgICAgICAgICAgICAgICAgICAg
ICAgICAgICAgICAgICAgICAgICAgICAgICAgICAgICAgIAogICAgICAgICAgICAgICAgICAgICAg
ICAgICAgICAgICAgICAgICAgICAgICAgICAgICAgICAgICAgICAgICAgICAgICAgICAgICAgICAg
ICAgICAgICAgICAgICAgICAgICAgCiAgICAgICAgICAgICAgICAgICAgICAgICAgICAgICAgICAg
ICAgICAgICAgICAgICAgICAgICAgICAgICAgICAgICAgICAgICAgICAgICAgICAgICAgICAgICAg
ICAgICAgICAKICAgICAgICAgICAgICAgICAgICAgICAgICAgICAgICAgICAgICAgICAgICAgICAg
ICAgICAgICAgICAgICAgICAgICAgICAgICAgICAgICAgICAgICAgICAgICAgICAgICAgIAogICAg
ICAgICAgICAgICAgICAgICAgICAgICAgICAgICAgICAgICAgICAgICAgICAgICAgICAgICAgICAg
ICAgICAgICAgICAgICAgICAgICAgICAgICAgICAgICAgICAgICAgCiAgICAgICAgICAgICAgICAg
ICAgICAgICAgICAgICAgICAgICAgICAgICAgICAgICAgICAgICAgICAgICAgICAgICAgICAgICAg
ICAgICAgICAgICAgICAgICAgICAgICAgICAKICAgICAgICAgICAgICAgICAgICAgICAgICAgICAg
ICAgICAgICAgICAgICAgICAgICAgICAgICAgICAgICAgICAgICAgICAgICAgICAgICAgICAgICAg
ICAgICAgICAgICAgIAogICAgICAgICAgICAgICAgICAgICAgICAgICAgICAgICAgICAgICAgICAg
ICAgICAgICAgICAgICAgICAgICAgICAgICAgICAgICAgICAgICAgICAgICAgICAgICAgICAgICAg
CiAgICAgICAgICAgICAgICAgICAgICAgICAgICAgICAgICAgICAgICAgICAgICAgICAgICAgICAg
ICAgICAgICAgICAgICAgICAgICAgICAgICAgICAgICAgICAgICAgICAgICAKICAgICAgICAgICAg
ICAgICAgICAgICAgICAgICAgICAgICAgICAgICAgICAgICAgICAgICAgICAgICAgICAgICAgICAg
ICAgICAgICAgICAgICAgICAgICAgICAgICAgICAgIAogICAgICAgICAgICAgICAgICAgICAgICAg
ICAgICAgICAgICAgICAgICAgICAgICAgICAgICAgICAgICAgICAgICAgICAgICAgICAgICAgICAg
ICAgICAgICAgICAgICAgICAgCiAgICAgICAgICAgICAgICAgICAgICAgICAgICAgICAgICAgICAg
ICAgICAgICAgICAgICAgICAgICAgICAgICAgICAgICAgICAgICAgICAgICAgICAgICAgICAgICAg
ICAgICAKICAgICAgICAgICAgICAgICAgICAgICAgICAgICAgICAgICAgICAgICAgICAgICAgICAg
ICAgICAgICAgICAgICAgICAgICAgICAgICAgICAgICAgICAgICAgICAgICAgICAgIAogICAgICAg
ICAgICAgICAgICAgICAgICAgICAgICAgICAgICAgICAgICAgICAgICAgICAgICAgICAgICAgICAg
ICAgICAgICAgICAgICAgICAgICAgICAgICAgICAgICAgICAgCjwvcmRmOlJERj48L3g6eG1wbWV0
YT48P3hwYWNrZXQgZW5kPSJ3Ij8+DQplbmRzdHJlYW0NCmVuZG9iag0KMTgyIDAgb2JqDQo8PC9E
aXNwbGF5RG9jVGl0bGUgdHJ1ZT4+DQplbmRvYmoNCjE4MyAwIG9iag0KPDwvVHlwZS9YUmVmL1Np
emUgMTgzL1dbIDEgNCAyXSAvUm9vdCAxIDAgUi9JbmZvIDM5IDAgUi9JRFs8NDI5MjBFMDAxMEQ2
RTQ0QzlBOTdGMUY3N0EyMEEwNDA+PDQyOTIwRTAwMTBENkU0NEM5QTk3RjFGNzdBMjBBMDQwPl0g
L0ZpbHRlci9GbGF0ZURlY29kZS9MZW5ndGggNDU2Pj4NCnN0cmVhbQ0KeJw11MtPE1EcxfGZgoJY
paAtKipaC4ov5OEbFawCigIqtrSltEVAQNT6YAX4ImGBEqM7+Q9cmLjBLYQNumElRF1q4hoS44YF
zpyvM4v55CZz7u/kJncMw3pWV03rnWcYNlOwIlwJ4TXgvfC9g3lRkCFCCyI8JtpGRCQIv0X0i4i9
Ee0+qALi8SLR4YHX8EEkGuCtSA6J1LR4PCwGf4qhYvgI9BweBAIjn8STGfE0LZ71iOdumITv4sUo
/LIOxTqNSuMu3IP7kIYB+P/lAys32uKsTHBBBmTDWsiENZAF6yAH1oMbNlkTxiecCRthA3ggF/Ih
DzbDNvDCFvBBAWyFQtgOO2AnFMEu2A1+KLULzjoFA7AHSqAY9sFeOGLn/ji5A7AfHsIhOAhlcBjK
oQLOWZu9LHE2q4JKOAZH4QQch1NwEqrhNJyFM1ADtdBkz4s484JwHi7CBaiHOrgEDdAIl+EqXIFm
aIFrcB1uQLtd4pVT4ia0QhhCEIE2iEEU4vAIOqALEtAJSUjBLeiGO9ADfXAbeqHfrssVnQjbmPFZ
kdRvxkzVik5ddPNrjVj4LBZ/wF/xLSCWPFAtlv02rsaYCM8Zxj/LFXLPDQplbmRzdHJlYW0NCmVu
ZG9iag0KeHJlZg0KMCAxODQNCjAwMDAwMDAwNDQgNjU1MzUgZg0KMDAwMDAwMDAxNyAwMDAwMCBu
DQowMDAwMDAwMTgxIDAwMDAwIG4NCjAwMDAwMDAyNTEgMDAwMDAgbg0KMDAwMDAwMDYwNyAwMDAw
MCBuDQowMDAwMDA1Mzc2IDAwMDAwIG4NCjAwMDAwMDU1NDUgMDAwMDAgbg0KMDAwMDAwNTc4NSAw
MDAwMCBuDQowMDAwMDA1ODM4IDAwMDAwIG4NCjAwMDAwMDU4OTEgMDAwMDAgbg0KMDAwMDAyMjIy
OSAwMDAwMCBuDQowMDAwMDIyNDA2IDAwMDAwIG4NCjAwMDAwMjI2NTMgMDAwMDAgbg0KMDAwMDAy
Mjg1MSAwMDAwMCBuDQowMDAwMDIzMDE0IDAwMDAwIG4NCjAwMDAwMjMyNDEgMDAwMDAgbg0KMDAw
MDAyMzQ0MSAwMDAwMCBuDQowMDAwMDIzNTc0IDAwMDAwIG4NCjAwMDAwMjM2MDQgMDAwMDAgbg0K
MDAwMDAyMzc2NSAwMDAwMCBuDQowMDAwMDIzODM5IDAwMDAwIG4NCjAwMDAwMjQwODAgMDAwMDAg
bg0KMDAwMDAyNDIwNyAwMDAwMCBuDQowMDAwMDI0MjM3IDAwMDAwIG4NCjAwMDAwMjQzOTIgMDAw
MDAgbg0KMDAwMDAyNDQ2NiAwMDAwMCBuDQowMDAwMDI0Njk5IDAwMDAwIG4NCjAwMDAwMjUwMjMg
MDAwMDAgbg0KMDAwMDAyOTgyMCAwMDAwMCBuDQowMDAwMDMwMTc4IDAwMDAwIG4NCjAwMDAwMzE1
MjUgMDAwMDAgbg0KMDAwMDAzMTY2NCAwMDAwMCBuDQowMDAwMDMxNjk0IDAwMDAwIG4NCjAwMDAw
MzE4NjEgMDAwMDAgbg0KMDAwMDAzMTkzNSAwMDAwMCBuDQowMDAwMDMyMTgyIDAwMDAwIG4NCjAw
MDAwMzI0NDggMDAwMDAgbg0KMDAwMDAzMjYyNCAwMDAwMCBuDQowMDAwMDMyODcwIDAwMDAwIG4N
CjAwMDAwMzMwMzYgMDAwMDAgbg0KMDAwMDAzMzE3OCAwMDAwMCBuDQowMDAwMDMzMjQxIDAwMDAw
IG4NCjAwMDAwMzM0MTEgMDAwMDAgbg0KMDAwMDAzMzUwNyAwMDAwMCBuDQowMDAwMDAwMDQ1IDY1
NTM1IGYNCjAwMDAwMDAwNDYgNjU1MzUgZg0KMDAwMDAwMDA0NyA2NTUzNSBmDQowMDAwMDAwMDQ4
IDY1NTM1IGYNCjAwMDAwMDAwNDkgNjU1MzUgZg0KMDAwMDAwMDA1MCA2NTUzNSBmDQowMDAwMDAw
MDUxIDY1NTM1IGYNCjAwMDAwMDAwNTIgNjU1MzUgZg0KMDAwMDAwMDA1MyA2NTUzNSBmDQowMDAw
MDAwMDU0IDY1NTM1IGYNCjAwMDAwMDAwNTUgNjU1MzUgZg0KMDAwMDAwMDA1NiA2NTUzNSBmDQow
MDAwMDAwMDU3IDY1NTM1IGYNCjAwMDAwMDAwNTggNjU1MzUgZg0KMDAwMDAwMDA1OSA2NTUzNSBm
DQowMDAwMDAwMDYwIDY1NTM1IGYNCjAwMDAwMDAwNjEgNjU1MzUgZg0KMDAwMDAwMDA2MiA2NTUz
NSBmDQowMDAwMDAwMDYzIDY1NTM1IGYNCjAwMDAwMDAwNjQgNjU1MzUgZg0KMDAwMDAwMDA2NiA2
NTUzNSBmDQowMDAwMDM1NDY5IDAwMDAwIG4NCjAwMDAwMDAwNjcgNjU1MzUgZg0KMDAwMDAwMDA2
OCA2NTUzNSBmDQowMDAwMDAwMDY5IDY1NTM1IGYNCjAwMDAwMDAwNzAgNjU1MzUgZg0KMDAwMDAw
MDA3MSA2NTUzNSBmDQowMDAwMDAwMDcyIDY1NTM1IGYNCjAwMDAwMDAwNzMgNjU1MzUgZg0KMDAw
MDAwMDA3NCA2NTUzNSBmDQowMDAwMDAwMDc1IDY1NTM1IGYNCjAwMDAwMDAwNzYgNjU1MzUgZg0K
MDAwMDAwMDA3NyA2NTUzNSBmDQowMDAwMDAwMDc4IDY1NTM1IGYNCjAwMDAwMDAwNzkgNjU1MzUg
Zg0KMDAwMDAwMDA4MCA2NTUzNSBmDQowMDAwMDAwMDgxIDY1NTM1IGYNCjAwMDAwMDAwODIgNjU1
MzUgZg0KMDAwMDAwMDA4MyA2NTUzNSBmDQowMDAwMDAwMDg0IDY1NTM1IGYNCjAwMDAwMDAwODUg
NjU1MzUgZg0KMDAwMDAwMDA4NiA2NTUzNSBmDQowMDAwMDAwMDg3IDY1NTM1IGYNCjAwMDAwMDAw
ODkgNjU1MzUgZg0KMDAwMDAzNTUyMiAwMDAwMCBuDQowMDAwMDAwMDkwIDY1NTM1IGYNCjAwMDAw
MDAwOTEgNjU1MzUgZg0KMDAwMDAwMDA5MiA2NTUzNSBmDQowMDAwMDAwMDkzIDY1NTM1IGYNCjAw
MDAwMDAwOTQgNjU1MzUgZg0KMDAwMDAwMDA5NSA2NTUzNSBmDQowMDAwMDAwMDk3IDY1NTM1IGYN
CjAwMDAwMzU1NzIgMDAwMDAgbg0KMDAwMDAwMDA5OCA2NTUzNSBmDQowMDAwMDAwMDk5IDY1NTM1
IGYNCjAwMDAwMDAxMDAgNjU1MzUgZg0KMDAwMDAwMDEwMSA2NTUzNSBmDQowMDAwMDAwMTAyIDY1
NTM1IGYNCjAwMDAwMDAxMDMgNjU1MzUgZg0KMDAwMDAwMDEwNCA2NTUzNSBmDQowMDAwMDAwMTA1
IDY1NTM1IGYNCjAwMDAwMDAxMDYgNjU1MzUgZg0KMDAwMDAwMDEwOCA2NTUzNSBmDQowMDAwMDM1
NjIyIDAwMDAwIG4NCjAwMDAwMDAxMDkgNjU1MzUgZg0KMDAwMDAwMDExMCA2NTUzNSBmDQowMDAw
MDAwMTExIDY1NTM1IGYNCjAwMDAwMDAxMTIgNjU1MzUgZg0KMDAwMDAwMDExMyA2NTUzNSBmDQow
MDAwMDAwMTE0IDY1NTM1IGYNCjAwMDAwMDAxMTUgNjU1MzUgZg0KMDAwMDAwMDExNiA2NTUzNSBm
DQowMDAwMDAwMTE3IDY1NTM1IGYNCjAwMDAwMDAxMTggNjU1MzUgZg0KMDAwMDAwMDExOSA2NTUz
NSBmDQowMDAwMDAwMTIwIDY1NTM1IGYNCjAwMDAwMDAxMjEgNjU1MzUgZg0KMDAwMDAwMDEyMiA2
NTUzNSBmDQowMDAwMDAwMTI0IDY1NTM1IGYNCjAwMDAwMzU2NzMgMDAwMDAgbg0KMDAwMDAwMDEy
NSA2NTUzNSBmDQowMDAwMDAwMTI2IDY1NTM1IGYNCjAwMDAwMDAxMjcgNjU1MzUgZg0KMDAwMDAw
MDEyOCA2NTUzNSBmDQowMDAwMDAwMTI5IDY1NTM1IGYNCjAwMDAwMDAxMzAgNjU1MzUgZg0KMDAw
MDAwMDEzMSA2NTUzNSBmDQowMDAwMDAwMTMyIDY1NTM1IGYNCjAwMDAwMDAxMzMgNjU1MzUgZg0K
MDAwMDAwMDEzNCA2NTUzNSBmDQowMDAwMDAwMTM1IDY1NTM1IGYNCjAwMDAwMDAxMzYgNjU1MzUg
Zg0KMDAwMDAwMDEzNyA2NTUzNSBmDQowMDAwMDAwMTM4IDY1NTM1IGYNCjAwMDAwMDAxMzkgNjU1
MzUgZg0KMDAwMDAwMDE0MCA2NTUzNSBmDQowMDAwMDAwMTQxIDY1NTM1IGYNCjAwMDAwMDAxNDMg
NjU1MzUgZg0KMDAwMDAzNTcyNCAwMDAwMCBuDQowMDAwMDAwMTQ0IDY1NTM1IGYNCjAwMDAwMDAx
NDUgNjU1MzUgZg0KMDAwMDAwMDE0NiA2NTUzNSBmDQowMDAwMDAwMTQ3IDY1NTM1IGYNCjAwMDAw
MDAxNDggNjU1MzUgZg0KMDAwMDAwMDE0OSA2NTUzNSBmDQowMDAwMDAwMTUwIDY1NTM1IGYNCjAw
MDAwMDAxNTEgNjU1MzUgZg0KMDAwMDAwMDE1MiA2NTUzNSBmDQowMDAwMDAwMTUzIDY1NTM1IGYN
CjAwMDAwMDAxNTQgNjU1MzUgZg0KMDAwMDAwMDE1NSA2NTUzNSBmDQowMDAwMDAwMTU2IDY1NTM1
IGYNCjAwMDAwMDAxNTcgNjU1MzUgZg0KMDAwMDAwMDE1OCA2NTUzNSBmDQowMDAwMDAwMTU5IDY1
NTM1IGYNCjAwMDAwMDAxNjAgNjU1MzUgZg0KMDAwMDAwMDE2MSA2NTUzNSBmDQowMDAwMDAwMTYy
IDY1NTM1IGYNCjAwMDAwMDAxNjMgNjU1MzUgZg0KMDAwMDAwMDE2NCA2NTUzNSBmDQowMDAwMDAw
MTY1IDY1NTM1IGYNCjAwMDAwMDAxNjYgNjU1MzUgZg0KMDAwMDAwMDAwMCA2NTUzNSBmDQowMDAw
MDM1Nzc1IDAwMDAwIG4NCjAwMDAwMzYxODMgMDAwMDAgbg0KMDAwMDA4OTUzOCAwMDAwMCBuDQow
MDAwMDkwMTE1IDAwMDAwIG4NCjAwMDAwOTA0MzMgMDAwMDAgbg0KMDAwMDA5MDg1MCAwMDAwMCBu
DQowMDAwMTE5ODcyIDAwMDAwIG4NCjAwMDAxMjAyNjQgMDAwMDAgbg0KMDAwMDEyMDUzOCAwMDAw
MCBuDQowMDAwMTIwNTY2IDAwMDAwIG4NCjAwMDAxMjA4NjggMDAwMDAgbg0KMDAwMDEyNjk5MiAw
MDAwMCBuDQowMDAwMTI3MDM2IDAwMDAwIG4NCjAwMDAxMjcyNjYgMDAwMDAgbg0KMDAwMDE1MDM2
MyAwMDAwMCBuDQowMDAwMTUzNTQzIDAwMDAwIG4NCjAwMDAxNTM1ODkgMDAwMDAgbg0KdHJhaWxl
cg0KPDwvU2l6ZSAxODQvUm9vdCAxIDAgUi9JbmZvIDM5IDAgUi9JRFs8NDI5MjBFMDAxMEQ2RTQ0
QzlBOTdGMUY3N0EyMEEwNDA+PDQyOTIwRTAwMTBENkU0NEM5QTk3RjFGNzdBMjBBMDQwPl0gPj4N
CnN0YXJ0eHJlZg0KMTU0MjQ4DQolJUVPRg0KeHJlZg0KMCAwDQp0cmFpbGVyDQo8PC9TaXplIDE4
NC9Sb290IDEgMCBSL0luZm8gMzkgMCBSL0lEWzw0MjkyMEUwMDEwRDZFNDRDOUE5N0YxRjc3QTIw
QTA0MD48NDI5MjBFMDAxMEQ2RTQ0QzlBOTdGMUY3N0EyMEEwNDA+XSAvUHJldiAxNTQyNDgvWFJl
ZlN0bSAxNTM1ODk+Pg0Kc3RhcnR4cmVmDQoxNTgwODgNCiUlRU9G

--_005_AS8PR05MB8817D5ED83B961CA80BF9504BBBDAAS8PR05MB8817eurp_
Content-Type: application/pdf;
	name="Sensors_workshop_role_description_Final.pdf"
Content-Description: Sensors_workshop_role_description_Final.pdf
Content-Disposition: attachment;
	filename="Sensors_workshop_role_description_Final.pdf"; size=281956;
	creation-date="Thu, 15 Jun 2023 10:31:52 GMT";
	modification-date="Mon, 27 Nov 2023 18:19:07 GMT"
Content-Transfer-Encoding: base64

JVBERi0xLjcNCiW1tbW1DQoxIDAgb2JqDQo8PC9UeXBlL0NhdGFsb2cvUGFnZXMgMiAwIFIvTGFu
ZyhlbikgL1N0cnVjdFRyZWVSb290IDMzIDAgUi9NYXJrSW5mbzw8L01hcmtlZCB0cnVlPj4vTWV0
YWRhdGEgMTA1IDAgUi9WaWV3ZXJQcmVmZXJlbmNlcyAxMDYgMCBSPj4NCmVuZG9iag0KMiAwIG9i
ag0KPDwvVHlwZS9QYWdlcy9Db3VudCAyL0tpZHNbIDMgMCBSIDI4IDAgUl0gPj4NCmVuZG9iag0K
MyAwIG9iag0KPDwvVHlwZS9QYWdlL1BhcmVudCAyIDAgUi9SZXNvdXJjZXM8PC9Gb250PDwvRjEg
NSAwIFIvRjIgOSAwIFIvRjMgMTMgMCBSL0Y0IDE1IDAgUi9GNSAxNyAwIFIvRjYgMjIgMCBSPj4v
RXh0R1N0YXRlPDwvR1M3IDcgMCBSL0dTOCA4IDAgUj4+L1hPYmplY3Q8PC9JbWFnZTEyIDEyIDAg
Uj4+L1Byb2NTZXRbL1BERi9UZXh0L0ltYWdlQi9JbWFnZUMvSW1hZ2VJXSA+Pi9Bbm5vdHNbIDEx
IDAgUiAyNyAwIFJdIC9NZWRpYUJveFsgMCAwIDU5NSA4NDJdIC9Db250ZW50cyA0IDAgUi9Hcm91
cDw8L1R5cGUvR3JvdXAvUy9UcmFuc3BhcmVuY3kvQ1MvRGV2aWNlUkdCPj4vVGFicy9TL1N0cnVj
dFBhcmVudHMgMD4+DQplbmRvYmoNCjQgMCBvYmoNCjw8L0ZpbHRlci9GbGF0ZURlY29kZS9MZW5n
dGggNjMyND4+DQpzdHJlYW0NCniczV3bcttG0r53ld8Bl8SWBWNwRpVKWYmyE6c2VVnbKe9fyV5A
IiRyzVNEUgqfZ190u78eHEhiZIoc5k+qrIDAAN3T09PTx5m3lw/L0V1xu3TOz99eLpfF7bAcOL++
/Tyb//vt5/W8fPtzcT+aFsvRbPr20+pmybd+KItB+XBx4Vxd953fX7/yPZ//y7IkcXwnzmMniwLn
oXz96svfnOnrV1efX796+145KnA+371+paiR7ygn8HNPOZkfO58n1OD7T6lzv6CvOff4lelf379+
9WvPcf/tfP7x9at39Kl/vn61B9D9Wj2LWpr7XpQCOyD1/4pLGntp8BfBJVFe8FfBJUr+AmMUJp4f
xE4aqr/AIFXIqNTaKDnvfuo7bw2y4mq2XM4mZnHxfjZbvlxcBE7e2SuaBmn8J5PYgEscWcUlyL2A
PqcSj/+GgRcTiACQmqb7tqsQz7YRj6kZz98OxK9G7lncm7lpr79yw96Nm/RK+r+iG2/crKNfR2CS
KtDOgMk790yp3oAQIJTC3pQuGJuVexbEvQeXnt27cW9ItxxCrsH7nys36hX0SiKtloQ+d+HBJuoq
irzMhLlVIunhihX+tw0qtwkq8p8DVVgFFT0HyioBaXHgVw2g/kFcFgqHMaPwvzH/YI5hvnrvnuXC
RwUzGHPhrauC+vlHZjk8GljlL5/Ey59DH81gkeoUZMZZmOzOQWn7A/1icZHQRBUaRfTvF/rV+5dd
EvEUNKB9FIVUN4VoYferwfB8lZMc98Iso79pnDoP9523PwKdS6JM1Ot/dInX+n9nlioH7lna8wrm
pVvwoLdiAn+1iXiWceM23mYSGbqk+05I1FBJSgDy3d8ssZ7KvY4hfHLPotYfD0TiabfBjHIbUxKz
EExZ2uSzLH0GyV0+s8Vt+Z/C02eB923W+Jbyt7+h6DO0Jw2HeIu05diLE4fgx3GGX6QejV+/+mRT
3wSg1MvTsAaUeT79EkBMSFqPQiKh74Rh6Cnw+67O9c1GFanTTSOFpDi9R8PTpSx83h3Vg+GQQDTC
GdJE8Xul49LfX6aQ1CNXJb1HXJYPLJQWdCeiNZD+rNHc4Xk1c8+y3h39juV3tSRwA3xiissbl/Sy
FS4fWLbdk9QfNl9BywXAk9DTn7rlKSuNcBMvouWS1gslN2/wfMx3BX25AbQEC0H2DT6JT5S8LAnE
JVbrh0rm0o8GnWmD3ieWMbeiQ9J3QQNSBFQuOEjLQQvOk0aT2rV6WUE/C/02fNwm+RT48gYeAVCF
Aq+Vci0knPBSIR0V5Bss+z4puD5RN6Z/of6X0D/vYFbaNm5ojtB0MbFSp9CzJyR+f40JG6XMzSqJ
WBFKUpZtDdr6NmMrj5o3btmR9GFS3JdkE1/PnAox5+2neTFlrH7qf7h2/Lf/KKb3Tq+cnn1/5b7U
Mg0JsU1thCafTxZBnnniiSCr+4HkXRSnKhKR53sKq2eYJqItbNwRReEXHuAFL26jKY3ovcOMsxCF
FOqnfjoj/n6g2cT8sZxp/Wsi7CvNRktMUzSkdglxaSQfKcZ0tRy6PAd5ujEgXOEemjj13OX38d3d
NfVASkWksqm0RalnWKtr4NRRA2fylCRZ4OU27HgBE217CzIxdfeC0tXr4Fh2DTt7TZMnqvDZhz+v
WI0vWB7dfr13s97DbDXdNXwORIo4wn8xTnTpJzSkt0TGQ0drBxPlh2zev5Q6e4xjeCz3qs5xjMMG
04av+hABxYMrKz8NHU12mt3jAqYuz+oHlh3jEUmEu6YVLmd074FdPvMSqxP/no9ZQrS+tIRkKZ1b
ZgluMdH/VvyYZVDQWzujRd12PR+5rK/T0gc5NF47Yzahnw4cul2KkFkYZiaKnNkDQ4uNEYzQ9hYS
dOgUTIuBM6COF0uW3ruulIOHP/ei0/c1JallgjLn0at4ZVcDORRknniJkbyHzvMOMLmnjGC+8IoJ
Zm9PoXHV4a/MyVPW9TRv802ZCcOCLuWRvASGGI6IDzAVbtb2uqAlQJh3rSyD8rFkLID0nOFrhKfl
k5trvCtGZTblPqDxPWM8KpuZiz6hH9LHgrUM58ZWPwIVsvZm6IdQcbUgxEib3KJ2e3Q2RdeM3XkD
t5JzxWBF12NIJXTM2iDEPmvXncg7Z/TREAvUaGpx2H2ek93UEm4rR7BfakI8MWmmDut1GZHIEiKR
yjxqZ8BkYg1MkGKmGthj4czgkaSujsCXWLJ4jFdz+gMhxU9FMA+2+OYwHGPTVAxIdu2otue+Uu98
lSa+6vu+iq99lfUvcrqdXl9E5/IkjS+SVsP88uIspt+5f0H/C+OMkAp9P7qqX6CWfEtlOX8St/ll
5V/QjD6vnl+cBQ2cILvgR3iNASTb78SX/G2GWL2SvMdlyg99QamfNl/I9Et+gNYaazzuK3SRvh/G
V+hxsoVV69sVtD76EqKLhFPegMU3/UBgRPo3k5IolDSPBTO/Jgdo6bd7RIhk5w3pkve4W305bMjE
L5yptH6Fhyjaop6h70zQXH+VOlK95b9vhi33BcH2a1cx48Tdr3vXersNs/oKBuwalBXsNghcMZH0
nG9bXnlIcKtdS46VwLJYsCrYEs8DXoLu4IYRfZPlcjmVZaXg+Tovb8UBc6bXShZdaOsMS1IZteI6
fOMsOA5xi6WJX015MWKnEc/zsmhWXL3iPbiNC4aFwBsgNFwPEBvMtGo2YkkxdVg1LR/ZGC/HNRYQ
L3dupblCuvJDz5pUj1QE27ibpHuYF9FJjOOYLLNdibYPPvFJzJ04i7x8N62h0dew1EFBEc4SBaZW
v2wNVw7XkwEb1rDI+npWxbKEh0pIdwpNiKztgcmeAWONqipVXmgEsxQnF6uepTOo5ugMkmPgPMG3
CwVv6EzEnRWIRXpT8vzdEimV/TrnpIEbtm5Htw3HAIw1jY36E5l6xQgWXw9WRToEifIiIw2hF9XK
YdtCaXR8a5jEEdtWBkxkqNhBwG4I1uG2LSsWy1EzUBOeOIy/XSwrwUKs1yHoRhNCbFOHbAmXxuIb
wz0yhemkVVJhs0JukWoaimGltdSqV0NuihXTc76UDtaXhRYVosqKRMPyNV1umZwThk3Ms1hpu6d7
REfyntB6QZjgGbeHL6eFlzaiSO/BYzBne3XEMguMqqmGQRra499qPOKsayGcl5jvjTMKuAwZOZIA
HBBmuqzGcLvcuGGny+qmXNSkmc/00iD90d1Ep0Dhea1Y8M/H0YCIzRDmoJHmDGuepdBLQlPXga/n
fEaH6wWtdr/t9HkuMSyoYHh3CjH4Rl4ZV7OpZTwXE3ol6Y34S2tnUk5uavt51hiUbQPqAS9Y8/3E
UcIZlAYC7KF0JKdRgiIal4N89+lJfPdxkLHPYX/v9A/EH7MnJPFxrLPgkA/P5bD3wZbfXOdKvBg1
a4773JcciBfC51g1Al9LZwSf+fRx5hKrj5nL2YOW9gbfWQsuJD70m5chyW4klWXHBTq2w1IqiaHR
tVBhLwuHLRl2qnRa0+a9vYMd2Wm0fzaSnvPWPlU+QC0NeTUdfXU3fLEQ67wIzsvia0vSW1NiJR5s
wBUmwKBWTyFRT+ac5CT5zEg2KDIDvYBvLAdxe1kVeQ/9o9EwOpytWCEGZXePTqFUQygb+jYsZYVy
1rMVvJ5ASxQA7tUKKuYQqk1tGExrZcZkuXEmDLSltT3Lv+Jtn9262/1470YNmZllen8UUEmhAb3R
TG+Lc32kVnRjMhR1QjRJq4qvU3HJUAis5y5saHlI9t6dK2oOXESIBrRUVwwe8PuO6fQBI1opvRPx
Ap8hyWhXh28p09D9RpWFUZN9uB6Al7QiDDj80KZLHywQ0SIa7RB+XAVyuNNvnGI6QO+gy1tzZ8Q8
8N3w2wEsW4xGNmpoAGdPDnNYyQCksrDAf0te5Nv+wu2gl9B6IKHy2oEp7gIw6w4nIQjIf+6PSaDZ
ledpxhHuExMuyHwOcHdDKVomaGWUg4pkm9qaDRF0km74mOBfOF1JYwKhiLnRrQKscS2G65gH+SvE
e/ZM7HMtDewuV3qKp2GHbO2KVlmCm/pIP+qGa6139PXACIWX4Lgyz7XbwN4kD1iSdMBF8DWX6Ot3
FoVKzkKls58/WAMSJGzLdEMR5wy4XFw5UGfGuFspc7V34BtBfmv+4SBCCP/EXBZECee0dkOB5wzO
CpHGTBsR8az+lbNp7evYtAKK9Y6859sdwWO9DkxLiJxBebBduOspjXIv2I96XcZWfhJjKyJj9Zur
TGeaZivB9pdP1rweURR7/GRv0/4LVPwCMUVt3C/cIBAnyHKIUZTrEWsAE36mc2DZSwLmmSCbnJTd
5aTKkJ0uv9uDBsflqu56DvLci7OX08CaeyXwA3ZdHItAJ62Oy3A18m+oGlSPchbAcHkcSfDY3lIS
QQnuxrJxE+j0JVgdjbIJ6V6ZAtNaMa1sFvjtx9tpUuKttethyBJ2WRt60ZDwPzolPdKu+BVEaWFP
Zww5HdKAhj0ljoYsf7azNgMh8TNdumTjeIySN7FDvjo3HAOC737QsmW2gmi2Ep6iOORsrG7szn0/
7Ff5K5LBE55LGpDk4iCXSSnJeOFmyXuk6KhL5P/E5xsvNi9Zzl+JFDJ5t2krKcpwG6xs5w3QEv8M
ZJkb7zCVZRA5AiNZNFDYhg6KPA5FJ9iVQSg2NqDzhcWg1F1ywAAFTi77y0ikDHRdEyuRvI7ulqPv
i9JWKZufQccLFFu6Wyo9fTJV0OiXh1oQOyQIVOQlJgpYI3RA31cmKJdcZ7aSyjnOdeU6MRB5yUIy
sIZDnEBJ70bi0JzxXTAc5DCC4Yrwuahblt0VXfBgBAZSI2LPYxtksRHir73rKhbfclBaWxNUxvLW
AFmvQPbWVBQOWp4aHWBiduQbwBzK/Z1rt7k39iomouiZ3oixbi9hIHmOdBZ9V9kzpEPUaAGPvHjZ
p28qpxtc+FBJxjr5vHgsHdlxQ5Ql9tzP527jbceDjRIixKMaTdK2Q06KhrrLeBaSo8RIrjb9ngu4
PBc14tY8Pz7bBN042XO/BxH8S91g7Bk4QQrlogsMBLPKIZjJjLFoVCVmAg4qv1gTRIJyh7hTon1q
XBwjBuBt5QTW9qEEEhebfiRrnswgDbCodFKrWcVKi+tmirXkxFwQZDksxGfmWe2L63K6bRqwSRWt
3ahv2Sr0YVdoK/aMGsfH0aZBNJTy5g1fQJXShpRySZ/SvtPG5rYsfsLc75KpsyoVb6P7yBAUTEWm
FnXcvU4ZRJSqi8cRAOEm32JzNIQD4Y+RDtGOdHjFGqsr7rSh77btaM2ABmigMtabpvhAkgAR3a6j
wRbL9qKM7PpvDvzGSmMvaSLlzDoD8OkC9Y1V8qdVfo9UyGWdz475Q+2Qk+wMKZ91UPrRpMs0Pvr1
oi5mntjLQQxCLzCyyz7uzOMKvXf2D9CCIs32cG114nNcZYjJHR8mNKAvcAT/zNUzLMzWk5Il8HRJ
4gsJdyRyeIMXHsc/+Mlcni9cvfXFoXrPrhOdDOAwfDHm1lLu4pwTw1rgbWbcqdMU3IRRXhOrYbv/
q2fqho7fJInJslmOJHXF+S8tJLxnjW9Thc0MyFlVYEMDEHHVPcqOLFFVjdYUmhRYRuWyFWCcfq1s
ozsXDvFK2G57yEdTPLo/ZRFTqGLWybo7uGHWsffP2vKXss3aDdTeLgIxBy9PzB9hzLsjdAORNP3S
mZZFU5qo7cmblauzDusFDFtsoJKx1bzZdEBc0jBBy0M3Xdld6XzsfbAXkTolztHZ9t0Sh/6vOhWj
qfMTvM5ryb8qWS8YOB9nBfTWAsbDQz2N/hjpBC9Nt/HaUdQigRhKdXFNkwAmAyTT8gGbNlYJYrUq
dslgxwKhirpcrbZDLhYzQ2mq5AZ6/Fzv4VKp/tDeoNe3q+D4yQ1MBOBZOVUGozsXiWwcatjOZNN7
P5DVITbW6LHlyrS/gUUYBOyX3u7hY1nnsoD9x9hrJtO7TxS3PGi37CoXKVWPzrODgyLereH9nodX
MwmmHO+q1pT9Rki0rCuxGoSGTKE6R3V3nuqc4md41rPp0NL7JBioqeXRlnAZicgZa3lkb2uILPBS
Eyr2epzFXmCCAtNNkn+E6S0KToUypVN3L1Y5b+FuADOvSvi+Skay5m/bc9PPOZizk2z1WLB0HRdV
7aywkwjpKoleXBetOKo1Hx/S1A2oeU6T4SHT0V51cgr9vRuuNQVJ0dzJQhMYe8otTZ7QCAYiYoTi
aR47kZiN61NSOpuaCuyi8FiOkY1LZtycbbepqJDWODJI2AI2IFwnxjNqkV4HMTFQoVBn7bUKfmBg
TtmvK13brBVpOd6wgQRv7ZmKwFzKdsPZ6SsCgjzumvvTlXZeSmW7rqwoBo9YG8H1Wr5jla9oIlUb
s9rJs+XKFv8hL/psttnyvgU+aZeGflhT94MgNEPZR5U9rlDT4LMJspAFxiH4HFc/Z/LZBEnGWYSH
Fo4+sTGI4uH6D+5/4B1rcXUDnQ2XixVCe1Cjlrhts44yYcK+uDv2domU/TCORaBz6E+TzctbRMe7
NdU/llMu0Fo7n3iTWBF3sJksbpSSmYDbW8t8DpsaoPzWI/6FuaTFdTmtrO5qzfiZ17AV51qNa+3e
+cDNHmecRSmmSFXm0npRUrVE9eKCN2owKfUuDfbWPewK0Nk7ZrEwRWCwb01554SMyERNe4kSYUbG
rQFKlQ0glludmW811h5mvhkBq2WqRmJuFVPBgpWdWz/2oXH95rLshS4jHtabWrc1qOAnS5QIIuX5
HV2Yau3pqY7QOr+z6NfOrionRAxNmTXbulk79LtRplkpLkKg7fAQcmlAQXt6RIJd0w19tReSTJCJ
ZwBT2y+aqDtD/x+9P7d2FZf20ifCKOE50Y3Xzdr5MNFqvzhhPklNMPMhIaFH9yOELDwwsp4MUEbe
r3dnEfkIC4PZRUrLFxVjSNE5/C1H7tJo5OSA1qTdDYluZpVqP5SgRiWEund7xQZUYbUBlZgV+5UU
3pSc/o5xG1mzGgPeM8XUNYuMC22+G0oVuNfpNBOrgWs/YuPPANle2MBPOOq7Hxm7tLfguMMFTDvQ
8Ba54UHR3+C4QqTEYEko6HV7K77nvp9Gksyvt8zE1qH5pV9vhilbWUpJQPJeb06K5xeKs/+D99VG
mdj/E7UC1B7PsT3ptey5GWT4Nu5HzXthfCXvpbGvd9e8oIX2vN5uNQiwe6bsmJn15To5F+ToedR6
TLDD6PrAaoTd0irkhr+QonuN/WkKq+Cg2uHFDxuuBlsTMgnlCKZOkE0BlygTgzrbq6rxtqYTK65H
MKBhMd7MOxZ0A8FyueWCEm1LKN74gZpHVbxR74tsaw0IcahRN5rtzSJslpnFvhlmzQZYrOu4u95N
ZG4NhzxiO6wbhzfOHPXHhd10rSDjWPmJ2S4MkRnfDaWccJIhqaDWYubx3l3qlGnhUcXFuwtsnG11
/oUH/Ikyzm6UhEuhop63GJLiesax5XTbj9LZo6N37t2OA0a8LfvhPfo7i5qBV1SuZI/ly9c9OmI5
AyniU2JPzfxRGnmBAcjhoe6doihsZmJi+5/0ppuJ1Nhtl9aFlkrr4jDksKXKOEV+N8Gcd9G6pYXm
0DDpTp9j3rF/zwE08Gg9O31eGEkJlrS4jVMoD8SuUmaS3PN3YwY/snMbJXk4E9baRhlxiO1YDFDt
JbHq4zW7wdiLUOfP0XCr0l67MWD8D8upgwSOxh9Q3OrD/yyqDSrG7tgG/PS+NPbCw8EzwDYKDJBk
tGp2ZpW8QWdQwr0gfr1F57F+B9vtiuz2/dihU7SfJtVLkTJwmBZwXLwuNpjZsiXDS6zaOBWrNuuL
dcnF7H19UAaf/qBwOoXqp9WhFfpkBl+a55f10RNhdWJFLKXwzUEg1PD68t3hte/BlpGRsCx9WU/t
5UAHOdtRLegvG/ej9xXtHnfZcGk3ZyqTsxMR0ISv9U78f5zxgIgQLdTL0czNe9XRM1yZztlkzlpa
shd/VT2bw0hB/gGOX417o4H23Ovo6nhc7+As7y3gV5R9ndc6uAog/GFpdsnic8Bhqnprw1u2/gbs
c0UOw1nV9GO5gHVYuCifOpOWwwq/PjIHSB5rNEtk5v/W49uAggYfeaMcXP3mIlIGjGaIEh+8vUT3
uKgAByhtby/Bp6RErVmnj0DRkw3HqviV8wYteP5g4umJWL1xFbe/U09PffIKTrvx6zNUEn1mTXXL
OFvr7zTnvyh1edwZLDsk4vydODOTSBOjOR0mlf+dqaDpuEaO+0vt0/ogHL8+R4bFUl/JAUDXcqSM
uNs2e9qi6xm73TSADUr4ctTOJum1C9D3I3HvKXEN+vGlXCcnGJbmO/WtipPavMPXjDc/a7FXvDvG
+kl+2SwAYU2w+kij1rf5QCeLMj0Ofc4U7OYFa7I7DgPYD3tB6ZTex6U2mKREnnadVWx10dSHuHZD
skZgWhVjY386Cfw/EJdEQQ0KZW5kc3RyZWFtDQplbmRvYmoNCjUgMCBvYmoNCjw8L1R5cGUvRm9u
dC9TdWJ0eXBlL1RydWVUeXBlL05hbWUvRjEvQmFzZUZvbnQvQkNERUVFK0NhbGlicmkvRW5jb2Rp
bmcvV2luQW5zaUVuY29kaW5nL0ZvbnREZXNjcmlwdG9yIDYgMCBSL0ZpcnN0Q2hhciAzMi9MYXN0
Q2hhciAxNjMvV2lkdGhzIDk2IDAgUj4+DQplbmRvYmoNCjYgMCBvYmoNCjw8L1R5cGUvRm9udERl
c2NyaXB0b3IvRm9udE5hbWUvQkNERUVFK0NhbGlicmkvRmxhZ3MgMzIvSXRhbGljQW5nbGUgMC9B
c2NlbnQgOTUyL0Rlc2NlbnQgLTI1MC9DYXBIZWlnaHQgNzUwL0F2Z1dpZHRoIDUyMS9NYXhXaWR0
aCAxNzQzL0ZvbnRXZWlnaHQgNDAwL1hIZWlnaHQgMjUwL1N0ZW1WIDUyL0ZvbnRCQm94WyAtNTAz
IC0yNTAgMTI0MCA3NTBdIC9Gb250RmlsZTIgOTQgMCBSPj4NCmVuZG9iag0KNyAwIG9iag0KPDwv
VHlwZS9FeHRHU3RhdGUvQk0vTm9ybWFsL2NhIDE+Pg0KZW5kb2JqDQo4IDAgb2JqDQo8PC9UeXBl
L0V4dEdTdGF0ZS9CTS9Ob3JtYWwvQ0EgMT4+DQplbmRvYmoNCjkgMCBvYmoNCjw8L1R5cGUvRm9u
dC9TdWJ0eXBlL1RydWVUeXBlL05hbWUvRjIvQmFzZUZvbnQvQkNERkVFK0NhbGlicmktQm9sZC9F
bmNvZGluZy9XaW5BbnNpRW5jb2RpbmcvRm9udERlc2NyaXB0b3IgMTAgMCBSL0ZpcnN0Q2hhciAz
Mi9MYXN0Q2hhciAxMjEvV2lkdGhzIDk3IDAgUj4+DQplbmRvYmoNCjEwIDAgb2JqDQo8PC9UeXBl
L0ZvbnREZXNjcmlwdG9yL0ZvbnROYW1lL0JDREZFRStDYWxpYnJpLUJvbGQvRmxhZ3MgMzIvSXRh
bGljQW5nbGUgMC9Bc2NlbnQgOTUyL0Rlc2NlbnQgLTI1MC9DYXBIZWlnaHQgNzUwL0F2Z1dpZHRo
IDUzNi9NYXhXaWR0aCAxNzgxL0ZvbnRXZWlnaHQgNzAwL1hIZWlnaHQgMjUwL1N0ZW1WIDUzL0Zv
bnRCQm94WyAtNTE5IC0yNTAgMTI2MyA3NTBdIC9Gb250RmlsZTIgOTggMCBSPj4NCmVuZG9iag0K
MTEgMCBvYmoNCjw8L1N1YnR5cGUvTGluay9SZWN0WyAzNC4yIDI3LjQ4OCA5MC42MzQgMzguNjUz
XSAvQlM8PC9XIDA+Pi9GIDQvQTw8L1R5cGUvQWN0aW9uL1MvVVJJL1VSSShtYWlsdG86QUNSQ0Bl
ZC5hYy51aykgPj4+Pg0KZW5kb2JqDQoxMiAwIG9iag0KPDwvVHlwZS9YT2JqZWN0L1N1YnR5cGUv
SW1hZ2UvV2lkdGggNTAxL0hlaWdodCAyMDYvQ29sb3JTcGFjZS9EZXZpY2VSR0IvQml0c1BlckNv
bXBvbmVudCA4L0ZpbHRlci9EQ1REZWNvZGUvSW50ZXJwb2xhdGUgdHJ1ZS9MZW5ndGggMTYxNTk+
Pg0Kc3RyZWFtDQr/2P/gABBKRklGAAEBAQDcANwAAP/bAEMACAYGBwYFCAcHBwkJCAoMFA0MCwsM
GRITDxQdGh8eHRocHCAkLicgIiwjHBwoNyksMDE0NDQfJzk9ODI8LjM0Mv/bAEMBCQkJDAsMGA0N
GDIhHCEyMjIyMjIyMjIyMjIyMjIyMjIyMjIyMjIyMjIyMjIyMjIyMjIyMjIyMjIyMjIyMjIyMv/A
ABEIAM4B9QMBIgACEQEDEQH/xAAfAAABBQEBAQEBAQAAAAAAAAAAAQIDBAUGBwgJCgv/xAC1EAAC
AQMDAgQDBQUEBAAAAX0BAgMABBEFEiExQQYTUWEHInEUMoGRoQgjQrHBFVLR8CQzYnKCCQoWFxgZ
GiUmJygpKjQ1Njc4OTpDREVGR0hJSlNUVVZXWFlaY2RlZmdoaWpzdHV2d3h5eoOEhYaHiImKkpOU
lZaXmJmaoqOkpaanqKmqsrO0tba3uLm6wsPExcbHyMnK0tPU1dbX2Nna4eLj5OXm5+jp6vHy8/T1
9vf4+fr/xAAfAQADAQEBAQEBAQEBAAAAAAAAAQIDBAUGBwgJCgv/xAC1EQACAQIEBAMEBwUEBAAB
AncAAQIDEQQFITEGEkFRB2FxEyIygQgUQpGhscEJIzNS8BVictEKFiQ04SXxFxgZGiYnKCkqNTY3
ODk6Q0RFRkdISUpTVFVWV1hZWmNkZWZnaGlqc3R1dnd4eXqCg4SFhoeIiYqSk5SVlpeYmZqio6Sl
pqeoqaqys7S1tre4ubrCw8TFxsfIycrS09TV1tfY2dri4+Tl5ufo6ery8/T19vf4+fr/2gAMAwEA
AhEDEQA/APfqKKKACiiigAooooAKKKKACiiigAooooAKKKKACiiigAooooAKKKKACiiigAooooAK
KKKACiiigAooooAKKKKACiiigAooooAKKKKACiiigAooooAKKKKACiiigAooooAKKKKACiiigAoo
ooAKKKKACiiigAooooAKKKKACiiigAooooAKKKKACiiuH8X/ABT8O+EXa2lma8v14NrbYJTj+I9F
/n7U0m9hN2O4or5p1n48+KL/AHJpsVrpkZPysiebIB6Zbj/x2uYk+JvjSVtzeIr0f7rBf5CtFRkR
7RH17RXyPbfFTxvasGTxBcNjtKqSA/8AfQNdvoP7QOoRSJHr2lw3EPQzWhKOPfaSQfzFDpSQKoj6
BorG8OeKNH8Vaf8AbNIvFnQY3p0eM+jL1H+cVs1laxoFFFFABRRRQAUUUUAFFFFABRRRQAUUUUAF
FFFABRRRQAUUUUAFFFFABRRRQAUUUUAFFFFABRRRQAUUUUAFFFFABRRRQAUUUUAFFFFABRRRQAUU
UUAFFFFABRRRQAUUUUAFFFFABRRRQAUUUUAFFFeVfGfx0/h7SF0TT5Smo36Eu6nBih5BIPYnkD8f
anFNuwm7K5z3xS+LsizTaD4ZuSm0lLm+jPOe6xnt7t+XrXhpJZizElicknvRRXXGKirI522xKKWi
qJCiikoGa/hvxJqXhXWYdT0ybZKh+dD9yVe6sO4P/wCqvrjwr4ktPFfh611ez4SUYeMnmNx95T9D
+Ywa+R73wxrWnaHa6zeadNDp92dsMz4+bjI4zkZHIyOe1eofs+a1JHrOqaI2TFPCLpOeFZSFP5hh
/wB81lUimro0g2nY+gqKztb1i20HSptRu93lRAcKMliTgAfjXj2qfFPXr2Q/YvKsYuwRQ7fiWH8g
K4p1Yw3PUwmX18VrTWnc9yyPWjivmyXxTr80m99avwx/uTso/IECpbTxl4jsn3RaxdMfSV/MH/j2
ay+tR7Hovh6vb4kfR1FeUeHPiw3mpb69Euw8faoh0/3l/qPyr1K3niuoEngkWSJxuV1OQR6g1tGc
ZK6PKxODrYaVqiJaKKKs5QooooAKK8O+Nnj3UNN1az0TRNRmtZIU866e3kKtub7qkj25x/tCvKv+
E+8X/wDQy6r/AOBT/wCNaxpNq5m5pOx9jUVxHwr8Vv4q8FW81zN5l/an7PcknliPusfquDn1zXb1
m1Z2LTugooopDCiiigAoorE8SeK9G8J2H2vV7xYVP+rjHMkh9FXqf5DvRuBt0E4GTxXzn4m+POsX
0kkPh+3TT7cN8s0oEkzD6H5V+nP1rzPU9e1fWZWk1LUru7Zjk+dKzD8B0H4VqqLe5m6iPr658X+G
7OQx3Ov6XFIOqPdoCPwzUMfjjwrKwVPEmkkk4AN5GM/ma+N6Kv2K7k+0Z9yQzxXMSywSxyxt910Y
MD+IqSvh60v7ywl82zu57aQHh4ZCh/MGvQ/Dnxt8UaOyx6iyatbAAbZ/lkH0cDr9Qal0X0KVRdT6
eormfCPjrQ/Gdq0mmXBWdBmW1lwsqe+M8j3HFdNWLVi1qFFcb8VL+80v4bateWFzLbXMfk7JYnKs
uZkBwR7Ej8a+a/8AhPvF/wD0Muq/+BT/AONaQpuSuTKdj7Gor45/4T7xf/0Muq/+BT/40f8ACfeL
/wDoZdV/8Cn/AMar2LJ9oj7Gor47T4g+MI2yviTUz/vXDN/OtS1+Lvji1K41tpVH8MsEbZ/8dzR7
Fj9oj6worwTQf2grlZY4tf0mN4jw89mSrD32MSD+Y/pXsnh/xLpHifTxe6ReJcRdGA4ZD6Mp5BrO
UHHcpST2NeiiipKCiiigAorgvGfxX0HwiZLVWN/qaj/j1gbhD6O3RfpyfavEvEPxi8W660iQ3n9m
2zcCKz+Vse7/AHs/Qj6VcacmQ5pH1Jc3dvZwma6nigiHV5XCqPxNYr+OfCkZw3iTSfwvIz/I18d3
F1cXcpluZ5ZpD1eRyx/M1FWio+ZHtT7RtPFfh6/lEVnrumTyHokd0jMfwBzWxXwtWvpHijXtBlWT
S9Wu7bb/AAJIdh+qng/iKHR7DVTufaVFeB+E/j3cRyR23ii1WSPoby2XDD3ZOh/DH0Ne4abqdlrG
nxX2nXMdzayjKSRnIP8AgfaspRcdy1JPYuUUUVJQUUUUAFFFFAEN1cxWdrNczuEhhRpJGJ4VQMk/
lXxp4p16fxP4lvtXnyDcSkohOdiDhV/AAV9H/GfWhpHw6u4lJEt/ItqmOwPzN+G1WH418s10UVpc
xqPoJRS0VsZCUVraF4Z1nxLd/ZtH0+a6cfeZRhE/3mPA/E16hoX7P2pXHly65qkNqmctDbDzHx6b
jgA/nUuaW5Si2eNKrO6oilmY4AA5Jr134e/Bm+1O4g1TxLC1rp6kOto/Es3sw6qv15Pt1r2Hwz8O
vDPhQiTTtPVrof8ALzcHzJPwJ+7+AFbGta5pvh7TZL/VLuO3t0HLMeWPoB1J9hWUqrekTSNNLVnl
Hx/1m3t9D0zQI1HnSy/aSB0SNQVHHuTx/umua/Z+spJfGWoXoU+Tb2JRm9Gd1wPyVvyrg/GfiWTx
Z4rvdXcMscrbYY2OdkY4Uflyfcmvffgl4Yk0Lwc1/coyXWpuJtrDBWIDCfnkt9GFN+7TsJe9K5o/
Fm48rwikX/Pa5RfyBb+leI16l8Yr1Wk0yxVvmUPK6/XAB/8AQq8trx8Q7zPvMkp8uET7ti0lFFYH
rhXdfD3xjLouoR6beS506dsAsf8AUuehHoD3/P1zwtFVCTi7o58Th4Yim6cz6p6jNLXNeBNXfWfC
dnPK2Z4wYZDnqV4z9SMH8a6WvUTurn59VpunUcJboKq6lqFvpWmXWoXcmy3tomlkb0UDJq1XkHx6
8Tmw8P2+gW8uJtQbfOB1EKnp7ZbH/fJq4q7sZN2VzwbXdXuNf1291W6P766laQj+6OwHsBgfhWfQ
FLMFUEsTgADrXpvxJ+Hn/CK+GPDt9DH8wh+z3zj/AJ7HLg/q4z6KK67pWRz2b1G/BLxMNE8af2dP
KEtNUUQnd0Eo5Q/jyv8AwIV9O18NQTSW88c8LlJY2Do46qwOQa+yfB/iCLxR4V0/V4ypaeIeaB/D
IOGH5g/hWFaOtzWm+huUUUViaBRRWT4l1+18M+H7zV7w/u7dMhM4Lt0VR7k4FAM5z4jfEW08D6as
cYS41a4U+Rbk8KP77+3t3/Mj5e1jWdQ17UpdR1O6e4uZTku56D0A7AdgOBTtd1u98Ra1c6rqEvmX
Fw+4+ijso9ABwKj0rS7zWtUt9N0+Bprq4cIiL/M+gHUnsK64QUUc8pczK9vbzXU6QW8Uk00h2pHG
pZmPoAOtepeG/gRr2qRrPrFzHpULAER7fMlP1UEBfzz7V654B+HGmeCrFX2Jc6s6/v7sjp/spnov
6nv2A7aspVX0LjT7nllj8BfCdug+0zajdv3LzBR+AVRj8zU9x8C/BsyFY0v4D/ejucn/AMeBr0yi
s+eXcvlXY+fPEP7P+oWsbTaBqKXuDn7PcARvj2b7pP1xXkWoadeaVeyWeoW0ttcxnDRyqVIr7grl
PHHgXTPG2ktBcosd9Gp+zXaj5o27A+q56j+vNaRqvqTKmuh8maZqF7pepW95ps8kN5E4MTxHnPp7
56Y79K+xPCuoanqnhmwvNYsWsr+WMGaE8YPrjqM9cHkZxXI/D34Taf4SWO/1Dy73WMZEhGY4PZAe
/wDtdfTFekUqk1LYcItHC/GP/klOtf8AbD/0fHXyhX1f8Y/+SU61/wBsP/R8dfKNaUfhM6m56D4E
+FV1450SbU4NVhtFiuWtyjxFiSFVs5B/2v0rqP8AhnfUP+hhtv8AwHb/ABrp/wBn3/kQ77/sJyf+
ioq9YrOVSSdi4wTR8/P+zxqQUlNftGbsDAwH55Nc9q3wR8Y6ZE8sMNrfooJItZfmx/usFJPsM19R
UUvayH7NHw1PBNazvBcRSQzRna8cilWU+hB6Vq+GfE2peE9ah1PTZSrof3kZJ2Sr3Vh3H8uo5r3/
AOMvgm01nw1ca7BEsepaehlaRV5liH3lb6DkHtjHevmet4yU0ZNOLPtTw5r1p4m0Cz1eyP7m4Tdt
PVG6Mp9wcitWvFf2edSkl0vWdMd8pbyxzRqT03gg49vkH5+9e1VzSVnY3i7q4V4T8U/i5Ks0/h/w
1PsC5S5vo25J6FIz292H4etdL8ZvHTeHNDXSNPm26lqCkMyn5oYehb2J6A/U9q+aK0pQvqzOcuiA
ksxZiSxOST3rW0DwzrHie+FppFjJcSfxMBhE92Y8L+Nbnw88AXfjnV9uWg0y3IN1cY5x/cX1Y/p1
9AfqXRdC03w9psen6Xax29vGOijlj6sepPua0nUUdETGFzxnQ/2ey0ccmu6yUY/egskzj/gbf/E1
1sPwM8FxJh4b6Y4+89yQf/HQK9KorB1JPqaqEUeUaj8AvDFzG32G61Czk/hO9ZFH1BGT+deZeLPg
34j8NxSXVoF1SxTkyW6kSKPUp1/LP4V9SUYpqpJCcEz4Wrv/AITeIPEGleK4bPR7aa+t7lgLm0X7
u3oXyeFI9T9DXqnjz4M2niXV7fUdIli06aWT/TflyrLj76qP4vUcA5z1znufC3hHSPCGmCy0q32Z
wZZn5klPqx/p0FaSqpxIjBpm6KKKK5zYKKKKACiiigDxH9om7K2Wg2QPEkk0rD/dCgf+hGvBK9r/
AGiA/wDamhE52eTLj67lz/SvFa66fwo55/EFdb8PvA914314W67otPgw93OB91f7o/2j2/E9qwdE
0e98Qaza6Xp8fmXNw4RR2Hqx9AByfYV9deD/AArZeD/D8Gl2Y3EfPNMR80sh6sf5D0AFKpPlVghG
7NHSdIsND02HT9NtY7e2iGFRB+p9Se5PJq4xCqSc8elOorlOg8K8T/H51aW18OabtZWK/arz+kY6
fifwrx3WvEGreI737Xq9/Ndzc7S54XPZQOFHsBX1P4j+GfhXxPI897pwiu3OWubY+W7H1OOGP1Bq
p4d+EfhPw7drdxWkl5cowaOS8cP5ZHcAADPvjNbRnCK0Rk4ybPM/hl8IJ9Tlt9b8RwtDYqQ8Nm4+
afuCw7L7dT9Ov0KAEQAABVGAB2p3SuL+IfitNC0drO3kH9oXSlUAPMa9C3t6D3+hrGpU0uzpw2Hl
VqKnDdnlfjjV11nxbeTxnMMbeTHz2XjP0JyfxrnaKK8qT5nc/RKNJUqapx6IWkooqTUKKKKAPXvg
5OzaZqVufupMrj/gS4/9lr0yvNfg7bldJ1G57SThB/wFc/8As1elV6dH4Fc+CzS31ydhrMEUsxAU
DJJ7V8f+P/Ep8V+M7/UlkZrbf5VsD2iXgcds8t9Sa+gfjD4n/wCEe8DTxROVvNRP2aHb1CkfO3/f
PH1YV8r12UY9Tyqj6HffB/w7/b3j+1ldf9H08fa5OOpUjYP++sH6A19FeN/Dy+KPB+o6VtBlli3Q
EnGJV5Xn6jH0Jrkvgf4c/sfwT/aMwH2jVJPO6YIjXIQe/wDE3/Aq9NPSs6kryKjH3T4ZdGjdkdSr
KSGBHIPpXtfwB8TmK7vfDVxL8kw+02wP98cOPxGD/wABNch8YPDY8P8Ajy5khjKWuoD7VF6bifnH
/fWTjsCK5LQNYuPD+v2OrWrES2sokwD94d1+hGR+Nbv34mS92R9sUVW0++t9T022v7V99vcxLLG3
qpGRVmuQ6ArwH9oDxI0t/Y+HIJf3cK/abhR3c8ID9Bk/8CFe/Gvjr4gamdY8fa3dk5X7U8af7qfI
P0UVrSV5GdR2RzdfRPwL8HpYaI3iW6i/0u9ylvuXmOIHGR/vH9APWvn/AE+yk1HU7Wxi/wBZczJC
ufViAP519r2FlDp2n21lbrtht4lijHoqjA/lV1pWViaa1uWaKKK5zYKKKKACiiigAooooA4X4x/8
kp1r/th/6Pjr5Qr6v+Mf/JKda/7Yf+j46+UK6aPwmFTc+kf2ff8AkQ77/sJyf+ioq9Yryf8AZ9/5
EO+/7Ccn/oqKvWKwn8TNYfCFFFQ3N1b2du89zPFBCgy0kjhVUe5NSUZHjSaKDwPr0k2Ng0+fIPfK
EY/GvjOvZPi18VLbW7R/D2gSmSzZgbq6HAlxyEX/AGc9T3xxx18brppRaWphUabPaf2d4pDq+uTD
/VrBErfUsSP5GvfmYIpZiAoGSSeleW/Arw9LpXhCbU51KyanKHRSMYjXIU/iSx+hFdZ8RdV/sb4f
a3efxfZmhTHZpPkB/Atn8KynrM0jpE+X/G/iJ/FPi/UNUZi0TyFIBjpEvC/pz9SaxbGzn1G/t7K1
QyT3EixRqO7E4AqCvTfgZoq6n49+2S52adA0yj1c/IP5k/hXQ/diYrVn0B4S8NWvhPw3a6TahSYl
zLIFwZZD95j9T+QwO1blFFcd7nRYKKKKBhRRRQAUUUUAFFFFABRRRQAUUUUAeHftFW+bfw/cgfda
eMn6hCP5GvB6+k/j9YvceBrW6Rc/Zb1S59FZWXP57a+bVBZgAOScCuqk/dMJr3j6F+A3hNbPRZ/E
lzEPtF6TFbE9ViU8n/gTD8lHrXsdUtJ0+LStIs9PgQJFbQpEoHooAq7XPJ3dzaKsrBRRRUjCkzis
LX/F2k+HU/024BnIysEfzO34dh7nAryjxH8StW1kNBZ5sbQ5BEbfOw927fQY/Gs51Yw3O/CZbXxL
vFWXc9B8W/EGx8Po9talbrUenlg/LGfVj/Tr9K8S1DULrVL6W9vJmlnlOWY/y9hVc5Jye/WkrhqV
XM+uwOX0sJH3dZdwoopayPQEoopaACk70Vs+FtEfxB4itbELmItvmOekY6/4fUiqiruyM6tSNODn
LZHtPw/019M8HWMcgAklUzNj/aOR+mK6imoixxqiqAqjAAHSue8deI18K+D9Q1TP75E2QD1kbhfy
PP0Br1IxskkfnVaq6k5VH1Pn74y+Jjr3jma0icm10wG2QZ4L5/eH8+P+AiuP8N6LL4i8SafpEJw1
1MELY+6vVm/AAn8Ky2ZndndizMckk5JNe1/s/eHfNvNQ8RTICsI+y25I/iOC5HpgYH/AjXY/cica
96R7va28VnaQ2sCBIYUWONR0VQMAflU1FFch0HmPxw8Of2x4L/tKGMvdaY/m/L18o8P+XDf8BNfM
lfcd1bQ3lpNazoHhmRo5FP8AEpGCPyr4x8SaLL4d8SahpE4bdazMilhgsvVW/FSD+NdFGWljGotb
nvHwH8Tf2j4buNCnkJuNOfdFnvCx6fg2fzFeuV8gfDrxKfCvjaxv2dltnbyLkA9Y24OfocN/wGvr
4HIrOrG0i4O6A9K+H75zJqFy56tKxP5mvuA9K+IdSiMGq3kLDDRzuhHphiKujuyavQ6D4bWovPiP
oMTDIF0smP8AcBb+lfX9fHnw8u/sXxD0GYkgG8SMnP8AeO3+tfYdKtuOlsFFFFYmgUUUUAFFFFAB
RRRQBwvxj/5JTrX/AGw/9Hx18oV9X/GP/klOtf8AbD/0fHXyhXTR+Ewqbm9onjTxF4csns9I1Sa0
t3kMrIiqQWIAJ5B7KPyrT/4Wn43/AOhhuf8AvlP/AImrngn4Wal430abUrO/tLeOK4aArMGySFVs
8Dp8wrpP+Getd/6DOnfk/wDhTbhfUSUuhxcnxO8ayjDeIrsf7pVf5CsDUdZ1TV5BJqWo3d446G4m
Z8fTJ4qbxFoN74Z1260m/UCe3bG4dHXqGHsRzVbTRYtqdsuptMtiZAJ2gI3qmeSMgjIq0luhXexU
r1L4cfCO+8QXEOqa5C9rpCkOsbgq9yOuAOoU+vft6j2Lwx8NvB2ixW17p1hHdyFA8d3cN5pYEZDD
+EcdwBXaYrGVXojSNPqxkUUcESRRIqRooVVUYCgdAK8/+NzFfhleAfxTwg/99g/0r0SvPPjZGX+G
N8w/5ZzQsf8AvsD+tZQ+JFy2PlmvdP2dYBnxDcHr/o6D/wAiE/0rwuvcf2dbgCfxBak8ssEij6Fw
f5iump8LMYfEe8UUUVyHQFFFFABRRRQAUUUUAFFFFABRRRQAUUUUAct8R9ObVfh5rloi7n+zGVQO
pKEOB/47Xybo+3+29P342/aY92emNwr7ZdFkRkYAqwwR7V8W69pkvh7xRfacx+ezumRWx1Ab5W/E
YNb0Xo0ZVFqmfalFMicSQo46MART6wNQ7V5b44+I8lrcS6VojASIds1112nuq+/v/wDrrqfH2vNo
PhmaSF9t1OfJh9QT1P4DJ+uK+fvXNc1eq4+6j6DJsujWvWqq6Ww+WWSeVpZpHkkc5ZnOST6kmmUU
VxXPrEklZBRRRQMKKKKACiir2l6PqGtXa22n2rzOTyQPlX3J6AfWhJvYmc4wXNJ2RTjjkmlSKJGe
RyFVVGSxPQAV7z4C8Jjw3pJkuADqFzhpiOdg7KPp39/wqDwb4AtvDu28vClxqJH3sfLF7L7+/wDK
u2ruo0eXWW58jmuae3/dUvh/MO1fPHx88Sm81u18Owt+5slE8+G6ysOAR7Lz/wADr3jWNUt9F0W8
1O5YCG1haVsnGcDoPc9B7mvjHVNRn1fVbvUbo5nupWlfHTJOcfSu6jG7ufPVHpYqGvS/C3xjvPCn
h610ez0SzeOAHMjOwZ2JJLHHfn+Vef6fpOpas7ppun3V40Yy4t4WkKj32g4q/wD8IZ4p/wChc1f/
AMApP8K2kk9GZK62PSv+Gh9X/wCgHY/9/Ho/4aG1f/oB2P8A38evNv8AhDPFH/Quav8A+AUn+FH/
AAhnij/oXNX/APAKT/Cp5IFc0j0n/hofV/8AoB2P/fx6898aeLJPGeuDVZrGG0m8pYnETEh8E4PP
fBx+AqD/AIQzxR/0Lmr/APgFJ/hR/wAIb4o/6FzV/wDwCk/wppRWwm5Pcw6+rfhJ4m/4SPwJaCVy
13Yf6LPuOSdo+VvxXHPqDXyo6PHI0cisjqSrKwwQfQ16P8FPEv8AYnjZdPlbFrqiiA88CQcoffnK
/wDAqVSN4hB2Z9QGvkP4naV/ZHxF1qAAiOWc3CfST5+PxJH4V9eV4j+0B4Zaa1sfEsC58j/RrnA5
2k5RvoCSP+BCsaTtI1qK6PCrS6lsryC6hOJYJFkQ+jA5Ffa2kalDrGkWeo2/+puoUmX2DDOK+I69
8+BHjOOWzfwpeSBZoi0tmSfvqeWT6g5b6E+la1Y3VzOm7Ox7bRRRXMbhRRRQAUUUUAFFFFAHC/GP
/klOtf8AbD/0fHXyjX1d8Y/+SU61/wBsP/R8dfKFdNH4TCpufSX7Pv8AyId9/wBhOT/0VFXq9eT/
ALPv/Ih33/YTk/8ARUVesVhP4maw+E8j+OPg3+1tDXxDZxZvNPXE+0cvB/8AYnn6E185V9zSRpNE
8cih43UqykcEHqK+RviL4Rbwd4suLJFP2Kb99aMTnMZP3c+oPH4Z71tSl9kzqR6nqvwL8a/bbF/C
99Lme2BezLH70fdPcr1HsfavZ6+I9J1S70XVrXU7GTy7m2kEkbe47H1B6H2NfYfhbxFaeKfDtpq9
ocLOnzpnJjccMp+h/wAairGzuVTldWNmsHxrpI1vwXrGnlC7S2rmNR/fUbk/8eAreorJaMs+Fq9F
+CuuDSPiFBbyECHUImtWJOMN95T9cqB/wKsr4m+Gm8L+OL62VAtrcN9ptsDA2MTx+ByPwrk4Jpba
4juIXaOWJw6OpwVYHIIrsdpROfZn3LRXM+BfFtv4x8MW+oxlRcKPLuoh/wAs5QOfwPUexrpq42rM
6VqFFFFABRRRQAUUUZoAKKKKACiiigAooooAK+bPjzoS6f4yg1WJCI9Sgy57GRMKf/Hdn619J155
8ZvD/wDbfgC4uIx+/wBOb7UvHVRw4/75JP8AwGrpu0iZq6Ox8P3P2zw3pd0DnzrSKT80BrSrkvhj
dm8+G2gyk5K2wi/74JT/ANlrrD0qXuNbHjPxc1M3Gv22njGy1i3H/eb/AOsB+deeVu+M71tQ8Yap
O3acxj6J8o/lW74S+HF1raR3uos9rYtyqgfvJR7Z6D3PX9a82SlUqOx93h6lLBYODqO2hw6I8jqk
aMzk4CqMk1u2XgrxJfpvg0i4C+soEf8A6ERXuukeG9J0KMLYWUUTYwZMZdvqx5NauMVtHCr7TPJr
cQyvalH7zwH/AIVv4q/6Bo/7/J/jSH4c+Kx/zC8/SaP/AOKr6Aoq/q0Dn/t/E9l9z/zPAF+G/ipv
+YaF+syf41pWfwm16dgbma1tk75Yuw/ADH617bRTWGgTLPcVJWVl8jzzSvhLpNth9RuJr1wfuj92
n5Dn9a7qy0+006AQWdtFBEP4Y0Cj9Ks0VrGEY7I82vi61d3qSbCiimSyxwRPLK6pGilmZjgKB1Jq
jnPGfj94mFvpdn4bgceZdMLi4APIjU/KPxbn/gFfP9b/AI08RSeKfF2oasx/dyyFYRjG2JeFH1wA
T7k1D4V0KXxL4o0/SIv+XiUBz/dQcsfwUGuuC5YnPJ8zPoX4JeG/7F8ErfzRhbrU284nuIxwg/m3
/Aq9LqK3t4rW3jt4I1jhiQJGijAVQMAD2xUtcrd3c3SsrBRRRSGFFFFAHy18ZvDZ0Lx1NdRIwtdS
H2lDjjfn5xn68/8AAhXn0UrwzJLE5SSNgysDggjkGvqH4zeG/wC3vA011Eha60w/aY8Dkp0cfTbz
/wABFfLma6qcrxOeasz7K8HeIE8UeE9O1dcB54v3qg/dkHDD8wfwrS1TTbXWNMudOvY/MtrmMxyL
7Efzrwz4AeJRb6hfeHJ2AW5H2m3yf4wAGH4qAf8AgJr3/rWE1yyNou6PjXxj4UvfB/iGfTLtSyA7
oJscSxnoR/X0OaxrS6nsbuG7tZnhuIXDxyIcFWHQivr7xn4L03xpozWV8uyZMtb3Kgb4m/qDxkd/
1r5a8VeD9X8H6m1pqduQpJ8m4UZjlHqD/TqK3hNSWplKNnoe/fDz4tad4nhi0/VZI7PWAMYY4juD
6qex/wBn8s16ZXwtXb+Hfiz4t8OxLBFfLeWyjCw3qmQL9DkMPpnFRKl2KjU7n1lRXhVn+0TiJVvf
DmZAPmeG6wD9AV4/M1LN+0TAEPkeG5Wbt5l2AP0U1n7OXYrnie4Zrz/4h/E/TvB1pJaWrpday6kR
wKciHP8AE/pj+71PsOa8a1740eLdaiaGGeHTYW6izUq5H++SSPwxXnrs8js7sWdjlmY5JPrWkaPW
RMqnY7fwr8VPEXhrVJbiS5e/triUyXFvO5IYkkkqf4Dz249Qa+jvCPjPSfGemG80yRt0ZCzwSDDx
Mex9fqODXyz4R8Gat4z1QWenRYjUgz3Lj93EvqT3PoOp/Wvq3wr4X0/wjocOl6cnyL80kjfelfuz
e/8AIcUqvL0CncwPjJ/ySnWv+2H/AKPjr5Qr6v8AjH/ySnWv+2H/AKPjr5Qq6Pwk1Nz6R/Z9/wCR
Dvv+wnJ/6Kir1ivJ/wBn3/kQ77/sJyf+ioq9YrCfxM1h8IVwvxU8HDxb4SkFvHu1GyzPa46t/eT8
R+oFd1QaSdncbV0fC+MHB616d8GPGv8Awj3iL+x7yTGnak4UE9I5uit7A/dP4elM+M/gz/hHvE/9
qWkeNP1Ji/A4jl/iX8fvD6n0rzOuvScTn1iz7porz/4TeNf+Et8LrFdSbtSsNsVxnq64+V/xA59w
a9Arkas7HQndXOE+KXgf/hMvDWLZR/adnmW1JP3/AO8n4gD8QPevlSSOSGVopUaORCVZHGCpHUEd
jX3NXk/xP+EyeI2k1rQ1SPVsZlg4Vbn39n9+h7+ta0520ZE4X1R4n4J8aah4J1oX1n+8t5MLc2xO
FlTP6Edj2+hIr6k8K+MtG8YaeLrS7kM4A823fiSI+jD+o496+Pbu1uLG6ktbuCSC4iba8UilWU+h
Bp1jfXmm3aXdjdS21wn3ZYXKsPxFaTgpERm0fcFFfM+i/HfxRp6xxahFa6lGowWkXy5CP95eP0Nd
VH+0Talf3vhuZW9Fuw3/ALKKxdKRopxPbqZJIkMbSSuqRqMszHAA9Sa8H1D9oe4eFl03w/HFJ2ku
bguB/wABAH86858TfEDxL4sDR6lqDfZT/wAu0A2RfiB978c01Sk9xOojv/it8WU1OOTQPDlwTa5x
dXiHHm4P3UP93I5Pftx1i8BfG2603ytO8TmS7tBhUvBzLGP9r++Pfr9a8dr1T4Y/Ci48RXEOsa3C
0OjowZInBDXX+C+p79vUauMYx1IUpNn0dZ3lvqFlDeWsqy286CSORejKRkGp6ZHGsUaxxqFRAFVV
GAB6U+uU3CiiigAooooAKZLGk0LxSoHjdSrKwyCD1Bp9FAHKeANNfQtAn0RjkadezQo3qjHzEP8A
3zItdU33T9KAoBJA69aU8ihu4LQ8e8D+E18Qaxc69qMe6y892ijbpK24nJ9h+p+lewYAGAKgs7SC
ws4bS2QRwwqERR2AqxUQgoqyOrF4qWJqcz2WyCiiirOUKKKKACiiigAooooAK5X4iWeual4Ou9O8
PwLLeXeIXzIqbYz985JHUDH/AAKuqooTswep8r/8KU8c/wDQMh/8Co//AIqvSfhD8NtU8K6nfapr
ttHFcGMQ2yrIr4BOWPHA6AfnXr9FaOpJqxCgkwooorMsKKKKACiiigBksayxPG6hkdSrA9we1fM+
r/BHxXFrF4ml2cc1gJW+zyNcoCY8/LkEjnFfTdFVGbjsTKKZ8z6H8LPiDoOu2Wq2umQGa0mWVQbu
PDY6qfm6EZH419LISUUspViOVPb2p1FEpuW4RikFU9T0qw1mxkstRtIrq2k+9HKuR9fY+9XKKko8
R8S/s/wTSNP4b1EW+ST9mu8sg9g4BIH1B+teY6n8MvGWklvP0G6kRT9+2AmBHr8mTj619eUYrRVZ
Ih00z4emsby3cpNaTxsOqvGVI/OmJa3EhwkErE9AEJr7iKg9QD9RQEUdFA+gq/beRPsj4803wB4s
1bBs9AvmVujyReWp/wCBPgV6Z4Y+AMxkjuPE1+ix4DG0tDkn2Zz0/AH2Ne84oqXVkxqmkUdK0jT9
DsI7HTLSK1tk+7HGuBn1Pqfc81eoorI0OU+I+iX/AIi8A6lpWmxCW8n8ry0ZwoO2VGPJ46A14F/w
pXxz/wBAyH/wKj/+Kr6ooq4zcVZEuCZ5/wDCLwvqvhLwndWGsQLDcSXzzKqyK+VKRgHIPqpr0Cii
pbu7jSsrBRRRSGc/4y8MW/i7wxd6TNtWR13QSsM+XIPut/Q+xNfPH/ClPHOf+QbCff7VH/jX1PRV
xqOOxMoJnzz4I+H3xA8H+KLbVYtLiaIfu7iMXUf7yI43D73XgEe4FfQ1FFKUnLVjjGwUUUVIzmvF
XgXQfGMAXVLMGdV2x3UR2yoPQHuOvByOa8X8Q/ATXLEyTaJdw6jCD8sTnypcfj8p/MfSvo2irjNx
JcUz4z1HwX4m0nP23QdQiUdX8hmT/voZH61jm3nX70MgPupr7kxTSiN1UH6itFWfYj2R8R2+mahd
yCO2sbmaQ9FihZj+QFdZo3wl8Z6xMi/2S9lE3WW9PlBfqp+b8hX1iFA6ClpOs+g/Zo8s8H/BHRdD
eO71ll1W8XkI64gQ/wC7/F+PHtXqQAAwB0paKycm9y0ktgooopDCiiigAooooAKKKKACkyKWvFPi
vq+tan4pXQfD1/c2zaZYS312beZo84G4Kdp5wAMf79VGN3YTdke10VzHw/8AEI8TeCdN1FmYzmPy
p9x58xflY/iRn8a2NU1nTNEthcapf29nCTgPPIFyfQZ6mlZ3sO+hPdXtpYxrJd3MNujNsVpZAgLe
nPerFeL/ABn1zStc8FabNpWoW15GmqRhjDIG2ny5OuOlesHWNOg1C30uW/t0v5o98ds0gEjrzyF6
kcH8jTcbK4r6mhRUF3d29jayXV3NHBbxLukkkYKqj1JPSqr67pKaWmqPqdotg/3LlplEbfRs4PSp
GaNFYWn+M/DWq3YtLDXLC4uGOFjSZdzfQd/wrQv9V0/SlibUL23tVmkEcZmkC72PQDPU0WYrl2is
K78Z+GrHUDYXWu6fDdA7WiedQVPoeeD9a3AwYAggg9DQMWisG78a+GLG9azudf06K4VtrRtcLlT6
Hng/WtmO4hlt1uI5UeFl3rIrAqVxnOfSizC5LRXOjx34Ua7+zDxFphmzjH2hcZ9M5xXQg5GeKLMB
aggvLW6kmjguYZZIW2yrG4Yo3o2Oh+tY7eNvC63/ANhbX9OF1u2eX9oXhvTr19q4b4Uf8j58R/8A
sJj/ANGz1XLpcV9T1iiivHLnV/EfxN8W6ho+gapJpPh/Tm2XF5DxJK2SOCCDyQcAEDAyeoFJK4N2
PYs0teVp8O/Fnh2aK98PeMby7kV18201BiY5Fzz3IB/DPuK9G1LWNN0eBZtTv7azjY4Vp5QgP0ye
aGuwJ9y9RWNpXivQNcnMGmaxZ3UwGfLimBbHrjrV251Swsry2tLm8ghuLokQRSSANJjrtB64pWYy
5RWTpvibRNYvZbPTtWs7u4iGXjhlDEDOM8ds1Fqfi/w7o1z9m1HWrG2nHWKSYBh9R1FOzC5t0VWs
b+01K1W6sbqG5t3+7LC4dT+IqzSAKK8I0nStb8b+P/FlqfFur6fFYXbCNIJ327S7gADcAAAtaWn6
l4k8BfEnTPDGo63LrWmamo8uS5yZIySQOSSeCOmSMHtV8nmTzHstFVb7UbLS7Vrq/u4LW3XgyTSB
FH4ms/S/Fvh/W7j7Npms2V1Pgnyo5gWIHt1NRZlG1RVPUdUsNItTdajeQWkAOPMncIM+nPeqmk+J
9D112j0rVrO8kUbmSGUMwHrjriiwGvRWdquu6VocSy6rqNtZo+QhnkC7sdcZ603SfEOka6rNpWp2
t5s++IJQxX6jqKLMLmnRWZqviHRtDC/2pqlpZlhlRPKFLD2B5NJpPiLRtdD/ANlapaXhQZcQyhiv
1HUUWYjUoqhPrWmWt61lPqFtFdLCZzE8oVhGOr4Pbg8+1R6T4h0jXhMdK1K2vPJIEnkyBtuemcfQ
0WYXNOq95fWmnW5uL26gtoAQDJNIEUE9OTxWRc+NvDFletZ3Ov6dFcK21o2uFyp9DzwfrXIfG6WO
f4ZNLDIskb3MLI6NkMDnBBHWmo3dgb0PTQQQCDkHoaWuZTxh4c0q2s7O/wBbsLe58iPMUk6hl+Ud
fT8a6OKWOeJJYnV43AZXU5DA9CD3pNAmPozUN1cw2dpNdXDhIYUMkjnoqgZJ/KvG9LPin4uXd3fr
rNzofhyGUx28dqSHlIx1wRnjkkkjPAHWqUbg3Y9qzRXnGjeCfFXhfXbKSw8Uz6lpLyYvLW/JJVMd
UJJ5+mPxrt9U1rTNEgE+qX9tZxscK08gXcfQZ60muwJmhRWVpPiTRdd3DStVtLxkGXWGUMyj1I6i
rE2rafbX8dhPfW8d3JGZUheQB2QZywHoMHn2pWYy7RWFZ+MvDeoX4sbTXdPmuidqxJOpLH0HPP4V
h/Evxt/wiXh2Z7G8s11fMbRW8xBZkLYLBM5I4PPtTSd7CurXO5ornvDPivTPEFhZiLU7GfUHtUmn
gglUshwN3y5JABOKll8YeHILH7bJrlgtqJDF5vnrt3jqvXqM9KLMLo3KKprqtg2mDUlvbc2JTzBc
+YPL2+u7pis2x8a+GdSvVs7PXtPnuGbasaTrlj6D1/ClZjub1FFFABRRRQAUUUUAFFFFAEVzcQ2l
rLc3EgjhhQySO3RVAyT+VeN/DDW9GutQ8SeJ9c1XTYLrVLkxxxXVwiusI5xgn7pyB/wCut+Lt7qF
v4CubbTbWe4uL6RbXEEZdlU5LHAHcAj/AIFT9C+F/hey0Gwt73Q7O4u0gUTyypuZpMfMc/XNWrJa
ku7ZyXwi1G30nxd4j8JQ3kU9p5purF4pBIjL0OGB5O0px/sn0NEmnW/jr47ahaasDPpui26mK2Yn
YzfJ1HpuYk+uADxTfGXhkeCvHHhvxH4Z0p0txJ5F3BaQllC5wTgdyrMP+AipfEaat4C+Ks3i210u
5v8AR9ThEV0tsm5kOFB47HKBgTwckVe7uupPkzK+NPgvRdFs9P1nS7VLOSa8WCWGABYn+ViG2jgE
be3rW38YLeXRrrw341tELTadcLFMP7yH5gCew4Yf8DrnPiJrniDx5pNtLYeG7+20W1u1YPcRHzpp
CCAQozhQCcnkZPXtXsnijQx4j8IahpDYDXNuVQt0VxypP0YA0r2SuFr3scP8YNXbUfDWj6Dpcge5
8QXEYiAPDR8HJPYbin6+lbPifQvBWm6Bo/8Awk7RrY6RGI7ZJHYBztUfcXlz8oOOe/vXn/wu0nW9
a8Xadca7Y3ENt4dsjb2/nxlQXLMF69SAT06bVrofi5pd9/wkHhvxANMl1PS9Pl/0q2iTeR8wOdvo
QPpwM9aLJNRDpc4j4ja/4G1DS7O58K2gs9UtbhXjmt7I26lMH0ABIIUjv+tdl8c99z4Z8PYcxvLf
p8y/wkoeRWL8SPE+o+N/C32TRPDGqpp9vNHJNcXFvsO7kKqKCc9eT2/Wuj+MFjeXnh/w2ltaTztH
fxlxHGWKjaeuOlPsLuWte+F3hfT/AId6lbxWCNdW9pJOL5xmdpFUtuLdcEj7vTnpWVYa9fWH7NS6
nFO4ukt2t0kU/MgNwYgQexCkY9MV6V4ojebwjrUUSM8j2M6qijJYmNsADua4Dw34Yu9b/Z9i0F42
t7yaKYok6lMOLhnXOeQCQPwNSnpqU1roXPAnw58NHwFp7X+k215cahbJcTzTpufMihsK3VcAgfKR
0z1rD+KiQeDPh9pfhbSZbiC1vLpkZtxZhFksy+/LDjuBik8N/EjU/DPh+Dw/q/hPWZdSsEFvF5EO
VlC8Lz24wMjdnGa1PGGheJPGvw8sL+TT0tPEVncG7itVbkLk4Xk/e27Dz3Xt0p6qWotLaHOXmq/D
KTwpJo0Hh+9VhCViuP7OPmh8cMX6k56847dOKks/EGs2X7Ol1NK88V1E5s4pHBDCJnUcZ9AxUHtj
2rorX4whbNYr/wAJa+mpqNrwRWmVL+xJBA/D861tf0/UviB8LrmGTTZNL1C6TzI7W4bLKUfKhuBj
cAOvTPPSi9tw9DO8JfDLwvP8PbCC90uCee9tknmuWA80M6hvlfqoHYDj65Ocf4J2P9l+JPHOn+a0
32W7jg81+r7XnXJ9zjNM8OfEjWNK8OWnh6Xwhq82uWka2sSiEiJgo2qWJ5HGM8Y4zkVc+Dun6zZe
IfGUmuWrw3dxcxPI+whHctKzbD0Iy3b1FDvZ3BWurHq05cQSGIZk2naPfHFeT/s++WfB+pt1uDqL
bz3x5aY/XdXrleJfYvEXwl8VajeabpM+reG9RfzGjgBLxHkjoCRjJGcYIxznpMdU0U9Gme21wvji
HwLZajaa54uMTzxR+VbwzFpAwyTkRDO7rySMdM9qxR8TfEXiCRLLwx4PvkuHYBrnUFKxRDPJPQdP
cfQ9Kz/HNtc6H8WdN8V3uj3GqaOLcRfuIvNMTgMOh4BBORnHfHIojGz1E3dHMeItd8J3HjXwvqPg
+2NldR3qJP5dsYEdCy44wAerA+oPPaum+MenPq/jLwbpsdy9ubuSWAyp1UMYwf0JrN8Za5qvjbWP
DdzY+G9Tt9JtdRQCe4hIeRiyk/KM4UAdf5V1PxCsru4+JHgSaC2mlhhumMkiRllQbk6kdOlXtYnu
at54b0P4f+GNS1nQtNihvrPTpVSYksX4z8/PzfMAf0GBXmPgLXvBOn6G1xr2lXWp6xeSNJczz2H2
gfeOApOe3J9Seegx7vrulR63oN/pUjlEu4HhLgcruBGfw615P4S8Xaj8O9L/AOEY8SeHNUf7I7/Z
7myh8xJEJLdSQDyTyD3wQMGpi7plNWYnwou4ofiDr9lolteReHbiEXMK3ETL5cgKjHPT7zD1IUel
e01y/hLxZc+KnvJDoGoabZxbfJlvV2NNnOcL7cc5PWuoqZPUcdj5+8OSeLo/iJ42PhODT5ZDeN54
vCenmPt24I960vACTeJviXe33i+4l/4SPSV2w2PlhY41HG4EH5sFv/HgcnttfDWxu7b4ieOpri1n
iilusxvJGVVx5kh4J69RUHxF0690H4h+H/GemWc9wN4t72O3jLMV6ZOOuUJHP90VpfWxFtLmJ4/1
zTb/AOL0Om+IEupdF0mFXa1hQyedKyhwSB2wyg/7uO9ZnjvW/C2oWlle+E9Iu7DW7O4V4pYbAwgr
3zt4JzjGR6+tdl4y0/V/C/xDtvHWj6ZNqFpNbiDUIIRmTpjdjrjATtwU561eHxaN9JFb6P4Q1+7u
pCBslgESr9Wy2PqePejtYfqY3xQhvZL/AMK+Ib/SZtQ0W1XzL60RSdjHBJZfT68cYPWup8HXXgLX
tR/tbw1b2cOoQwmN0ii8iRUJGdyDAPIHzc+mas+KfG0/hTVreKfw9qN5pssW43tknmbHyRsK/TBz
nnPtXEeFbSXxH8XV8UaVoNzo+j29uyTNcQ+V9okIYZAHBOSM4z93J5NTvENmYNv4h0G6+KPiLVPF
1pc6h9knNtYwLbmaONVZl5Xp0AxnuSetWDq2jy/FTw3qXg3Tbyz8+YW9/EtoYY2RiBu2jjoST/ug
9a2FOqfC7x7rmovo95qWha1J53nWab3ibLNgj2LsOcZ4IPUV1ei/Ed/EOu21hp3hjWVtXJ868uof
KSIAE575+mQeapvqgKniz/hXWheJX1bxIkM+q3SKFhlRrjCgBQRHyF6dSOucd64XTNW8PSfG7Q7v
wlC9ra3UbRXUIhMKM21ui9MfdPHGRnrWpdvP4J+MWq69rGh3uoWN9H/ot1bQeaYzhenoQAV6g49j
TZL/AFjxR8XPC2sv4evrDTE3pA08Z3soDEs4H3OowD+ZoS0B7h440CPxP8ddM0meeSK2n05TP5Zw
XRWkYp+OBXS+N9P074f/AA+1q98NWMdhc3EcVuzxE9N23PX7wDNz1zgnOKi1Cyum/aE0q8W2mNsu
lsrTCM7AcScbuncfnXVePfDsnirwXqGkwuFnkUPCT0LqQwB9jjGfepvqh23Oc8E/DnwyfAVgL3Sb
a8mvrZJ555ow0hLqDhW6qBnjBHr1rK+K+i2nh74PR6VY+Z9lt7mMRiRtxALMcZ/Gq3h34l6n4d0C
30HVvCOsS6rYoLeMQQ5SULwuT247gMDjI61c+I39u638HYpb/Snh1SW5R5LS3UuY13ttHGTnbtz7
ntT15tRaW0NTTvhT4ZPgs2dxZrcXl1AJJdQkG6bzCudyseVwew49c81X+BV9Pd/D1oJm3CzvZLeP
2XCvj83Neg2Ksuj26MpDC3UFSOQdo4rz34GWN3Y+C7+O8tZrd21ORlWaMoSPLjGQD2yD+VTe6Y7W
aOo+ITSL8PPEBjzu+wy9PTHP6ZrH+DOz/hVmk7cbi0+/Hr5z/wBMV2t/ZQ6lp9zY3KloLiJopAD1
Vhg/zrxfRL7xP8Ip7nRr7RLrV9DeUyW1zaKSVz+HGeMqcc5xkULWNhvR3Pca+fbvxDot78XdavPF
ltc3ttprG2srWOAyxqVOCWXp2J57n2FdzpPj7xH4p1uyg0fwtc2emrKpvLzUFK/u+4QcDd+J+grG
vU1X4bfEbVdej0i71PQ9YG+U2i7nhfOTkfXd1wCG65FOKsKTuc9qms6HN498N6t4N0q8tLlbpYry
KOzMKSxlgOg4zgsD+HpW38RtHi8QfGXwzpNxLLFb3NmyymJsMyAyMVz7gY/Gup0v4mNrutWlhpnh
bWzFK4Wa5uoREkK92PXP0yKz/ElldS/HfwpdR20z28dpIHlWMlFOJep6DqPzpp6itoY3xd8F6Fof
gu31TR9Pi0+8sZ40SW2GxmU8ckfeOcHceeOtXPi1ZWeofC6HXbizgbUzFbAXPljeqsQSoPpknj3N
bXxotLi9+HVxFa28s8n2iI7IkLHG7rgU3xxoeoaz8HUsLG3eS8jtrd/Ix852bSwA9cZ468YpJ7Da
3NnwR4c0XTdC0vULLS7S3vJrCLzJ44gHbKqTk+55ry74ReB9L8RJqWrayn2yG2vJIILSQny0YhSz
kZwSQQPw+mO6+HPjR9ZtrLQ30LU7SWysVWae4i2xbk2rgH1PXnHQ1T+CVld2PhrVo7u1mt3bVJGC
zRlCRsTnmi7SYaOxzXxTm07Ttc8MeEpI54PDkKCeeC2yzOu4gL1ycbT3/iz2qj4z1jwHq/heS20X
Qbqz1KHa1pLDp3lEMCOCw5IIz1789a7P4maDq8evaJ4y0Oza9udKbbPar96SPOflA5PVgcZPIOOK
X/hcEc0Kx2fhHxFPfNx5H2XAB9NwJP6U09FYTWup2Hg29u9R8G6Rd36Ot3JaoZfMGGLYwSR79fxr
dqC0klms4JZoTBK8as8RbOxiOVz3weKnrJ7mgUUUUAFFFFABRRRQAYooooAKTFLRQAYooooAKMUU
UAJijFLRQAmKMUtFABikxS0UAJiloooATFLRRQAUYoooAMUYoooATFLiiigApMUtFABRRRQAmKXF
FFACYoxS0UAGKMUUUAGKMUUUAGKMUUUAGKKKKADFGKKKACgcUUUAFGKKKAExRilooAMUmKWigAxS
YpaKADFJilooAKMUUUAFFFFABRRRQAUUUUAFFFFABRRRQAUUUUAFFFFABRRRQAUUUUAFFFFABRRR
QAUUUUAFFFFABRRRQAUUUUAFFFFABRRRQAUUUUAFFFFABRRRQAUUUUAFFFFABRRRQAUUUUAFFFFA
BRRRQAUUUUAFFFFABRRRQAUUUUAFFFFABRRRQAUUUUAFFFFAH//ZDQplbmRzdHJlYW0NCmVuZG9i
ag0KMTMgMCBvYmoNCjw8L1R5cGUvRm9udC9TdWJ0eXBlL1RydWVUeXBlL05hbWUvRjMvQmFzZUZv
bnQvQkNER0VFK0NhbGlicmktTGlnaHQvRW5jb2RpbmcvV2luQW5zaUVuY29kaW5nL0ZvbnREZXNj
cmlwdG9yIDE0IDAgUi9GaXJzdENoYXIgMzIvTGFzdENoYXIgMTIxL1dpZHRocyAxMDIgMCBSPj4N
CmVuZG9iag0KMTQgMCBvYmoNCjw8L1R5cGUvRm9udERlc2NyaXB0b3IvRm9udE5hbWUvQkNER0VF
K0NhbGlicmktTGlnaHQvRmxhZ3MgMzIvSXRhbGljQW5nbGUgMC9Bc2NlbnQgOTUyL0Rlc2NlbnQg
LTI1MC9DYXBIZWlnaHQgNzUwL0F2Z1dpZHRoIDUyMC9NYXhXaWR0aCAxODIwL0ZvbnRXZWlnaHQg
MzAwL1hIZWlnaHQgMjUwL1N0ZW1WIDUyL0ZvbnRCQm94WyAtNTExIC0yNTAgMTMwOSA3NTBdIC9G
b250RmlsZTIgMTAwIDAgUj4+DQplbmRvYmoNCjE1IDAgb2JqDQo8PC9UeXBlL0ZvbnQvU3VidHlw
ZS9UcnVlVHlwZS9OYW1lL0Y0L0Jhc2VGb250L0JDREhFRStTZWdvZVVJL0VuY29kaW5nL1dpbkFu
c2lFbmNvZGluZy9Gb250RGVzY3JpcHRvciAxNiAwIFIvRmlyc3RDaGFyIDMyL0xhc3RDaGFyIDMy
L1dpZHRocyAxMDMgMCBSPj4NCmVuZG9iag0KMTYgMCBvYmoNCjw8L1R5cGUvRm9udERlc2NyaXB0
b3IvRm9udE5hbWUvQkNESEVFK1NlZ29lVUkvRmxhZ3MgMzIvSXRhbGljQW5nbGUgMC9Bc2NlbnQg
MTA3OS9EZXNjZW50IC0yMTAvQ2FwSGVpZ2h0IDcyOC9BdmdXaWR0aCA1MzkvTWF4V2lkdGggMjU3
Mi9Gb250V2VpZ2h0IDQwMC9YSGVpZ2h0IDI1MC9TdGVtViA1My9Gb250QkJveFsgLTU3MyAtMjEw
IDE5OTkgNzI4XSAvRm9udEZpbGUyIDEwNCAwIFI+Pg0KZW5kb2JqDQoxNyAwIG9iag0KPDwvVHlw
ZS9Gb250L1N1YnR5cGUvVHlwZTAvQmFzZUZvbnQvQkNESUVFK0NhbGlicmkvRW5jb2RpbmcvSWRl
bnRpdHktSC9EZXNjZW5kYW50Rm9udHMgMTggMCBSL1RvVW5pY29kZSA5MyAwIFI+Pg0KZW5kb2Jq
DQoxOCAwIG9iag0KWyAxOSAwIFJdIA0KZW5kb2JqDQoxOSAwIG9iag0KPDwvQmFzZUZvbnQvQkNE
SUVFK0NhbGlicmkvU3VidHlwZS9DSURGb250VHlwZTIvVHlwZS9Gb250L0NJRFRvR0lETWFwL0lk
ZW50aXR5L0RXIDEwMDAvQ0lEU3lzdGVtSW5mbyAyMCAwIFIvRm9udERlc2NyaXB0b3IgMjEgMCBS
L1cgOTUgMCBSPj4NCmVuZG9iag0KMjAgMCBvYmoNCjw8L09yZGVyaW5nKElkZW50aXR5KSAvUmVn
aXN0cnkoQWRvYmUpIC9TdXBwbGVtZW50IDA+Pg0KZW5kb2JqDQoyMSAwIG9iag0KPDwvVHlwZS9G
b250RGVzY3JpcHRvci9Gb250TmFtZS9CQ0RJRUUrQ2FsaWJyaS9GbGFncyAzMi9JdGFsaWNBbmds
ZSAwL0FzY2VudCA5NTIvRGVzY2VudCAtMjUwL0NhcEhlaWdodCA3NTAvQXZnV2lkdGggNTIxL01h
eFdpZHRoIDE3NDMvRm9udFdlaWdodCA0MDAvWEhlaWdodCAyNTAvU3RlbVYgNTIvRm9udEJCb3hb
IC01MDMgLTI1MCAxMjQwIDc1MF0gL0ZvbnRGaWxlMiA5NCAwIFI+Pg0KZW5kb2JqDQoyMiAwIG9i
ag0KPDwvVHlwZS9Gb250L1N1YnR5cGUvVHlwZTAvQmFzZUZvbnQvQkNESkVFK0NhbGlicmktTGln
aHQvRW5jb2RpbmcvSWRlbnRpdHktSC9EZXNjZW5kYW50Rm9udHMgMjMgMCBSL1RvVW5pY29kZSA5
OSAwIFI+Pg0KZW5kb2JqDQoyMyAwIG9iag0KWyAyNCAwIFJdIA0KZW5kb2JqDQoyNCAwIG9iag0K
PDwvQmFzZUZvbnQvQkNESkVFK0NhbGlicmktTGlnaHQvU3VidHlwZS9DSURGb250VHlwZTIvVHlw
ZS9Gb250L0NJRFRvR0lETWFwL0lkZW50aXR5L0RXIDEwMDAvQ0lEU3lzdGVtSW5mbyAyNSAwIFIv
Rm9udERlc2NyaXB0b3IgMjYgMCBSL1cgMTAxIDAgUj4+DQplbmRvYmoNCjI1IDAgb2JqDQo8PC9P
cmRlcmluZyhJZGVudGl0eSkgL1JlZ2lzdHJ5KEFkb2JlKSAvU3VwcGxlbWVudCAwPj4NCmVuZG9i
ag0KMjYgMCBvYmoNCjw8L1R5cGUvRm9udERlc2NyaXB0b3IvRm9udE5hbWUvQkNESkVFK0NhbGli
cmktTGlnaHQvRmxhZ3MgMzIvSXRhbGljQW5nbGUgMC9Bc2NlbnQgOTUyL0Rlc2NlbnQgLTI1MC9D
YXBIZWlnaHQgNzUwL0F2Z1dpZHRoIDUyMC9NYXhXaWR0aCAxODIwL0ZvbnRXZWlnaHQgMzAwL1hI
ZWlnaHQgMjUwL1N0ZW1WIDUyL0ZvbnRCQm94WyAtNTExIC0yNTAgMTMwOSA3NTBdIC9Gb250Rmls
ZTIgMTAwIDAgUj4+DQplbmRvYmoNCjI3IDAgb2JqDQo8PC9TdWJ0eXBlL0xpbmsvUmVjdFsgMzU1
Ljg4IDE3OS43NyA0NzMuODkgMTk0LjQxXSAvQlM8PC9XIDA+Pi9GIDQvQTw8L1R5cGUvQWN0aW9u
L1MvVVJJL1VSSShtYWlsdG86amVubnkuc2hhcm1hQGVkLmFjLnVrKSA+Pi9TdHJ1Y3RQYXJlbnQg
MT4+DQplbmRvYmoNCjI4IDAgb2JqDQo8PC9UeXBlL1BhZ2UvUGFyZW50IDIgMCBSL1Jlc291cmNl
czw8L0ZvbnQ8PC9GNSAxNyAwIFIvRjEgNSAwIFIvRjQgMTUgMCBSPj4vRXh0R1N0YXRlPDwvR1M3
IDcgMCBSL0dTOCA4IDAgUj4+L1Byb2NTZXRbL1BERi9UZXh0L0ltYWdlQi9JbWFnZUMvSW1hZ2VJ
XSA+Pi9Bbm5vdHNbIDMwIDAgUiAzMSAwIFJdIC9NZWRpYUJveFsgMCAwIDU5NSA4NDJdIC9Db250
ZW50cyAyOSAwIFIvR3JvdXA8PC9UeXBlL0dyb3VwL1MvVHJhbnNwYXJlbmN5L0NTL0RldmljZVJH
Qj4+L1RhYnMvUy9TdHJ1Y3RQYXJlbnRzIDI+Pg0KZW5kb2JqDQoyOSAwIG9iag0KPDwvRmlsdGVy
L0ZsYXRlRGVjb2RlL0xlbmd0aCAxNTM3Pj4NCnN0cmVhbQ0KeJy9Wdtu20YQfRegf9hHMgjXu0ty
lywEobbsBAkaoK1dBEXQB1aibbUK7Vp0ivx9Z4Z3kYxZexU9SOJe5razZ85I7OTyPsnYYnHyYfXu
nImTn5Lshjlp5r09c5dLdna+Yv/MZ4ILfEWR1kywMA5ZFCj2kM5nH1+xbD47u5rPTt6ETCp2dT2f
SVgkmGS+5kKFzMQBDwy7+gyL3l4adrMHieyGnqLy6e189mkhhAmWXrgQUl6AOn/pBfBdKCGjVfG9
PX4WLvEjFsVjeC6k0UvcHcKQWRQrVTOlNHxX0dLDT3O+xI9KsAmXptQVn5Y7zpfxgjYGLVm4Qrwh
zaWIyo5TXCTkynQUFLPN9mIr+CGlWBbuwYzo+9N2FWX2NDbunXYFrUQ/iGVIyLHWPHhXWA0i/UY5
bpPRmOIqaLUB4EnL4yJgbT9QC8SnYzRGGTZEbTGnrbA2C0XbBD+MxPnpxfIPdvV+PruAvPtlPpuc
ofIwQ4Mw5qqdoJSXRTo6zH2eloDFXSVaTVbCLj6sGOveSnmcW2liHvfsWdiMrh9xY8Y02Quv5OGo
P1Piq14U377XZXx1yJXq2fPR9UInZa4XOP+6xtnuduzW9Z07Vzu7jRuCvZ5y8lt4LBbdu4GTPrie
dvb4iOsyGEp2bJPksDGhDV+ruUeYo5FbXPQF9zVyHqpVX9CILapLN+zR9aQhofl2BxJHBJK1YJhx
NpWoBMf6y2mOhtcwcgfiAxJPDqRZXkm8RutwU7PhsVpWhOHOjZ6dJv27Hmm8hsPH0gkPmp3u65iP
emjrmpQJEwpuhi37ZgJw9jscw1PBz5M1BDNnmzRPtrBtB9L81slCHmaUh7ghZ/fJngIA+QGnUJ5y
goK+1gpIVRGnNCELUeVt1976WHHvDleHMCF1o7rIz8N83dfJv4a3LeXKdl1Z0gTlMxpPvtCO7Z2r
ItL13OMZxUs/HMTLmlHUVKIsg8QoEE2pjA1W0noWWUVZN2W3Tk4s/UVV14dVv+FEZXHFESjXba5D
XKRfnEG0blZNoDYrufSk3yML+g2JD1srcQgN0RAxJft0r17Yon3EA0r/akqoG/JRRgJny5lvUo1B
xnJaSIbJaDKha0I8aDW6ekAqTZ9UDljYCUPcpl2VITqGeIsumQRBwJCq1LKET2GgEZiGL4C1Mh4G
MfKjaVqGyrh/nDKu5BNlHMshoi8BU1Y+5Oxxn9YI26kuBZTtthkg143rlYjWrYPJo63iIk3Ew2jM
DaqwCKFJnm6qurypUZdwdYv4n9myR2mfyzFzPFuYrbTm0djhdds9AiG6yHCdmoav10QOX8ISSNoA
1W58yjHLXYsPXYscTU1bF9LXkuupWoYuZHCcvkUAGn2XtmVIkfWuZYqSoeCGR0E7HUsOWw7teXc9
zIMHO40DlvgPPOHagijmgCZx0w28ruFxlyb7BlML7qo7zPU9titZBqNfrdJvpWOu/THXL29BbULI
TDhpjfTDwY9rLeLyM8Jvkm9TCgNLsk3Ff2kGo/onhm67pj4Jxt9lVXdHDSV9Sz9T4Oq2i86nAnvf
uSjPg0pRQu+dHXabHG0MDw79ZYJLEbCr9SdndWev3aNbPKjw+ZWmT44U3eMRNXVVx3hDxYdUopJL
Y6+t1XgBYDJqwwQw0XbBBA6T+x1zOJRCEMH9KIJ3Exr2cDM4/CuZ/Bd0oaK+7Lai5MuXWcXtWfLC
+Ozrjtk+MEkjkDC+wLofifhixnOCbv4Ix/j301lo7GahUgqY5silsHaWSoVjWiAowo8I1pi9auUL
ride9WeTE+X73J8KKCPpUYFAiCKkNLyYJN3Xr4YzIDoKY9RafR/GOKjINmOcpGQouHET3N8u7THG
wAwRmCu497d1C9ltgrdES5J1w+RgliAtp180DwlLS0aHF1IHTdRy88OEf1Fe9udm/yJKiRdx2H1r
F1EGk5UMOi2Pc+iAD+PFoagCK9eLBs+K3cMZ/79EeNpPy//hSEA+3+/4eYTTlRHsiyZqqUMvCVAD
JDNPAqp88Y9icvD8JbRMz/svMzhOQgooM9N+pPgPylStYg0KZW5kc3RyZWFtDQplbmRvYmoNCjMw
IDAgb2JqDQo8PC9TdWJ0eXBlL0xpbmsvUmVjdFsgMTAyLjAxIDY3NC4xNiAyMjQuMzMgNjg4Ljgx
XSAvQlM8PC9XIDA+Pi9GIDQvQTw8L1R5cGUvQWN0aW9uL1MvVVJJL1VSSShtYWlsdG86amVubnku
bC5yb2JlcnRzb25AZWQuYWMudWspID4+L1N0cnVjdFBhcmVudCAzPj4NCmVuZG9iag0KMzEgMCBv
YmoNCjw8L1N1YnR5cGUvTGluay9SZWN0WyAzMy43NSA2MzAuMjIgMTc5LjYxIDY0NC44N10gL0JT
PDwvVyAwPj4vRiA0L0E8PC9UeXBlL0FjdGlvbi9TL1VSSS9VUkkoaHR0cHM6Ly9lZGluLmFjL3By
aXZhY3kpID4+L1N0cnVjdFBhcmVudCA0Pj4NCmVuZG9iag0KMzIgMCBvYmoNCjw8L0F1dGhvcihS
T0JFUlRTT04gSmVubnkpIC9DcmVhdG9yKE1pY3Jvc29mdCBXb3JkKSAvQ3JlYXRpb25EYXRlKEQ6
MjAyMzA2MTUwMzMxMDUtMDcnMDAnKSAvTW9kRGF0ZShEOjIwMjMwNjE1MDMzMTA1LTA3JzAwJykg
Pj4NCmVuZG9iag0KNDAgMCBvYmoNCjw8L1R5cGUvT2JqU3RtL04gNTkvRmlyc3QgNDQ5L0ZpbHRl
ci9GbGF0ZURlY29kZS9MZW5ndGggOTU3Pj4NCnN0cmVhbQ0KeJytV9tu20gMfS/Qf+AfSMO5CigK
bLct2mabBnGAfQj6oCSziTe2FCgK0P79nhFlx0jsRpotYHk0Is8hh+RwJB2oJKPIKjJMqmQympTV
ZAxxachYYmvJONKlI+NJW08mkClxVRBXZEug00XWWbJMTnkCg3OQGfIMgSXvNeQUGCqegodKoIqh
UlEVFLkS1jVQyYtgyRlSSnsCpVI+sZFigB3cY6CdJ6Vh2ilSBm67gNFjrOA+wyz4rHfkIXcc4AbG
UJIHr9dMHrw+QA+8QUMPfCFAD/jKlASXVFUxHEYc4CagXOJh0MQKAfCBmEvoIU4MI3CZNWsCBWsI
Q0VslMVKMcK5CnirMXcYoVQpYodgwQT70hKWyh4hQQgQaUMaP4W4AaIN7MBFnaKt8TNYBEKiHYy8
eVOcJHBJp8WiOCnOft7FYtF3D5f9h1VcF0fnVH6n4uSadNJ5+/b1qwkQNR/C8yF6PsTMh9j5EDcf
4udDwnxIlZFKbISMdKqMfKqMhKqMjKqMlKqMnKqMpKqMrKqMtHLGrua9dYAOKpjFXd08g23UiyP0
uREz6Hx79+W0+HbxL9rWIH/Oq6fy6gyMee7/X8vmdu9uNkkhnSTD4NLw/wJhp/YRFpNaBn/I8gtp
yyhdzihdzihdzijdsXI5zD+QZmE4A6MzMGYvxocXqkn0UU5277bS5WZbPSEO5VRi99yZQ3skDLWf
3na2JZq9Hj/1yKzEZimDPmh60jE6C4OXvH1V+CQD6lAG/NRQKPUIci+lIEgcqoNx2FK8bJenBm+Q
prfTvOCrnA2j9u8YvWn+79vLh3Vs+r0bVKJkpF6NNFgjDdZIozfS6I2TQVZoRpzUnJWas8JihcUK
ixUWKyxWWKywWGGxwuKERc6N9AUyDCLzIvMi82LBC7UXai/UXqj9mH5RCaIiGU8fC8Mw7s7dapXo
nHUxnrZtX5y2q/i1vkufD0Pt1h3imKTpQ2KojfMxOSkFW+lx/NEfxZ/bVvQRXE3bx+I4/X1orh4n
Z1C9aH8Ui3jZF59ifRU7uU+Yzf3nZrVs4uKmTh6mB380YKj7ZduM865f/lPjZpj93Xa3F217+5j5
9OT+JsY+OdkXX+vLrt2Z/3mD/535+2W9aq93HixWy6u4oyt2oHbd1evi4/L6ocNSlv0qFp82e/T4
YX2P0yl9YqVoq825zeljK93oTa8y477ZpuK4Xsf7c5n+7hr9raU6vpDsvgqN7yW/qt/vlJY1pYir
nWNkbOlPS9rutLmx8Twt8Nev/gOnMiTRDQplbmRzdHJlYW0NCmVuZG9iag0KOTMgMCBvYmoNCjw8
L0ZpbHRlci9GbGF0ZURlY29kZS9MZW5ndGggNDMwPj4NCnN0cmVhbQ0KeJx9k8uuokAQhvc8RS/P
WZxAtUBrYkgUJXExl4wzq8ksEEoPydiQFhe+/XTXz7mMC0mk89l1+auoisvdZme7UcXfXd/seVTH
zraOL/3VNawOfOpsREa1XTNOJO/mXA9R7J33t8vI55099tFyqeIf/vIyupt6WrX9gZ+j+Jtr2XX2
pJ5+lXvP++sw/OUz21ElUVGolo8+0Jd6+FqfWcXi9rJr/X033l68z4fFz9vASgsTxDR9y5ehbtjV
9sTRMvFPoZaVf4qIbXt3r+F1OH6Yz7y5P9JC/fanTgRTKv6EWyJB0vhXS8w37/wtWPNau2A9K2G2
LiIcQpVQZoSyBLQCaSGTgkwgSpAspymZRKd74ZRUwYwIgvP/pS3upBEhYZ5KCtqCMiE9B+VC2RQQ
Yiah+Ry0AS2E/CG0AqH4fA2qQOXjIkwmRZgc1puH/SUzpZeO0hzpTQJCeiMdpQWKMDMQijAofp2B
ssfSSglBJSbAK/wsLb2XVuLzGunMLENH9RYUBkF7GYE2q62Qrj6nD5MaFup9DZqrc34DZOtk9MPQ
d5bfF3Poh+AVfv8AxpMGoQ0KZW5kc3RyZWFtDQplbmRvYmoNCjk0IDAgb2JqDQo8PC9GaWx0ZXIv
RmxhdGVEZWNvZGUvTGVuZ3RoIDExMzY4MS9MZW5ndGgxIDM1Mzk4OD4+DQpzdHJlYW0NCnic7H0H
fFTF+vY75+ymb7IJSQgsYTcsCeAGQicgkiWNEkoCWdmElk6AAKGEJmAsgEZBvfaO3WtQNwtKsGLv
2HvDq9dyFXu7IOT/zHl3IKEoft/9fX73/9s3++zzzDvvvGfOnDNzZjVkSRCRFW8mKszLzi1uu7ph
GmmOb4k6r8vLnpAzeOKL35GWhHIYTZ6aMfDaRzP3Eolz0KqsckF5/ctPdH6RqC6XKHRX5fJljp31
bw0hujWdyPxATf2cBes+0IcRLTMRWVxz6lbVOIY+cBJR8+ckzKW11eVVB3+783Xki0K+obVwWDZ2
ewpl5KOetQuWrfywf+lKlD8nmjejblFl+fOTzh1AogX1w0IWlK+s71efVoT6WsQ7FlQvK7/qzC3L
ScusR/nsheULqi94dmokmk8g6n9W/aKly9pstAHn85KMr19SXX/L/rkPEZ3RH4f7N8mxCMm+YP4P
H1fMjhn5E3UJI2n3f7nmecnv/3rTk/v3HWgM/ypsKIrhpBEb2oVed+Adoogt+/ft2xL+lZGpnXXZ
Kj22M+kGstJ60tHSShm0kShuNI6roVY3ucSFZKYw85XmQUjZnVl/iTZoGHstxqxpmknXTJ9Qv7ZH
qedpRg9gE6c6HOQm2m8KoYMkHg+9TktzkGiTdfoOc7Q8U4o3RR/ujcAVM91ATvqTZiqlraZcKj9m
3Ve0tX1Z/7xj+Xim30lbzVE0/ah8vx1ur5lOLJcRu4lCjfa9f79NyJvHrzdPoMoTPZ5xrB6Hc5m8
R4zDnTTmWG30TymmwzF70B1/5pih3emU4+Tt/kdt9R9x9/1JM5noBv05WnDMumrc1+3zN3YsH7cf
hXSD6UyqOyrfysPtxVe/nwv1sUprowJ5n+E22p5jtw0JwXEvOnad6Q6qOZG+K9Of4DymFqrR9x4x
DpNp3DHblFC3DsfcRNef8PEOUErIKBp2lP95Gqqf9cfXVX+dZpzosZSZBtOVegWVHqsudBGVhrwP
CK5HbFmH4+2nmSdyDG0xpYZcRalhr1OqqRn66oAeSakn0j5k+YnFqXwyPiQcx8g5+hiyzrT3sC+0
N6Xqj9OQo3Idca4B35VKizew1v+BIcaIN3Wnc8S/2l6XkGX9pg55rjxW25AqurL98Y7qS+axr9lx
4wO55Hlpz3bMq6dQ0bHamO/q6NfuopQOOT+lFFNDR98xj40YcydKCS3A/f32H8fLGPTzkj+KU6Zf
Sz3MrUdfQ30F9dGvpx4nmkeatpVytX9SnTbJ4LFaK40Rj1BP7XI6SfuC6kQllYsFbW+hXCdmUZ3p
VMR+aiDPaIc24mdwf8oWH5NTttHWk13/htK1ddRb20D2P9Of/1bDfU1i91/di6AFLWhBY9OuFhFK
6/d0fH5rZbTX8FfRasn4jHWS4e9J92tmulzFKb/i/2j/luIZApxw/AJaD6w+yu+ms4HVfxR3IqYP
ofPal0N7ASOZ/4/y/Ubj8Xl16nHrryfv8epMl9Bs7Tly6l9RBVBk8lAP/U3wUFrXIS6axgJ3AUuA
OYADqAbmd4jLoTn4TNlFP4Nm6EupRN9KaXotles7aOERfSoENgHVQAUwApgDdPi8fFT/ep9w//of
q3/Yl40Vv2IP4aMC7U4arb1LqdqtuEc+PPoztTLxAJUB3v+bttq1lCl+ogHaFBqpjaO+2niK1/Jp
oFZE/dvHn2hc0IIWtL/WTI/8uf/2cSzTfqJu2me0WQ+hUr2ANmu3A+ejnIvydNosbgWeI7O2hzYb
x1zArDdQqfYWa+1qmqY1Ur42jUx6PE0z4vL4M5p2Xsf/dhK0oAUtaEELWtCCFrSgBS1oQfvfa/Iz
psGfBT47Bj5nGvoPPmcaMQ38/0Xl503js2bgc6b6jBm0oAUtaEELWtCCFrSgBS1oQQta0IIWtP/3
Jo77W+5B+99s8t+qBS1oQQta0IIWtKAFLWhBC1rQgha0oP3/alo9xQHDgFQgDegO9Aa6/MeOUUOj
gFnA5AD6AUVA7h+3brv9P9WPoAUtaEELWtCCFrSgBS1oQQta0IIWtKAFLWhBC1rQgha0oAUtaEEL
WtA6Wtt9f3UPgha0oP0pMwE60JO/+Up8jZIwyjpFoOoTMolnUZ5EbjKT/C4qC/WgPtSPhtIIKqCJ
VEgemkYltIq20E10J22jnWKANiw5Pblf8oDkYcnDk0cmZzvCHVZHF0eGo96x3LHBsTn1+f2mNuOb
rpDPQb0pnfojXxbyTaYpRr7yQD5/u3z9kwcZ+Ua1y7fMsdaxCfkI+UTbT+jzqcADejJWpF+MIyTL
byVpq9TDtSf0fH0UDWkb9OXG9j97e31c8XH23tM/3vDxBqKP138ov6GJvwlsPDDBUPK9gqoMfeJ/
bZf/1vgaOcr6eP1y3aMv0b36RP1qjHwsxVESdaM06oXzz8D5j8SITqNSmoXj1ApNxAir6Cq6i96i
UJSKmWKuqBOLRINYLtaKc8V54nxxobhK3CN2iUfEk+Ipk24yiT0msynEFGoKM4WbIkyRwiX6iTEi
UxRQiPjZ6M3PR37LGcpa4DvRNPp945bGuRx26uv00w02zg78lb5X/1r/Rv9W/07/PhAz7VD08c+e
jN99KjD+cnBgFKCWAUf8ffs/PzYndrn+jOkn/N1mJ5bumM6j/p67vJonnlTUUJSR570u3Nv23/kj
r6UlAHndHQHInqQwdHn/92AYV7w30EdecXA6Q/eA+zL0JeB+DHknGH8rfqi8I8AjGMadkMXQJ4Ld
DNwVRKMDkOtSNpADyO8Jyw0gCcgLQP4tsXxAjkcaMDYA2a9xAWQQz+HxgeMXBCDvtYkByLyTA5B1
hQHIfk4JQP7dsakBzAKKA5DrgSeA2kAbCXnPlgQg791yhpDjXAFUQscE2gOiK7iaIeT3wNUwhBzv
OQxRGDgGIGR/5jKE/J6ueQwhffMZQn4/WwBiEVh+BxzWI9EAXsQQa8H1DHEueDGAayjk90IsZYgL
A+cDiKvADQxxD3g5sAJ6F3glsAr6SfCWAOS9dBPDmC93Moz7xA9sg/4VvJOhY8UWAwLA+WvDGALn
lpzOCEOb5H6MMPQhGfdYMuLDdoAHAYgPw140eTgjDH1LHskIeww8CsC9FfYEbvdwhgU5HFaG7Juj
C0POP0cGw3KX/OpJho6V1IHxcOD89X1gjKMDc8KE83WczhB7wI0AnikmM3gTsBk6jij1eYYZx95P
DOECC4bAue3XGHK+79cZIlN+XyRDFLhLN6xftnTJ4vpFCxfUzZ83t3ZOTXVVxexZM2dMLy3xeoqn
TikqnDxp4oSC8ePGjsnPy83JHu3OGnXKyJNHDM8cNnRIRr++6b3TUns6e9iT4mOtMZbIiPCw0BCz
SdcEpec588scvrQynynNOXZsX1l2lsNR3s5R5nPAld8xxucoM8IcHSPdiKw5ItLNke5DkcLqGEkj
+6Y78pwO3wu5TkerKC3yQm/KdZY4fHsNPdHQpjSjYEEhJQUtHHlJtbkOnyhz5Pnyl9c25ZXlIl9L
ZESOM6c6om86tUREQkZC+Xo761tE71HCEFrvvBEtGoVZ5GF9empeeZWvsMibl2tLSSkxfJRj5PKF
5PhCjVyOubLPdJ6jJX1X0/mtVqooc0VVOavKZ3h9ejkaNel5TU0bfbEuXx9nrq/P6k+ScMrVvnRn
bp7P5USygimHDiB85lSr09H0E6Hzzr1fdfSUBzwhqdafSEp5ioeGCfVKE/qGHuL8UlJkX85rdVMF
Cr7GIi+XHVRh85M7w1Xi08pkzS5Vk+CRNY2q5lDzMmeKvFR5ZYHX8tokX2OFo286Rt94peKFeodP
TyurqKyVXF7d5MzN5XEr9vrcuRDu8sC55rX0z0B8eRlOYq4chiKvL8NZ74t3ZnMAHA55DeZO9RpN
As188Tk+KqsMtPJl5OXKfjnymspyuYMyl7PIu5MGte1pGeywbRtEg6lE9sOXmIOLkpbX5K2q8dnL
bFW4P2scXluKz12C4StxeqtL5FVyWn199uBwKcYRjVY4tyOiVbA889DUMIdXs+kl8mrB4cjHmzN7
JCqsuFxGUV7R7JEOr7CRCsNRAhFSdciDgp6aM1ZW6bJpzlhbSkkK2+90yRbokznVF9YulxWOQ33i
4xy3axwtO9THkVed266DHZKaAx0MZDt2PzU5FoEDo0WYvJxjVZWeipkLn4Y0hktexSSHjwodXme1
s8SJe8hd6JXnJsfauL4FU50FRaVe42oH7pLiDiWuz+SSj1JQrQpaDu7BfJdNXVajPMYoHyqOPaJ6
nKp2yn41NVW1kJ4qb2VbizCEOee8Et9kV4nTV+Fypsh+9k1vCaOolOKyHMzVfCx3zvxyJz6i5DeV
t7Y1VjS1uN1N9XlltSMwL5qc46qanFO9I21G56d419pWy2PHUYEoKM5GKo2yW5zinKIWtzhnaql3
p3wwnVPs9WtCyynLLmnpiTrvTgd2TYZXk17plAWHLMhMU1AIM+JtO91EjUatyXAY5cpWQYYvTPkE
VbZq7LPygdKMA7mxO6xsNXGNW0Wb4AtjXyNH9w5Eh6HGKmvuIzxIyKhkayE5wO4IszvMHe6O0iwa
hlS6/PDch9hwQduihEXYWpBziuFuFY0t4W7bTiPTlEBkIyKlr/GQDz2XYe0S4Xh84p7DZ+Ap9W6L
IuQ33hGRLQ13YVIt7iE8T/IcVfL+W1NS21RWIlcPSsS9ipfwCeco8mnOUehxSJQvwlmd7Yt0Zkt/
lvRnsT9E+kNx54tEgYstF92mMicWYswYL9kEzzVdpnS0trUVe1NesO0tScFcmgGUen3hLjzczKnj
ETdGogzuMb7GynLZD/J4ZdvQ1HGVJZiXKiFCxvnCkSE8kAER+UYbOd/QqBL3WrnTkHBj6Wgs8ZW4
5EG9c0uM+Wr10VjnCF9IGuc0p8kDZZQ0xTkHGosP5npE6kZJ4egbTfWyx4YiDlbCgxQahZ5XOlFV
Webge2Qq5jI/LCJs7KnGmm9KqzYQYQtUkjwtPTXSEuEL74eEeEkd2U+uOebU0JIS7rxR2hgIwLGt
vkj0KK3dUAYaYHRQNU72Ba+N6KoMfUSmKWqlKc6VWDplp41Moaj2WVLHlePpxu0j4XFmqsZhchGM
DOR4nL2h8syjMO5YElrbbnOuSmlnWDvk00/ef2TbKT/elDQd6fBNd/VNDzvSazHcTU1hlmM34PEK
sxxiw6mlVsqnAljecMb95siTj0rn+BZtkstgYXDTeCeeIFqqBDY6OqZPiqOqREahy4XGWnbcINEu
SD6mjeRN1pNVSQRKfDGbfHM6FmsPFfMlsBlM7cd7CJyKXGtxr8yz+epwZ6oQeUUcTQ6rc4RTvhmN
x0iU4SIdmha4/XHXyUnTWOnwVuBmR8L8sqb8JrlFrSwPDFvgSL6Frg4pMS8Ebh4kkqfjayx0lJU4
yrA1FUXelBQbZiPYUYN9qrNcPgoK+XwKS42tSnmTvMUJO5USmy8UD6aa8mpnCp4gPrkC8ejLPpoC
04ZsTU3OJp8xb/MRjPRpmHbjJOFV73KWV8stdI3cQVcbbfPRXWN0ZDZbnhNzuRpuYywxcFj6KuRb
ZZPcoM8sc2EkYpvimhzDm7AEz8TTw5RWeWoZHlXyieQwLnW5DSUMwjhZKkEiDgxPlYE8BWRvFrha
ZoamHvYYr0UuDg4zsqJnU7y+QhVizCcpFrt8WudMVMqTF1NKvWqd0mX1OAyvG3eVTbZ2+LRib+Dy
GO3HyaY2dcG4GTzGMyQwvw49bdRzaIYNY3pcPx4O+uip2tPak5RJdu2pAL9Pmdo75NHeBr8JfivA
b4BfB78GfhX8Cvhl8MPgh8APgh/Ah36T9i4NBooB/ZCqAm4GXgPMNB+ZBEWivaB47VHKBaqAZcAl
gBmxD6HuZmQU5NDO3h6eJMbjgp6lxJlKnKFEoxKnK7FOibVKrFHiNCVWK7FKiZVKrFBiuRINSixT
YqkSi5WoV2KREguVWKBEnRLzlZinxFwlapWYo0SNEtVKVClRqUSFEuVKlCkxW4lZSsxUYoYS05Uo
VaJECa8S05Q4VQmPEsVKTFViihJFShQqMVmJSUpMVGKCEgVKjFdinBJjlRijRL4SeUrkKpGjRLYS
o5VwK5GlxCglTlFipBInKzFCieFKZCoxTImhSgxRYrASg5QYqMQAJforkaFEPyX6KpGuhEuJk5To
o0RvJXopkaZEqhI9lXAq0UOJFCUcStiV6K5EshLdlLAp0VWJLkokKdFZiUQlEpSIV6KTEnFKxCph
VSJGiWglLEpEKRGpRIQS4UqEKRGqRIgSZiVMSuhKaEoIJSggRJsSB5U4oMRvSuxXYp8S/1biVyV+
UeJnJX5S4kclflDieyW+U+JbJb5R4msl9irxlRJfKvEvJb5Q4nMlPlPiUyX+qcQnSnysxD+U+EiJ
PUp8qMQHSryvxHtKvKvEO0q8rcRbSrypxBtKvK7Ea0q8qsQrSrysxEtKvKjEbiVeUOJ5JZ5T4lkl
nlHiaSWeUuJJJZ5Q4nElHlPiUSUeUWKXEg8r8ZASDyrxgBL3K3GfEjuVaFVihxL3KnGPEtuV2KaE
X4kWJXxK3K3EXUrcqcRWJZqVuEOJvytxuxK3KXGrErcocbMSNylxoxI3KLFFieuVuE6Ja5W4Romr
lbhKiSuVuEKJy5W4TIlLlbhEiYuV+JsSFylxoRIXKLFZiU1KnK/EeUo0KXGuEucosVGJDUqsV0Jt
e4Ta9gi17RFq2yPUtkeobY9Q2x6htj1CbXuE2vYIte0Ratsj1LZHqG2PUNseobY9Qm17hNr2iCVK
qP2PUPsfofY/Qu1/hNr/CLX/EWr/I9T+R6j9j1D7H6H2P0Ltf4Ta/wi1/xFq/yPU/keo/Y9Q+x+h
9j9C7X+E2v8Itf8Rav8j1P5HqP2PUPsfofY/Qu1/hNr/CLX/EWr/I9T+R6htj1DbHqG2PULtdoTa
7Qi12xFqtyPUbkeo3Y5Qux2hdjtC7XZEzjYpWrWz/d1H2bFn9ndPAJ3JpTP83UeAGrl0OtM6f/co
0FourWE6jWk10yp/8mjQSn9yDmgF03KmBq5bxqWlTEvYudifnA2qZ1rEtJBDFjDVMc33d8sDzWOa
y1TLNIepxt8tF1TNpSqmSqYKpnKmMqbZTLO43UwuzWCazlTKVMLkZZrGdCqTh6mYaSrTFKYipkKm
yUyTmCYyTWAqYBrvt40DjWMa67eNB41hyvfbCkB5ftsEUC5TDlM2143mdm6mLG43iukUppEceTLT
CG4+nCmTaRjTUKYhnGww0yDOMpBpAFN/TpbB1I/b9WVKZ3IxncTUh6k3Uy9OncaUyjl7MjmZenDq
FCYHt7MzdWdKZurGZGPq6u86CdSFKcnfdTKoM1MiOxOY4tnZiSmOKZbrrEwx7IxmsjBFcV0kUwRT
ONeFMYUyhfi7FILM/i5FIBOTzk6NS4KJDBJtTAeNEHGAS78x7Wfax3X/5tKvTL8w/cz0kz+pGPSj
P2kq6Acufc/0HdO3XPcNl75m2sv0Fdd9yfQvdn7B9DnTZ0yfcsg/ufQJlz7m0j+YPmLaw3UfMn3A
zveZ3mN6l+kdDnmbS28xvenvPA30hr/zqaDXmV5j56tMrzC9zPQSh7zItJudLzA9z/Qc07Mc8gzT
0+x8iulJpieYHmd6jCMf5dIjTLuYHua6h5geZOcDTPcz3ce0k6mVI3dw6V6me5i2M23zJ2aB/P7E
6aAWJh/T3Ux3Md3JtJWpmekOfyLWa/F3znI7021cdyvTLUw3M93EdCPTDUxbmK7nZNdxlmuZruG6
q5muYrqS6QpucDmXLmO6lOkSrruYs/yN6SKuu5DpAqbNTJuYzufI87jUxHQu0zlMG5k2+BPKQev9
CRWgs5nO8ifUgM5kOsOf4AE1+hOwGIvT/QlDQeuY1nLzNdzuNKbV/oQq0CpuvpJpBdNypgamZUxL
OfUSbr6Yqd6fUAlaxMkWcuQCpjqm+UzzmOZyu1qmOdyzGm5ezVTFkZVMFUzlTGVMs5lm8UnP5J7N
YJrOJ13KqUv4QF6madzdU/lAHs5SzDSVaQpTkT/eDSr0x8sjTPbHy9t7kj/+LNBEf3xf0AQOKWAa
74/HvkCM49JYpjHszPfHrwPl+eM3gnL98aeDcvzxjaBsf1w+aDSTmymLaZQ/Ds93cQqXRvpjS0An
M43wx8pbYzhTpj92DGiYP9YLGuqPLQUN4brBTIP8semggRw5wB8rT6y/P1bOzQymfty8Lx8hncnF
yU5i6sPJejP1YkpjSvXHylHqyeTknD04Zwonc3AWO1N3bpfM1I3JxtSVqYvfOhOU5LfOAnX2W2eD
EpkSmOKZOjHFcYNYbmBlZwxTNJOFKYojIzkygp3hTGFMoUwhHGnmSBM7dSaNSTCRuy2mwi5xMKbS
fiCmyv4b9H5gH/Bv+H6F7xfgZ+An4Ef4fwC+R913KH8LfAN8DeyF/yvgS9T9C+UvgM+Bz4BPo+fY
/xlda/8E+Bj4B/ARfHvAHwIfAO+j/B74XeAd4G3gLct8+5uWAfY3wK9b6uyvWdLsrwKvQL9scdlf
Al4EdqP+BfietyywPwf9LPQz0E9b5tmfssy1P2mptT9hmWN/HG0fQ75HgUcAd9suvD8MPAQ8GLXY
/kDUEvv9UUvt90Uts+8EWoEd8N8L3IO67ajbBp8faAF8wN2Rq+x3Ra623xm5xr41cq29OXKd/Q7g
78DtwG3ArcAtkX3tN4NvAm5EmxvAWyLn26+Hvg76WuAa6KuR6yrkuhK5roDvcuAy4FLgEuBi4G9o
dxHyXRgxyX5BxGT75og59k0Rt9jPj7jNvl5PtZ+tZ9rPEpn2Mz2NnjOaGz2ne9Z61jWv9USuFZFr
bWsL1p62tnntu2vdcSERazyrPac1r/as8qzwrGxe4blP20A12nr3SM/y5gaPqSG+YVmD/mODaG4Q
uQ2if4PQqMHa4GjQo5Z5lniWNi/x0JLCJY1LfEtMJ/uW7Fmi0RIR0dq2a9sSW/d8sHvjEos1f7Fn
kae+eZFnYc0Czzx0cG7mHE9t8xxPTWaVp7q5yhNTlVGlVWZWeMozyzyzM2d6ZjXP9MzILPVMby71
xJRmlGpRJZlezzQ0PTWz2ONpLvZMzSzyTGku8kzOnOSZBP/EzALPhOYCz/jMsZ5xzWM9YzLzPXkY
B+pm7ebopltlXyZ1Q6fIJrL729y2PbZvbSay+Wy7bHpcTFd7V61PTBeRM7mLWNTl9C4XdNFjkl5M
0txJfdLzYzq/2PnDzt90NnVyd+7TL58SrYmORD1BnmbixOJ8g7NymQcMMU7bnuhMy49JEDEJ9gQt
75sEsYF04RCChBWkhyFmu0iw5+sPCvk7r2YS4kIqdhW0htGUAl9Y4XSfOMeXOlW+u4tKfSHn+MhT
Ot3bIsTmEuPXE3zx8vdLjPL6TZsoObvAlzzV69e3bEnOLinwNUrtdhu6TWr5+4UlrllLG5a6vO5T
KHZP7LexesLD1hetWkyMiIlpi9HcMeh8TLQ9WpNvbdG6O3rAsPwYi92iybc2i57otsAjz69XVGFx
fkykPVLzZEVOjtTckVk5+e7Ivv3zjzrPbfI8+ciuZbPwNmvpMpfxQqlENMiiS3rla+kylOVPg1Em
VweTraUtbe9q4Jyzl8KWKecy13+1ib+6A//9xr/XM7pNO5uqtLOAM4EzgEbgdGAdsBZYA5wGrAZW
ASuBFcByoAFYBiwFFgP1wCJgIbAAqAPmA/OAuUAtMAeoAaqBKqASqADKgTJgNjALmAnMAKYDpUAJ
4AWmAacCHqAYmApMAYqAQmAyMAmYCEwACoDxwDhgLDAGyAfygFwgB8gGRgNuIAsYBZwCjAROBkYA
w4FMYBgwFBgCDAYGAQOBAUB/IAPoB/QF0gEXcBLQB+gN9ALSgFSgJ+AEegApgAOwA92BZKAbYAO6
Al2AJKAzkAgkAPFAJyAOiAWsQAwQDViAKCASiADCgTAgFAgBzIBpdBvedUADBEBUJeATB4EDwG/A
fmAf8G/gV+AX4GfgJ+BH4Afge+A74FvgG+BrYC/wFfAl8C/gC+Bz4DPgU+CfwCfAx8A/gI+APcCH
wAfA+8B7wLvAO8DbwFvAm8AbwOvAa8CrwCvAy8BLwIvAbuAF4HngOeBZ4BngaeAp4EngCeBx4DHg
UeARYBfwMPAQ8CDwAHA/cB+wE2gFdgD3AvcA24FtgB9oAXzA3cBdwJ3AVqAZuAP4O3A7cBtwK3AL
cDNwE3AjcAOwBbgeuA64FrgGuBq4CrgSuAK4HLgMuBS4BLgY+BtwEXAhcAGwGdgEnA+cBzQB5wLn
ABuBDcB6qhrdKDD/Bea/wPwXmP8C819g/gvMf4H5LzD/Bea/wPwXmP8C819g/gvMf4H5LzD/Bea/
WAJgDRBYAwTWAIE1QGANEFgDBNYAgTVAYA0QWAME1gCBNUBgDRBYAwTWAIE1QGANEFgDBNYAgTVA
YA0QWAME1gCBNUBgDRBYAwTWAIE1QGANEFgDBNYAgTVAYP4LzH+B+S8w9wXmvsDcF5j7AnNfYO4L
zH2BuS8w9wXm/l+9Dv+XW8lf3YH/cqOlS9ttzKQlzZb/WIko9DqigxdTeyukebSUGvGzgTbRxfQw
vUsVdBbUlbSFbqW/k48eoWfoTfoP2sFV5gUUpe+gEOpE1Lavbe/BW4FWc3Q7z8UodTI5DnvarG1f
H+H7+uDFbdaDrSFxFGG0tWivwPuDONC2Dw9dlNuGyrK2ETrGaPFd6HUH7z542xFjUESlNJ1m0Ewq
o3Lj33fW0lyMzHyqowW00CgtRN0cvNegNBtRWGAMfThqEdUDS2gZNdBy/NRDLw2UZN1io9xAK/Cz
klbRajqN1tDawPsKw7MGNauN8kpgHZ2OK3MGnWkoxew5i86m9bhqG+kcOvd3S+ceUk10Hp2P67yZ
Ljiu3tShdCF+LqK/4X64hC6ly+gK3BdX0zVHeC83/FfRdXQ97hlZdyk81xtK1j5AT9I9dBfdTfca
Y1mJUeMRUeNSY4xhPcZgDc7wrHY95vFbcWi01uHc5bk1Bc50JfxntmuxPDCOMvIsRHIWvg4yy9oj
RuJCnAPrw2fEpUuN8z/sbT8qv+dV43FNu5G52ihJdaT3ePoyuhYz8Aa8y1GV6kZoVtcbur3/ukOx
W4zyTXQz3YJrcZuhFLPnVujb6HbM7Tuombbi57Bur5jvojuNK+ejFvLTNtqOK3kv7aBWw/97dcfy
bwv4/Yc8O+k+uh93yEO0CyvNo/hRngfhezjgfdzwcflRegxlGcWlJ+kprFDP0nP0PL1IT6C023h/
GqWX6BV6ld4UFqiX6Qu8H6CXzJ9QtPz3peb7MM7X0Cya9Z9c3Y40c1dKoC1tv7ataPtVH0s1ohhb
yK24StvpfHxsX3g4UtgpwvQPiqftbT/rM8C9D7xjrj14Y9s3ZMaquVR/BaucTqE0nCbSJLrct97l
fYAs2Kck0ghxzz0JublhfUMfwh5EIwd2MWEkRI47xqRZdnTtmuXcMSRkkx47rlX03Z4Vugn786wD
HxzYnXHgg71xwzP2ioz3P/rgI+t3u2OHZwz66LWPBvS3ueO7WnbUoekQ5466IXrIpjo9Nku2d4fX
Zbm10E11SJKU5eq627U7w7XbhTSu/gNKRGxKrIH4aC00ND7E2aOfNqRX2tBBgwaO0oYMTnP2iNYM
3+Chw0bpgwZ21/R45RmlybLQX/mtVJ98IERb58w6dZC5e9eYeEuIWeuWFNd3ZKp16vTUkf2SQ/XQ
EN0cFtp7WHaPgrq8Hu+ExiYnJCbHhYXFJScmJMeGHnjXHL3ve3P0/hxT3f5L9JCTZ2T11K+ICNNM
ISGt3ZO6nHRyyrhTYzpZTZGdrLGJYaFxsVG9c2cc2JDQTebolpDAuQ5MxHA62/aZ1pnjqQel0Xty
3HdSz7bPt0dZxQRna0CktbZ9uz0SIlKJCAh3V6lSrfLdYrxHGe/u3iJVVqdHiok9nWmpP0ZFRiX1
SHZGWESiKYqirFHa3c6HnS86dWeUMyoueUqcx+yhrKysuOHDMzJmzoztPDwWMnaQde/A2EED+gvX
zMDz3+WyubsjZVTqj3Xtc7bPk6QSHUrjQhZcvNTExBDjivXSU/Ro3dkjLW3oMMGXqXOoU08xNYQJ
a6rdntop3LTowKfz9IhOzm7JqTEiTPhNli69ujtO6hptOk18KB49JdEWbdJDo8LFyQefCbeEm8zR
tkSTPzI6TNfDYiI3HTgNd/NWIpPAfd2dXJRJv8ixdXe1J1nFRLs1Rr5Z8JYUhTcHRkr+n3h3764J
btQnuFGfkBCZLoPTZXC6DE6XwekyOP0+fIymtl33QFPaIFynbYgEf7stJsAWg3/eFmXw59siJWtW
t2VL5K5ILbJrrx8HDAjtafy3/6LBrSKyJbSYsvZmGTNmuMiY+ZEx5ANfc7GQM8A1nLWcQBFdB/T6
sQ4prDLH9jprUajM4q9DGkycLKPBcDln4qNNzpQeaUNiBw8dlIKxTpCTp7suBvfTnM5YOXM6HZYm
Yc+cXLl43MG7Ovfp01mkLbukcmCia/RJQ2bk9T54oGtm6Xj/4zlThnaZlDpmftHufSd7c9LE0lPm
TBl1UoK9l+nMXvb04tUT+xWPyYyLGDJloSYyJgzpdnDm/5D2LeBtVNe689LMSDOSZjR6v9+yLduy
JT8ivyQ7fsWx49hO7BDihMR2QmAgCRBCSEoCgbTlUaAEWiht6W1LW04vbWI7cUkL6b0BSmnP5dyb
trct8DV9QC6t09BzoAnE8tl7z0hWnNDCPfEXaXs0e8+stf691r/W3iOHGvvn3mhY0+TLLXHXD8Jv
Btg4f47iNV7gb5CvmXRjjXFVi3FVi+D9L1CL4P0s1GJc1WL8eSIFvKwdT2ABLIqXH5GGqON4GVaL
VeGVh7XDwPmcmoX/8YSiLuGXJ4HGDgfsM3hiUg5I0Rm8fEqWhmqpGbxsUq7VVsFFKBn0BIo7GYf/
IVzNBrrIc9AW1ZNAH2MxewmoLQhdiic0rDm7Yc+yO159sG/osX/bt+S6tZ0uVkNSLMcakv07+ocf
GK+vHXvo6r6bB2qMjI4mjwl2k8FcGnOt+sa7X/7axe+ts/jLXAbJaTK7JW0sEes4+OO9e360rzWa
iNKiF357AsTygwDLJsyHfREh2ZMJ4BLEpwTxKZmBpiQTUJNkBzqSjkN8Yk5Fo05Vo04Vl04Vl05V
o87jhIhpgUb5I4YB1wwePaxRsJjX4Kk87kZdhw1AjfyUbBjQwDOPyBoVbwrUiEugxhQB68Hhb557
OncWwSry7TNfHpiu2fbMwe8d3vvMTWniiW9/+M1BBUAjXz/z+Nbpu3suii37fwyQAiQn9wLJy7Fn
odyHnTEVJzFVqpgqVUyVKqZKFZshxKxWK/klPxDOOYOzWf3+KH4iir8WxaNR2gEX4/QDMfB2mC7M
vdEdNwGxE8iDCeochOiJogE4GSDOSoLeegdSg36AhgMckemFabdh/agKIOKyiRcKiIua5F5Kp2fn
HoGKITazelajAS85Gj/CAr9GaUF7BYGzeh3VZXKZWEVJrMllNrlENnedVnBLJqfA5KpZ0QVn1nfn
PyBXAX3FsANIX4yk6ktS9SWp+pJUfUmqviSgr2m9B/N6GCDRpCQ56Bm8ZDI44IDBQY3kiZNiukgr
Ejx1WgbnBuHJUzI6G4SAQsS+TOZ8QM5rhVwF5GdywDAMkBG1s6zZ77QHzSzQSCc6elJyA2G7GcFl
kVyidu5PjJ7RaMAL9SxUhgfIffX8Weo2jR/LYG8o88PtNtrh/LDD+WGH/tuu42ELyGqH2NBjL8Rw
fywbuyZGxoyqloyqloyq9zGq3seoaskInzNI1OA1YBropoLBdKLlOK4DLEqHlx5JD5mBbzmcGIZo
Ah5IVJSm+vJTo6MnC84cai8Ixzgqw0E0LaA5KWvSuhm8dEpODyXgSEfkxLACq5NxsVijl/ihunoR
wgz6KaRnEXr8Bc9FUbdRLM/wS9YfWHv9M7dmOm7/zkTTntrcKVGktCCCfomzmnSmhnWbxqsf+8vX
h0e/M/tQz10THU4dtV7ySGy0Mrri3ue37T1xd7vHg+8OhoEBWFZwm3KSM+oJ2vnR75479MQH39/o
DJU6gyoCqZWA0SSwt6AlpjLVeIhX1cur6uVVEPIqCHlVvTw0jNsW5qDlOGg5DlqOg5bjoGfjYAy1
YVkLCLxZCb4IIt6LZcHnmA2uUIEP4PtR8JmtbBAEx/Ks8QSPv8bj/KVcB0z12QwOouopaBIV1AtT
ftQ1WTbIK/1ljAeznl/EcdBEz+RnOsJ0MbyV8GABx/JNaiVrDtidfjM7NwlaDghx1hy0OwJmluhD
oActJzAWwDbPEi1z/yPfpn6Tb819QND5tqptfA3QtgXbCLV9LGPrt33PRmKqwjFV4ZiqcExVOKYq
HHsO+H7d/IljQG86YRApByhlweFPooNA4ksEzYuEr8kLorUEbI7i21+4ZXCXzPxZ/I/gLkuwPQrH
xT7B7XnA7Yl4n8cQGtQex5OYBEJV5WGNGumBUyrcrmsyNChpZ/DkpCxp7Cisa/JhfWHu0PlsAKUN
C7L80d2+bdBdXxnkGA1BgujNOkKVvmCVX1CElLR4Z9/+tdVao8jzosNkBamA0WQUKwdaya9AieE8
y/vg80DaFLYf+SKxGjqdKojfBGwFdKp1dKr4OlV8nSq+ThVfB6cDb4kNBnSCa1BY4OmZfGgGSI1D
Ws4Vn6Ny8AWTRaMx/ArQVNm3xUwzOG61kucZc9AVKrcyufBifOI/pQVbwOn0S4zelBvC/1Vk3DBY
0YKO+PTc7oI/XsDpj4mMlmcoDTigd9rm5ueecEqKbug4iE9N2C+RboRrWra3EPqqKlsioau0250z
H5O0QNV4w9U8r4O+Qgd9hQ76Ch30FTqoax0ED2DpWQdEUrhugLPb9Al7dSXtKxnwrc67gowJZCop
oNE81wb5ilBoienmRCoF86BRkLZecQz7wiCXTJIQDtMckPDgoUvCHsp48BTUPlI/HWfNPoctILFE
LkVyFo/Z4jVzRK4LBz7BYQcqL3dd668K27X4Lg1+kHP6oo4bjC6JX5hrWz48xOgYkgLsEqSkjxeO
P10W5p0lrosj5NPeMgenlTwW+F0F87PUGU0ATKQY9mUlLzJDJZqhEs2QSpohlTRDJZpniFRW68eq
sP0gp/Kq1vGq1vGqYdKrhkmvah3vcUDSdZgDBEXjUGgGj6PpWkwpRwtz9rDRgYKecUgDz8xP2Uxx
tMvPWMQoixg4dabnkTcPff4X97X3HHrz0IOnHuiYjl39xe3bv7ihNLr2CzfteGJ9CfHYly8e3jDy
9PtPPf7B9zYMf/Pfv3Pjj+5bser+41tuOnFf36oHf4j4NZixLwNUurFS7KuIN4VpVVRaFZVWgUir
QKRVUWkIRJvogQr0QAV6BF6P93pgnuiBW78xMQKDO03zQDxu0jLAFxEqhVoXM00anj0tg9Mt8Pwp
GXVYzKlCi4kUVUS2yZezu/77bY9opYADzt0yJ24p69t6Q2/pdOPIaPlXv7RiS2eYfGTjkzc25SoL
UHmmJMjYMut2j/RfV2OYu1DSNaboheKAXuqwduxHCCleoVKsZ4Fs9VDWeiRrPZS9HqKlHqDlWCnM
oUszIlQYaImqAkVVgaKqQFFVoAg3jrsrBUCwj27P4tmsrRnIPR0YsKkTFPFymBRflhOngcKOVGZh
12kZdAzAnkdltSucl4U8OD8tY2QleZn2rDYvqebFNslqxWuisWg0n7lwtDnsdQbMHLXLUtGyqvHm
vF5BJiNVtzqX37wiFmpbl/bXVJSYbzGwubn2lY5M6uFvt4+1+cAUBXFBK/B4dc1IJjT364K+AXPV
kPolw9uWtm7pbzAb4k0rqnN/CHvIe3q32hg61xtoXAn8Zdf8LDkG5uoyvESJnK3zZ6aMAt7bqqqz
VVUzeufRO1Jr6wxRno0ns5IZ701mQfwMJ8NJ3mWHfV3QUboEAb6ALi5oOtdzRDX0lpMuFH5PTDrU
d7PyftQIiRZfeRyPYfWA7kaznOivx+uzHI/3inAjkQ626sV60doE04JWl6Z0yAqmtjr3gblmRZhX
xeOjwqwAwb/AvEzKBwtOob4S7vSURUCIo8dkNGopHPaYjMbVwIELrgL0jqtDLzgN6pIwX1MI+4tT
eZocW7rra6Ot20YabRwI4awhtXJHz5LRpeHk4NYbrx1MNW59eFV8pK9JoimCpDmGS7SPNtStrHEm
h6678bqhFH791Z8bS1r9QXvEZ/WYmGBJyFu/MlW/orE61bJqR//AvuEKo8MncaJdMoEM3x3yeKra
InUrmpKp5qEdkDEYgf/5FZhnQYUxHLNnYb4iQr1PQVr0sZ0RDHni/IlpOM9oE0zgPKq/SQJa9y5S
74tx4STU8RHaY0JZmyfvYZILKdsCp827X5St/QplpIfy9AC01IyVvBvlqyhT+/ArBZRvYkW3JCn1
TiDnMyDy7AbMKI5NK1naNRW4H3oPP/QmfghLP4zffohI+IRyVizm+gDFmFVVhVVVhVVVhVVVhVVV
hfU5QoDMFmYEcBtjVguG0EUHhUHXAiZRAqBGpHi8iPZOwxNhiWMBZJnieLRAosyLeSS1u2P/zM7r
v39Hu5LHSmz50M5ly3cOxJHWAoBGvnnrD/a3tew+uosM5TV18W9rD15VUb7mrhHSVszvmwFf+h3Q
WBN2L6qURZvw5Mz8+exSONkiwKgsbJQk8IiAjkTwoB02SoO43Q8bFdV4RRVeEcYrQnj9YNlgqIoj
ixMhWzqTARKDf7DQq/64ssbF59rzJ0NnWiA2ZL4VjdbVFRGbopbVSjOaA5TgLvX64m4DlXuX+IA0
OEv9gXK3kcw9Q+Ni1O8LSwyBh3DcTGrNEa87YNaSeCmBe0haCnm8IQHXRA0iLIiIBvLfLibybepf
bE4DRbIG7sOTVANnhCTcyH34EtWoA22NwWkDOvSi6G7GyrAdnzz74AGEbChDPZHlYcoaGXTRpkEa
as+ULgIQmFHHCp/Z0YdozaIAmQUdgRhjS9XV1Ut5/RDLFKJtYXOf5zTGWMAbsXKaSUfSSdiqHVMk
JwWd4VJBw+F/zxUgg79B/AZKTzF6Xe7+2lsa0zvq8Vt1BgbKbQXRWwBy/5GKYmGQdyHJp+22GB/V
zxB4VmuL+sFxLgpyjMasgEUjnrLYeZjjTpiu1Vyr5siwhIE7EvZTp4F7NaWdwhtKA5agBdCDj52X
F/qoeTGsVVxS8I8FmEsL/hQq+JO/YUghGghEzCw5kssOUjop7PaEDASLb6V4e8zrCNlNHEt+ivge
vqXJCu1M89rZP2t5ltQY3BbyRc7AkDgJUgx2fw5+nTT2NfDydcqv1vw3IyYXTR0nSIzDfIR1Ehb1
Z4hmIC/njP2+upqJvCWMp95jthTX3k+dBo3TwumkslJVHfs9KrRH3pKFcSb1ngzO/lgldvKKJXby
6+5Ux+qx1tz/NIfDZrxkwx3D5VK4LhTvSwf/aqnoaPrOdLq1xNLoqh9qf/7N2vaUB0/VDHckg4In
QH4j4Am2j7XG2hsqDGzZ0jX4E6GGEmvuBVdFU255vK3SnvuGNd4C/cYN8+fIA1QVVotdD7VwxI7F
ZoiWrI63fpjwZDyEJziDm0AI30yc91dXVRPV5TN47WFmK0yqR2fRCyBcp2Dp/KjH+qHsEVEHnSxu
ribOy9UMPP+IDDosqppfUnv6qKo5eYB11iwbrZeP7Ovs2j8pJ0Z6Gp1akL4wXDQzmu28eaA8Mbxr
WfNIc4meZjXkFz0BZ8AtdX32lbvu/NnnegR3wBkKmJwi6wt767c8NrrpsfGUN+SlRTdk8xAFFwEK
YLW8RVnLlIg0LIgT5qxWa79gGHdd0GzJJyTKkiRvsF+QDeMa1wVZs+XSBCR05Zo2eXHZvT954ENk
RvHeHx9o/37J6k/LDz+0+eBV5YTv/p8dbFUs1nH3C3cM3r+l4eLZ6okvQNvA+zOA+yvH1uRr2uDG
zFq/5JcwrfPvsDp9Xj8eO08v4BJP/FypSSNUSlHn32VUhj4v68dpMAvpIlB+guqzgWI4eu5tKANh
YjgGOBOOyV2Db2E4uJYG2o/j3wKch2oH2mYUeRjBZTI5jGzuZ4zglESHwOS+yQgOJNn8B8Q5IFkI
W4kk04hQMpOb41yY26W5IIo26kP/uO3aS0vKebGMouaCDM7xUx/K6KxL0h76H1WSrcQ5ozG3G99O
81AIns49xEow3JpZYJ4LRiP527A/N8UKDsnkBPe+ilWEZcmfBjwBeO/y/FnyLJXEsth2FGm9XqMd
PuGKlRhniCVZXW3oPYcG/FTp4CM+DZvNYD4crtqqWgjaRpkxwEPC8m6Wc4Tek1GHBthjSm7YXAX7
HJGrtuZtBSnrRxV1QwvEywpoBs0ooTY/tcizGkZLGat7b+gdvndjTf3YZwcqN8b+krchvsHqF8TA
ylXDpfteuX9Z/0Ov7Fl60+p6s468X3IJrCfiabru0as2Pbal1mrBvcB80KSMx5cbM3sYk1Pieu9/
6fZ9//pQv8Xnk3yqbQH9i2IJbC2ybYiHjwHbwhz8shnMVjYRhg5Ce1kIgZWV00nFwpNlE3xY8SOX
h41PUkslf8VagHX9ZibnRVWSAKxVBewOv5nFf8+Y/SiY2graeCnXkG+TfyvgfAz/cr6tSogvBxJa
sLDKE4BkOmECyQJsCwVAv31kOXR5/l608A7AvRTugPx3WmnR8C8JiOBK6zT3EFHsWeCWaCIqou9L
nz+HfxVcvwSrWbi+xxCasEPfrEFQAxMG3UdoAhY4gQfWKGD65+XNrzqXbOhyVpV6wM2APEbLsGZX
2OktsemAumBlj8Urh29cUc5wBo4XbEarV2R4o14MN2aJXxduXsHBA+Aul2DrlbsMEddMVVRYl6Se
J5pBBsMRZsyK6YixrB6zlkwEOdE9IRbwkEZwEN5Nnk7AKIsmSvFJl9UuIbn8R7VLEGpxHATbB1gp
5HCHbXpN7o7LELGNNlr9dmdQ0oIETpv7Fr6LZmnSzgBfQcJSuzj3V/YyQ+Vq8Z+CoyQ8SnMGkcvd
nNOyBr1O9eHEr4EW7HlbSXAWMPoJMMUNh6ktiq1+jmyln6Dg0SMytSVvqwj0Zsg9F7ANXolfC8ac
zxxeuG+YQ3WEgYcif5a/rYt3MqJLsYNmAvjaJdh1aJ2l3FIRA5CYz2qD+oSuoiJYo4O/iViwdrzC
ypGe6LjnWkE1BKLyaGKa0s1wuRPMTxHVU7LGxafn65uLq5squ/tH1U2rRTPBSH6bw29iiNx9VKjE
4jZpydzjBGPyOxw+ExO1y77ygF2Ll1J4kncESt2bHeGFWbPr4t08D8BKk3svfrZw9OWgH5Y152qI
n3jLnJw/mPdP54BFGrFe5J8CJvi4upuqmsFfBVB0101wZTYYVcgtxVBUPVOWK/78EhTSkADADCcW
Mivra4ukRXS+klwwJnku6LzZFxVyZ0r6YzhO4Izotto9UNq9ossssrn4apDcgH+0yW2ze0S6Lej3
BQhu+RO9wZ7lPcG554tlZY12IRce+NpgyerVwyX4e6yy1sBCrrN5/izVTiVRLbcbyv0CZiYagVPx
gldYgTUeMW4OzeBG1X8UCA8quxqnZONmWHY1FhzJxyq7trfu++Httx/b09S2/4e375zemz0S6Llt
zZrdy0P+5eD99t4A4b3rfz28ov3TPz14x88fWtF+8KUH1zwiN2W3PTJw9WM3NLZtfxTyNGCx6wCC
PYCtr1C4On0ceA8R3HwTMJkYe0+j4SPvW8b5a4tLpnm2oImBAKvhLZH3ZXTKPyuSwjIfU1zbI6+r
GXtw4lDeXUTtuD7U7m+4OhucbGuxJKyf/0rjsmoH8aehu65O5B4uNgnN8KkVEz3dm0SNJneDr365
Yot11AvAFhEsjV2DOITWL0bht4dgrir4jXeiX8vHobKtm2vhG8UDm5xU+IPCHZSa5hQ4zxpH5rFu
5uGpkzI81545qdAGIKHGrM4/unifiuIQAR5hFXOR0V6gDZy4e6w/WLq/7/Zjuwu2M0XqgrW3tRoM
uf9TsOIy8L6nN7jO4rVUNmdCtnD7Z149eMerwJKffvnupXuuXxuubLXQEWL5mkM3AKt+fuW6L8hN
bdsfUa36JLBqCjCpccU36gjLVLUQF2vgF6pEGxEpNLrj4luNjbb0+3DOKV4pn4GdTsIcLP1LFB5M
8UbxLRmc6U+/L6vnXrm0G7tCabeQjdmASooyMvJJ1hJxuwIWHTlsDFe11mzJowDQRec191xd5ant
rXZVRALCVTrmL5aq5dlHP9eyIumQGOCMSK2B+1tZe8KZ6y+g4tWAJ9q5pRXmagIXqMqW/D+ng3gz
1BR35J51JOD3Xy+bP0tcBPhYjt2t6KWNME1Ha6I1Bg/8/hjMAFyVPqtNt1zwLNXENwP3LR71S1US
IQG/rkcTGCVnQDVofxNSksIHDqdRX72cjrdckFF3CfZXF0L1+el9UimWnox/FF/4B3VS4mLj5s8N
pTb01gqMhiAAd+YqOjc2VfTW++Kda0fXdpXVrNvbXTa4tNqAPtcy2tLmwVQsW24v71q7fm1XOR7r
uaW/3ORyC5xgEcwes9YT8lhLG6OlzYlIWapjY2t2a0+pYHUYOdEuSCC/c3qclkjKE2+pjJUk29dD
P+8G+GoB+PJjDchnYBSA06TVSAkgxk66xnXXquXOk+++CKuclAt+MCWjTxaqnPRHFzlbjIbcaa0p
4HD6zGzudD4VIs5AW5O/jQQu3lWw+h2sCLIhl8gwyv6br6IsIgo8WlbJPP2EBLyxlTBP66ITwoRr
wRVn8q54Gn4Ai40LXvjjFhvJs803fmXThie3NQD42p0BiQ11bEin17cHWMlv9/gkBn/ili9sXZKa
eHQfsT1PIeae3DjRHgy2j60hthUxuwDQ7Ovg3oPYclQzwGwAOn+dDtr8OpsFpEJZHWfzTFg1KiOG
1S9UG1IKQ6gqdKzweaECFvmoEiEqfN1I6WxRX7DMzlO5L9GUMez3hcwMiScJwAi05qDHE9BTjFfZ
2mngyRetLj3a+nnxa+Q6nR5WglxWcO/18x/QDLj3Jmw3qixrEzoea6qq4pMz+Lmsrom32fWRUIgP
zhDWrGjn6yfKJqpCsLy5kKzA6mZeIkcC1rnsgtI2pU0qOVrc70plUfIKZVEpJallUbUFpafeovTO
Em8wbufI35GnKN5e4vPHnUAV/5fBTVG/NyAx5H8QfyFZU8DjDpoY8jz+B5KVoFYMBK1qReCJD+Y0
vHGRhnQXnyGHOD08qtde/BelTRlcsCJaByz9CNBWCtupoDRMLMGcWAmBZXVJRyrpBD+YAX6xk51H
BUIR4/3RKF8xEeUl34RUTOcdiVTCaQcAQBhIJxQ2KSjUvrhDMala2AwcYxZ2Axepy7ZQHMXJO42k
qdTni1p1mj9x3J8ozhxy+kpMpAEvz/2B15hKQp6gRaf5tZE/RekkwJajRprL/aHFaddrSECU8E/Z
bLkDLKwb6u12/A38VVRNBOQ695TTia+HFUXa4DTn0kA3sGp6M6qadile2kZIR/S8E37fVNiOwdil
5X0Tdto0QeenQeLd9C+g/HAGFD76JzXgBRgQDq0UtDnA5M1N8YwxGvRGLFrqIvEfYAKE3MGIQcPh
j+YKPge/g+hXqqEglanCX2M5mqKMDljxXTc/S2bIn6LY+z6aB35jm68t0UZyWlsNz+N9NXCNpQYu
r9QIcCmwZgb/e9aAxWJGDOcxuAqDNagriQ2wDK5X3znlHS09NswQbNYs2l7EaoQaovFEDY7V4DU1
la1lMziYIq8F8WCQ8rxT2dP8Ot9HYYn83kq0IW50x/rR/DaAk/H1o2l1n2USzK/1o66snrPhNbYX
ZTheEA1olbEgbqXAmJWed+TKHr75dRmOa08U7bhE++NGFb5OQzjV1hYRo1StSobUIxRynowS2ayw
3EJmBLfL6TM0PjzQdfNARcst396611q9It28cVk1z/JainG1DW+u2fiZVdFvPNA+3ua7amXrtmY7
z9M0z6/NdEY6N7f2bu+JdNasrHWBqMYKDqPD4wx5pPLVd6w6aavIlHYOtbUDGz0ObPQLzQ6sDGvG
jqKqPPA6ukCduvhQpy5G1Klah78jrdfN4OezLkscbs2I++HOaGjFOFw9iwtowzShy2oxi66uNkBp
AB3QHI32uDqF3jRoHtb0oZADDGFL57cdxBc0P+o6pvSLwo5Zrax01cC+ICj1KUEJaNuWLopMMcvl
IUrxcvmMgRGtVkS3fpEae2g0vqyzM8aaXBaz20SDvBAkuSa2ZHl3d8mm+0ZKnrXUDGf9LdmOWPve
pS1r6h342zuP390pRhtKb2SVqh6rWZJPfub+VLokJKw48P2dHXeNN5vK2pK5x4dGmsb2wCi8FujY
T76C1WI/QRzBjVaylSWf36lLPWem4BLPFbYTn710G/H8O8r2YoLL6hMG3OB425fV6bt94RmcmJJ6
yD9Xw1Varb4bltDpw9o+yNLis+ilsPnzpLq9I8v7HG/LygASHOGYLPVUk3+W4SDTcBAtHOWIrO1T
6BqqrF95QzqtkDP6ksK6n9AwjqblaxIbH5uobd3x+FXxgfZau5YmTHpjrGl1w659gexoU3o4E+fh
jqH/JjpEvSPiMWX3TO6854XbGwVn0G6Q7KaYL1ASOPbsyIE18XA8xEoeRav0bzW3YTuxUyi72bJh
4Dr43cpV9QOYewa/MBmLbTAfxy9gLGC2XNa5IT67rSvT0N9AVPVme4mG3obersyZ5Hh3FxAxq1vb
h7nJYK+h1wH1RvYggMIAMZtJKTsFRkfVfBWWipJvnjp1WlTWnvzb4rPyti5jg6+BwHqFXoIn0ejj
mTMyGH8tugAvF65AOpBSwTUQjuFF4pmUsmcAeI9RJetVPHNxgo/0yywciEZVMkxdWf2WS4xktUWj
qrlIC3Vb14PL1+5ZHtSaQJ7hMzO2qq7qlj0dLCqPSCwXMjaPLHGFK5Ct9JH0QFq11epMGbIVtGzj
8hFk2az8uRWWcslmrt78xNbSjrqgnqxbvqx582c3zr3OcnCGcCxh7FvfHl6zeu6+/BHqfxOEr667
NNNXZRCdYsznDfsUG4eQjS2Cw8Q7Im6Ehrt/dFuaYdxLy9tuWlWtYTiDXp1Z9DTAwC7sNwgDwyuy
V0EM+KJZ6y3PEzFsAuMBAqzYZkI+ut0KflbojhPw70JWA0j4VkxwmuuXOWfXd2VK+0uJqsZsI1Ha
WNpYV3kmMNQNXBw9vaxP7NX0onSwGAcZNUc+re7NF95N/k4ogkQEjbzeOSuv7zKW+koJrFFoBLhA
ow9VnpHB+MvgBY7K6hVQEnkpCjJKbn2lyuN/wfSLN1rS04w54HKF7AY6d/ci+wcTC/bfeecnsD++
mjE5gnYHIEIGY+45fBuvQ5uPSEavxf+W0y/GwJLVif8fDFx8A79Vp9eSJMNpebuQey4XES0KLjQv
aLZhdyhPsU1hu7b2kxAY3fX98JmRC1ku1ZzqBz+7zNG10Jlad2UG+weJqvHsODE4Pji+YeTtnr3d
G+DM1d7Ul7LPGpq7gVehpiv6ls6ynah4BQCRLIYFKpooj5ulhNNJ4aVTp4WTIsKD0zjoGySwcWEc
gACNv3fkbRlc4SZ0Cb0MrtFsn5XBVSrgZUDMq+hjl87K4FKoDgaQkbwUH9BHFMxKWCyqTWHNwVoE
A0otkKqb8gvc42Njh6i3miuvvmto6FOD8bcg9xCFt+o7bWG3hdWwNMkY3LGkq2ss691lNFFaPbPL
UdFWWtJW6fBWaTWEiddHlhScR97RF4cFAJ5+S5yccrXH27YNVlYO37l6PSM6pbA/592xQavTagx2
kzeo13NMZPnNm/AP/GGQizM9TSP1Lneys2zJQNJgchRDRwkR5uJgAqCzhIZVsWtALH5ScwMWxdLY
DxEn9WUacc6Vhkw0DXf7pOFOtDTkMGlIadIwhGBYQonUCTVAJ9QAnVDZaUIN0AlIewDp7+TSMRdl
KIOExd4DaC01aehDfmQWkZ7MoqeZFNaT1eU72mHPKdneY4B9p2TUGZYLEOm5pPZdzCzBTF9Ixgs+
Alm2nnySEd1m+NRn1+NXj90/UpLc9PCG/gNZxuyDzEf79NJPtWcAzwG8pzXQnO2MOfI0Z1ffcN+B
w5tuOX53V8dSgstvr57rAAxn095s+10TgPEsrQbaHQXafRww/jhWg72DtFuWqMvUbasjJcgRJT98
5EcKlMN9fuVQu8qjjIj7A6ZxYbo9/o04AR+6m4YcsoZSCRKl8iD0O4feFfJPQX0HAuUv76ceoogT
FP4ahVOUO/F6tMf+zjWG7QbCoH3H3aeWqhaeqVKo5htxhRCh5xmRAYJU+cvyrWiMaOJ1wDsN9ndk
zCAYCCNpcGvfkd0KE0JPW8B+o4XV4I+cQeD3WB2yBUM+HnPMHfF2bh/Iji9L8AxHkwTwXXXDO7Lb
vnVTQ9OOp8aue/SaiqfJ3bua17UECYKIBZbfNlxpcVoYg8Okl4w857BLLbfP3H7LD+7saL/5S2uk
uw5V9k7APxuLReY/IA6CaNiEfQZVTKwCJJiIWLpUHu/K83eXSvBdKnBd8IuIq8oiM/OvZU3wKZaI
brauyxmdrer29wrdKAAmIf+Jn0y9q3DIFNyOkRXrdLMyOLMqOiur56JQlsxctpZc7KIKCzcLfklZ
SSYOUsCtMBZvqStS4ze8wnJajcn4Ciwg2UFg2icIkG/vC3Xf0BNqC8Mk2ijZDBotp7WnBho2KZ7j
4p/zAYa0KO5idP2nh0v1Rl5yQS8QAbyhAWhqArtN2fs3VVZmCScga0zr1m2Hf71jwGJJb4aRgcPa
W9K6HdvXUZrrYTZi3tgz3Omd7emqbJht767pDXcLvbcUJzVIUfnc5mQK8cXU6aSyqAUX448po21E
wzllOF6Pd1YGI7Y3zMr5MTW3XJrtIJX+o6SHpj+Zpm0qD/iIJIluAA4CJkkdJawJOg6RobS0NlVV
bWtZWSn+QAkFP1hsmLKRg6POJalSm4HEGdHvhJ+V9nQvi226d6Tku1aYVDW3dsSW7m1vWbPkSkkV
9SJJAuM5agbrP9Ka14weXF1KMQyjY3W87p9lYMje7E7NbsyEPYWdQ/Y+dGjbU9DO03s3bOi5agy2
tknbMnEOkgNtj79nG/jZi80Q7qyv9uD+vU91Pzl7f+f2sb2zB7tv7d3ae1V3R2+G08WpKgM0U0Of
BrwdqwIp99CsowsBQfX0CiKSygpsSmWMiCCk0auy4UTdpuF/qvv+J2dleKWDe2flxddqMKCw0NBX
BS+X5WR4QcfQrAwuiVCixgcFLkl1JX6RYfECABalyZZPjKnAR8JL2cReoBcW5id500eXonza+WEd
hIoLQMVqoNACLEBKCUIKSL9TCHsdXTFGggk6wp4OYM8KsGd6DjgFSjQ+l8deTl6MwnD39V3lbRYd
8A86PWvxlzh7mvBTi5BBBDeO3jOs4Eh7GY42FZCpVUpdWuolBZm1A/VjlyPzcpSuhqMbtRRwOpLf
AzzU5u0jqp+mTgA0bsQOIix2dQWHwtD/VvJWCD/fqqApaMLSqUp2dm3XUHf/bKYzZE3MprtLe929
PHLGKqSgRz6ZOgkhlUKLxyqO3GvZWRn2zfTPyrB3OjErF/rbF/CRycevvKH+S1YOLBymTkDF+4Di
m19RXMUrn9BchyLgaHypBXBK8j9Z+xLoOK4y3Vq6el+qt+p93/dFa0uyumXJ3dVSS7JkO5YTS7Zj
OzF22ZZim0DsCWSBJPAgOLFj8oCZ4Rwe8M5jJrZxHJPAg3eOySMDzglMyBC2Sc7Mg0BOP8jwZhKW
yO/eW1W9SC3bcSaK1eruqltV/3b///7//12K9jrlkIA3Tfhdzc8EHkilYAY4iH0e8aCrqw8WS/zx
wq1u9yg0AucPpvrAy8XJyuheo42GXrp53/iOcqS+qdI3Wp9k19VSrE2IDZs2H4aFV7r4lCFkCd9d
ewEMsQ+NYefgIJsidQ4MA0IJrmUga7HVzLfFfh2i/5s298LCglTKc8EkYxqxP2LKzVr5yqMT247X
fLZrRPw3a9r5xQSBb/IS0J3T/KrPhYcf3n1qD7Tei5s2DU9uhTP47tO7u5EVH1YP7wY/iwm4Vuny
3HN08RT7mfpHy3u2LtbvYffX5muTrMVeqIVqWcCaZ+zj+nKlTonGGy6Xr2W6Vxtu9yn2o5+pc3Dw
exbrXPvwdjg+sNbwClSlzlENay1cpMVWrzTN118G+k+z0T5iuYNJrjw6vu3EhE9u4BdIrelqdvj4
GBAI2CSIXIJU3/syy6ck1k5m+AYWkIA9Virerz2G3sGfyItApozYFr7a8twG7DniEKbEPMAObJnx
Qmky92aTM+xkfajiTdZ7dVQvG67ZkPK/fIWuizLyev4Xb738+otQIpgZdmiyzoHje5N1TlcSz4Ba
/rL9SiLfVifXiBXIG2Bc23qrGVZkkhcVTMTtiliUSkvE5Y4wCsM1uFD5wBiTDDqUUgkBWKG3h5wb
BgiZ3Sb5gTMMRwg7nSGbQmEL/Tl3LXrys6dcoVTRVr3XKZPLgH12WHmKUm8hip7AziM93bgx9SFI
xwvJ+SQH3KrDF5VJ8FPwQFN7YnsKzXuj6wofYnUUNXq0vruynZ2rV8spb6E+ynbVRGI35j1gWK+I
JBdX4V5Eesmb3FIADFUCY+0+WufgaNW5OgfHGy3UucaIbTMhONF+5YZ5cg32SDrMiat5Rr2lsLTy
zIJ4hrRq+cD1dMgjqlDMhqbKMmBpKgBYShFKjcxgCzs2DAKW2m+YpWupi2bVJNqZ48uPCzp0J/YE
0qGtgg7lgHG+0++/c3ce8tjKrh/Omj6wG7KZ3VGfquSH6yzbXwM2WnLONs3b3rzAXn1XF8/hK8DU
Ar16HvLVwZ8OWMtO7ahzYAR2uM7BMWxwkPMcGIW3rnmRpWCctbkqVJjwvvH71jrb8L5pUyzoVFEk
IZEqpQpbzONKuXTvRwv/9JftRzelwUkKFU3TBgctUyiNqWqVHHpPOrn8uKCTj2LfRTp5//0Ln94B
9e+AH/DqMODVDHiTT89CRnkfXRhZGMkfO3xgY9fJT7OfqB8v75g9UD+mo46xe2tztQlA62f6p9Ns
vBnvCLYQKqjAuiuiZwq51+KeojGPf6LOwVGPHUD2kR+3Hw4M5ko4tC3eGtkIZhPqameGUmuwSd+x
FPlmVHm1yr6rgapnTQZtiI8amd4G+IhUD4oCE+VFgZQBUdBZfHZXyq17D9otTJArJeKlzlz+S40V
BUVn0EFBkcqkQFJ6yI3vWdV5X4t6HfjIh7EvI3kZG8sMs/8T/yO2GTMTYUyKBYG3lTmQkV0iuIv6
DPjZHLhEzJactoW5zf31PRV2c32BnaoNs/GaNKh219RVrCxWajQWlBqOFXKr3sq/3iIme/rrHBhm
YXOdWz2QtTmSuNrUCUiiEdXi78t3Jmcgm2Bew+q3Wf0MzGt8A19UK+VGlD3RSZc/JjKTkMtU2Z4s
c30PuicieNDUEvz0Lz/qkM9QdEycvHdXWvCencAGPIG9yleTfIzgnn50x47BA0PQh2YTCSaEVsEG
ucHHnwM8fhBTQU+a+TAzCH5YJWRvCJutsQ+qqE9U7y176ndVDrB31ufKQxm2Psuur/XUQqy+ERY1
putiUQiNml40YHW7H80X4EeEoe/y1Dk4+NyddQ4OP8vWubYL8OFSY/YuXiNddtMucuepvMU9XyFs
cqfc6Lc3xQHN5kAc1BleHG7YR15hAXi/vCfC6EjRL8c3wxQbEEWzUqsFonhYreqcYrupVYs2WwAE
aaV/3lFSeQkjvwRsxkZsH7IZHk+grIRzzEZbAE4rpkJXZqJsrBcrAX5Bw8ZSomPX8KFfblgA80S5
aKxz4GhxAQMdb20Eym0x8s2GxOSX3ofmotjX9j70EhXP89b2n4Fu3s1jfpQUmzZlMx6PCtHt6Z2Z
zNBBtC5x944sJKSrXBq6CxDyjsoO9rZ6rZwNDNXLbG+thaJN5WuQlV+UAMTVC16y967yHYDAcJTa
bXUOjlMeqnMtI1nbtey9EPzm9Yr6Z1F5SF55zO9TeQDDoi1Bre0/UTs6LCLyKxW/k3wN5RgeR/5w
aRwuQ6j3BgJY99696vJcFwYtLUOrp6DHY94xWWK72IEBJlV3VsYxdZ1hpShhmOfd4WKRny0BHy9D
NhrERsVzO9AAdq4xgjNV5+AYjLrOoVGsAgP5YRLtVYAdWNOatBGZc90UM75/VZKmcnA8VHarZSQp
lVNyE8zpdHl1+BNyWHXiNch/BQEbDLpf97JMyGmWgYMkCtodyzCVPSUXmV4jjcOTvzXr84pMDTvw
1bJXhMyxcl7MHLv8tFYhDU0cmSK0PFekvwZa9hnsB8g+DQ/bp2Du6+nI9u0aTgsjVPu0/cMPQBWL
aw5q7OAn8hEsl4h8mOXYI0dyd9S3VKZYtt5XfsChjdRzrK9mqj0EoxeZWNSWb4aoRX7lqKUqYPXS
UVAYecsddQ6O3QcmOjR6LlLn+PFlD6HIRtaofMs3Q1ax+0/yHiPUTjx+b6yX/lpBewCzyntK7mv5
tDBXFxlzA6VsS+3hp4IVmMQLaKB8KKQykwt9AeQDtkzCEWC9AWWgf4XkwwTkQyq5rZWh19bV2Y7C
snVh/qGtMa1W+BicgD7evbYMwV7+HhDfPkJ+DxvGprAdOIMstNmQqsA6gYpcDX55aSNeq3QVL119
ByZWi0KFAHh97SL8qiibBn+WNDoDXpt2SHRZsksmg/lsGmVhv1PSgD9SXTKHQ9aVksDMbakbpm7n
4CXmvDQ4bS4eKqnAa0iXlZH94z9Vb3rDbN7ZT/5miI1717/aP37bq95poQW4yAM+vsKnIRNdV2DK
1gKkEOLS6MGH9JUE+D8h/kKuFxpXPf5TTm02b3qDg4MPkb/h4PD961/l+se9t73KeafFhuEiX+hK
P99ISgIBET3ucEQKIjHGIqAZiYFaH6xZ6e0TK1cYC4jQ8O5wo/gVwhOEIxEtKbwjHzHq7gs48/Mf
nerb7TBYRnrfHF2cTXcf+PLSwSdvT9K+nDeXyYc8we7t99ViFQ9O6/XLy3vns5WMZe9tOTZj2bRj
5jfemFXx4Acn9g47yKMBT3BrZupDm5IuxpB2B9KEkvCt2zY4vLglFypt6/YN93fZbLXkup3h0Pz6
yXs2pxRy3/Jb2+/09lej2+7w9LHvLgwUCbktFYuaR0Zd2WFUVwLk4/PkP2DrgOfzEMq+590boTXB
tFqsDKsUNFEXNttfzQ9vdEsCI3D3xNQ4iHXJpwM165sUzzY+Y4hi59cvIxuBqoc0LWem4KkXuNR4
AJ5cUnCBGmV9k6MEpvD5Pz4+DnWKe3vaGrcJS0PFV9eL9HFf5HK7N/Wa5HAtAy70Vj8wVtq13hsb
r1QiYglJrLKhEhMzxKuKSEIHn9yZVBnMGh1tUsM8ntFmtK/bW9sbKwR1kw88dfuRZx+o6EODsYMK
vrFFsfw2Kispbrh/z5AhNpqDc+mTwKv8W2oJy/MIcReK3Xi8CRUrlDS0YMgKmLJgvrW4ebhOBNyJ
MDtRsYkKfqfkkTrdcZTeeSY1Hiw3EjpAgxpYjnxhcoGH4bSlUB5HwTUO551Rw3XSNSsX9Mm/bVtR
PzHGz4lGmViJXPlM9dZrp1Nay4/FDAmBfezqn/AZKoOZMR/2FR6FMzAdOBwgGaGCvg2byIheX1uB
YcRjFj1HLGFOzMxT0yycZRa+NYtkNwNSXlR6IEo53LD1go2uIhq+Uk8IdTZCjRMP2WyDBz3N8UcB
0j2fyHZqXjdC9xBaCmAi8OGVtDEmBwcS8F+DOuSDIuYlnh2IxwrgHy83IED7ZksPPf7OBaVwg2IP
vXAjnXvoV1265YpAWEkSiC2cHx4G+n8GUL2KbcF28VL6DWycWDy/Mbr9Eni5xT0M6ISsAUpOqYA1
2D3sDoxVd2yCVNs2ma4WVlqDV/IgKEKw9U2D8PLrNA8RomoMMAlHuMjBIQKFjkbh+XxCHOh6dmFV
e1dfkxgtPKFa/iY/2b3vr/flFqZzFhlBSCilVBHbsGesuH2d27+hPB7ednfFLc7opsT6jKOwbiwi
uoDvfg/wMZ4YHIwTY/A3fMcbDb1Jr9OatHoHMBoWZDRuD/UG9YN3PDxJdIm0f/dfBnaMBvWxYpY4
Kn7WkADxH0Zc/fHy4/gewJ8glsWeQrXC03m4MwEqpwev/wZlOySWlcEtC6CQhyDrEmpMOK4FkomX
/QY2E2Sp0mbD8mmoB2nAj69HPVUTdAt5ZgJt4LmIaqd4jYD6cAGcE00jlQAnUCbk5wl8ez7B84tq
g5Bj2nvu2hRlxl3aU/GmrAoJTsoUMmnA4su4taI/ZhQprdtzfHNCrtToDRoI102ZUmyV/B+rFQjD
Ed1mgAYF+Q7Cc2r4qBfBk4bbHk+QUIjPg75qf5AbeIzr3Pq171iYIU6AGaIb+zryzdTFXjyWw3Ml
Az6Zu3T1JcSunFBOmIP8VKNXVE6Ye46IYH5MLXB1bTxoMGnYmVQKg0zmJw/Gr6KiVWe5seSFlrku
g+kiQ6M6ufxrou2bBzrberRVOPyGwSUEYNwTzSWmB1daJ3yzXKi7Vmhg3fUhTedFoebU0XkhR7Sd
gKJmbKaB5XwYYTl3hidr6gSysWXRxjaxm8s3Z2ib98rfFfUS8LM24m7EZ4cBYhijfQbCCHMuggDn
Fmfx8mpMeR6bsgV7/rcNP8HtZiByrDvPI/Yi7F4E24vcBbiC9cxGiPi3cXg1tD8/7KotAJ7D3wEO
C41Lz0+MB1GV98j4cDnVX03VbC3S0gpEWxDQREFkKOC4Qa8DbVbrODcBHY8L3MT4CBpNy7UPJ4qT
gJpwLVdkLd/ELHQDCgJHvcS7KMBqJ8fShSOoQgSuyTDJ0XThaMNjgbARjIuW1R6t9m8by9KpmYlK
cOsHq56m7xIorPBdVn/SnE/v3jJtz4xEc2NxI3BqaqL/B7iexy4hrut4rsNfgiu4krNr7CoAm9bc
KpoWPUIE6t6C546/84zgFCIvT5kaj9uCVZFdMKpqInzTbRxynOMdQxXXcg6forguP9rJv7Zr2CD0
mcnruIZtxARE3Ak9Q9iH9ktARYjO8QKio7MYw6MGPKbHwxo8rMbDcjwsw+MI7LADuvJrHdGVYXDj
zihxZQtss7cdtvlZQgnRXJ/RYZOLgJ02uFu8bjxwCSeEqlnYmyaQNdMAY54X/+PhQfALnG4cwoMQ
jarYG4EHIX85cOTv7jr83w71Fo587Qh47ft7x/D+aRDK+BzF/dPs/jEv/n8OfePjE+vvvXAXeB0H
ryeq999e6N5x/+T4/bsK3Qv3Q+o9uXyK/DGgHuyUPCd2Svp6O6Cl83awCZsOwxAz3ySJ2iUR6i3f
L9mxS7JKT6/ZJXntJklw5vWaJDuI3dpNko8tRMdGSsEW+TOZHQZZrDY5k4L1vH9v7kJNkuXI2D2j
w9v67PhvPvjNByq0vzuwPCxabclvxNDuw/HhmLn24FPHNty3Z8gIYrvl/7ppbmjPCRQ/n0LxM6Tu
M7xlB+T1qBJQTRNKtdhgisxxAvZkxLEuXhBbdjr6rbDTkbgDkrjTkbKkNIeqqnUJj4ROQ/rYx/th
TwY9Cd2Xzj0ZYkuGeJ49jWpv7eN0P2rJQOe2tWQ0IRJuPMZWQE33mGSNEun87pM7ouUNlTjcm8vU
KaReviBSFr8SKwR0Ym9GexT973xzBl/y2oiiia+gfmy+7nSxBw/rBLFtbikiiK9OkGsdFF9DC+Qt
lGPMDqQ6VFIkxsM6s7dqrmHCVIZcn0QzXj6XQAcqueaRVmGWWtEd0MkeIsGUEl8hpAq53OIKmm3Z
noHASmsYGhkouDS+oEstIXHydsatVygUclO61vfu2dX28IHesYiOlCuVCi3ErZq5WideBDSp4jTv
N2YmihPTEx+ZeGqCagG1/g8BzBoJ2ghs3zWuALtGINf4z0seHtkaYVpDsRWArWGLBbSMjmfx/0Db
ACihC6kuqQQw1zAYr6h+Sk2o07/oU76p36jfqV/UkzyA9c8gyvQ48wZvEBrQ1QJw9TyEC24Brm6J
tkuhvvQvOL3yTQ7T03qvntSSAnj1zxBy9TjFvCGaigZsNextuRnkauLFroX7p7JbN2QZpQQiUyeK
t/THx/KOSGnjlplSJDZ7fDbIDsTMMpJE9RD+3momXoqZo6XZLZtKEVy7gQNSYrGZgh4jcPIdXoch
0BsKd0c9/sTwLUM9u6pJtcFMq3UMDXEeGRtjDGSdkZ6o1x8f2ozx3KQOUoexx7A/8OhT/fjPsb3Y
dkDzEWwRf+1CMGY8/jEYrA3obLqDI3tHjDqdcWSvZPI+bPI466kfK/dv31+eeHN24+zO2cVZMj2b
nt3a9UJ4//jWN8qTH9PVbewjMOpR8LNWa/sfDRdcCyjZ9vJlA7/SauBL/OlfQpgoHoSi+zh7zFPn
+AvNTgDOzNKz3lnAGXSt/V0vcOBq5a1vcOB6Nl2ds7GKR1AwpRDmvPY+wISe9/lam7I7dvsRK/ll
viZ/W3pG11j+pw4SEpnaE0XZGvdxnQEib99jS6+PRUez9oBLDuM4hb9nvJXJ1xaR1MYDw7aEgbFk
tz+wefbE5vivII63mCASEgB6Rq9S6cQUQGs3YK4cK407ve4O0jFwbdka2LUhLJVa2fD6wzNtLYjN
JABEpPkdcVDyd9gA9giynzFMH0gJNiEl2IqUYCtSwiSUEuxqCiX/LJpUPcC6NHULm2umjOpXoOHs
EjoBr1xGrflg6DoHjrWULJo6Z2FludYUUMJOXym2YdyuSvGswTXioJz2xtKW8p6S616eZ38lhly/
hhlvQO2+iiXoNMkpBdWebuFpfY1ECaKR5M/Uh7A92CnkI82OjOT3dMGHt005w3ks7wc/mrmpPezC
grQrPFWfY/tg9lLJTiZrTpapSyuC0wPzaDC9BShzWcieXRE6HFDaTCcMMTdV5+ZYfhQNxw8jZeqc
tCJ6QDBdBkeCNq090SVMx2vkrq/dRisSmRwIsAer/lHYi4bSnIksymK9wOc2/0GcrpYTLWRdmwfk
M81WNZS2MqjWaGxrTXL69GsyCSJ8Aq6Qv6MyRBj/KoZhMiJE/DXciBV9/nMg0SN8tcb5zAgNo/eE
253QQSupJnsSIyydqA/2sHBF5+uhSQXfxHoF2D48g0pv4aok4ogGHNqTqHODpR42ZEJOEjoeOUmo
4hnVaDHmm6HyV92M2Jy+nLlBSjrsfznz3uklSPEPJT8BU8eXBbpoAV3OJ6bmUJ2yZr3GCX6wnsRm
bIodYQcHvWyWJdg5baLewxqgooYmt7coOJTly/N8OvgyTN03esQF0tn4YTCWZgkVyfbMaSEhARkN
Ahll29vUH4o0DbtQO+V/mVV9qJ0o2oSv1XeyE5IfyvV8Jr7oXh5pIThBynTuaGeS498WF+xQp7hB
++veSiOzf5vLR2uVAtVbmKE36TUazVrswHERYX75amd7I9sJ7M2nsRcRp24/Ogo5tXBfBCbf1h9b
T9shy8Lh+8Mz63vCDBPuWT9DYfsWjh86fmifsv5w5T72KDsasS/U90EkEMn5uUlYRvz00GSj75Xn
X57PCgHOQYvEz+8tKX2Rk3Y08MPKOtcYet9CndvHzlUQK+cmh+D4FznhAjzuQ4JP6RcFGOYb6Zzt
rDo3rFAt7G9k/2U7JZRCKjOjPLxH1+i9Nfj4zH6yhZsyvS/SQTrktO+6soG/DCsCQiN+zfW7d9dQ
2hvU5VbhQWYVpf0FiyjdhCziBd4iUoRoEaUjQPP38+vI5z3D08gQ7s/v1+6fn9+vJR1TsAprfQ6u
c54POTbBeceyZ5KtDbM5NpHw9mf7if5pzFEPsRJoAsyCqygYgCI/10PLiWQICQ/agXEPGsrNNcfC
+ul+YA76Q9NYyFHnQqxZgqyAWfQEmzagUdXz3rl/AwYZ39vKYr1nDYvbZDEx6rKgCi6IiZ1pEZum
USHTa1TpXIuJa1v01jIfwMdTEOeB/GZjxdBT7MZVERiVRWBUFoGbRkXQYkKERou4+B8v8vGtR/Dk
PIInB17fQREx/OPraHNmIUT2CHGfB3WbGVPViIqyVYOXcKoJ9tC6PV4jTONXFhTCCdogWlhoQjys
QJxuIDysSM31NjNz5OdlBpfZ4tJLJ59AS4Nius2SYbPDxzfITB6YbFM0Vgzv3jI1dOcjtxP+Rh7t
/03vGA3NbSGONbOaOOa/+ifyOKBiEtcI6NpX3ylZ4AK7B+30EvLgbv4PN84I1DALr6bmsjt6NTR2
2Lr6+1If3J5Lj4f1eITGoxTuj4IP1vnxoB/3wT+LPjzow73oUy8e9OIRHf5BH+6D8AQKvZn1eUG8
DN69UVIAJ9sHcSXgO8gvHxxfDTc2jFZ9KntVVWvujZKA+4bPo5XFBP8/DtcXee7AvWYSjqcxH05T
6EIqcKHGGDx+XgKom2CcZY0N9VpWekSkQDdBHscJkli+gjAV3VGbVrL8ooTC5UaPxRUwKiTLEvLP
hNLoc1jcehn5NxKFUi37y3+HGIoSuVZJblUbFCSQewL8UrxrV6uJX0FcQEKugnzpufon6kHAlw14
judL5ep3SusAEfphKVKsH++Dr6E0HvbhYS8e9uBhNx524REnHpXgMRIfGMQHB/DBFD6UxGmvGZ+k
hSIA+FpSAvGnvWAEWid8DF/RhjM6+LFupIqOg2Qv0tP0YfojtIQuGRiW7qqGqgOfSeJJ+F0SrmzQ
Roa9M3l3ktgAPrXUkP/4Y0jz+cvF4hVAc54zGX7NAkN7/zRWfhFLSq6Rqo720PBSEjV/nRK60MYk
TqKLGMBFwsneJEEAUZXwlwEc+zEEyknsgFcC/ufCPL9KJ22wTsR75MExO3Cx5U/qQQm1/DapsUTd
nrhNTX6LIJ4iNfaY2xMB75b/CGwb8E+dfuB4vkoQ/5tQGIDOeQxy4p8I/BVCYfTZrS7IaZlJ1+Qz
8SmF4t0jTa7rTDKFCjBdpgFMVygA02FxHNzB0iq+I+RKIAExoJkTQAIy2Jd4CcgBKughAg20bGlo
0wbTuBXowkWIrmjFLYL1YsSPGFwBNSUOc3fwnCEM7w/gvSpc5YXpEchnlSqXjVUDKr2rqm+kQApF
vQHnAVMwyCqoOLzuwJ0/Ww9vg9gUAaLJjgCbLfCao3JjxOMOmFWSn/yTRGX2O10hPa7Arctvy3Fj
xOsKmJSSKy9JlHqPwxUyEIrlPya1RjVFQizKvcufgzC4lNqoxZ/Bv6I1aiSkVClbPodPS+GOlCqT
bnkB2rXlU+QJlNUW9mByAEr0QJvkwGMO3IrSiVY8rO3VEhEFbofLdAN23NYPyWrDPVWb0lhVTkim
sQkhjQd3rUrw5gSaFQit13qQkJyDpPCRPCX6jHAj1HB3A4bWyLehmWRE14ekubzdqyekJxQ0ufxt
OR10u/0mBYXj5DtSvd/rDOqly0/Tekpt0uIFiUFJbjdbtRQp12neTROvGFUUnBNh1mKM+C5RohxY
ChvA/gvyaGTmgUv4LRcwWId8Cd9WculCp71eh/mkN41n06U0kU4rHaejS32PK4+SR4TVcbRBsR4h
nrcWpoW8odMcODltPslhaTr9+zSpJsH5UcdpLrqk7HucQ2MIq+QCNmZzBxX/mriYzaWnVlhMouRw
++yh+YHkRK8nOsGNbtZ4usKhoZRbrjFoB/esG5sv2D8+Gx0MG/LJZDFI/ItardJkQzEmWYynN6SY
gCPu1BjM+oDTaHJbXb2TmY+qGS8TiQQjgFYcoNUXpEYsjPVh2xGtlJ7sc/hWmDDDP1HSY0aPUps8
61+yHdQe6TpHHRXTM4WCAASPiAKP8ifPcvxxVNc5DhwpJmMKK8BbVs7svDTIhByhmU/FEF+A6FnO
fDpldfhpRktJabvJZKep/Lau0q399k9rPPlgqJyJVmKBvIcm3y4vbUwomYB1SK2BhXukk4IY2ODX
8gupUGbj/rHQWI831vutdMrTPQr0AUqJlbJhWWxW2J8pdAk8sU5pPuPyf1a3RD6ZjH5edpTf4xih
ffObMZUYl/kM59L5P8vplpLkk1xSFv08Jzvatg0T2pGqwdGWZWMpz1b0xISVkMj8tw5+/BOJiX3D
pkQ0bFFJSai8MmW06KvUJsYTI2GVTAbiz26NQaO0+p741PSRiaBUpdcrtQatymRQSnyWnbt23uYK
KPSw45EFT3WPVA+0vIffJea8wtbzHD4HHP0U/kiJ1nsO2hRk9CyzlP+cukXWCzwWtshNeBATPcsx
S+r85zh1q0ALaR9pm5t2TSAuIMT32Hx6RifN7Bpaf1vB7h3ZUczNRmU6xFHpw9FKNAhiL7U7Hw5W
08S/8hwcyeQy0x8YKh+ZToTDeJqSS0gwY1DLm9Jpb/doIFju8SV6oL5XwDMfAvoewtLYCVSxkwYx
w0MXHHq9I3wJ31qyYA7jKa1WkT7phTBX1thj3iXFaetRcW+nJWFjA3FlB9LAozWe4sA5kjRQcwnu
IMF53thjnHfJqjjNWY82NnuC+t26Q1IDE4sxtwlBExGLOGQ3Lp80xNbnwsW8T6mUa/2JXJ/39OnI
+IGxMggTHpJsGAt0B42EBLPbIuvijEqnNtqdNq1aQT12urw0FY+WF3r15QlLtNsNfaMg8X38WakT
68VuQau0BgOmZS7hcyV9POyXP5E95D/DnIkfdh7RHkbRfZ1vq3grf5kvxzdl5U9w2UNx/xkuzoB/
/JEoTG9NODdWDplOXUa9zUp7/FlCIiWlCQuMhY6ptRrV3VKtw2QGzJ5SAfs0ZcmN5y05s4IiqH/U
GpSERu2Iu/qtTpd1uQhYL4H8x/+X1eW09vbN9tjlCrnGhJFYHH+b2At0dgirYbfxu9t/G5vBx7Ao
ZsBnsQRwDjc9k0uAn5Bj3SV803kZNgmNmQPbjN9SioYkpwqHozOnSuaNZsLMntSlZWSvF25M7y2d
7F3ybsW3nix5cS+Ek5WrWO8HsWJivr7EywgIXeuvzNcLAiDqyz+HuJc8EObrCHe6lCtITnHgAuaZ
UxxmpsEl1Gr2JIeu8hq6Sm/pJAevA0TKi2vIlgtZkZst4KuBSyXo5+cThQZSzbUrzHtXFZiDf7LV
BeZSqfCO2KtRTBi0vuFbejz9BqUm7H08Xet2BqqHJ9g7RtzJiNMbsDM2//DWLmfGfFGl+tZAnyPm
0Ax0OxMOTbon81DAOjGWGAjoJD+zMcaENc3m7Rq10kIbrISUMIf7/dHRbhcT7vFGR9yajD0waGEK
iQzb5ZBS1r/J9uldEVO2m3YFl/e73YTEEWECXp3Vi3YBI75P3AtmJMEun4saIAedmAqIsw5z6qMW
7bnEkv+g5Qh1RCxbLrRuSgKOSGjPcY1jxFrlQlu6GlLnWrXKxL0y2mEyggmnrz/Axih+9pGKs1D6
1uzATJ4h/rUhrf1sJZNaPi2+b51/4tHg8KYCsFS7gJ4S1J9RnXKJl14G/yl4OAw8IoTesF+w0Yvo
uX7Z3CcGlg/bL3K2EvoKPI79RSgXxlX33tdSF/nvlM5uFu/YbNdRGn827fOns77mPRNWqVxKEODX
M3G3Oxb3uDHi6k/wt3E1uEc/sKYTQgSM//R8TI3BacQC4mL7xbBr0fQk9UFoP9F9XuZvNJy8BP1G
LlxyLVKmJzkKybVwu83Uai+feevtfOM4ZkixvUyaAfenkksVOrM+FJTpHEb4MGp/JuMLpDM+4oXs
VK9bKpOpjbTTQlJkqkB0r3oaXpp2AWnqxrbBZxlRYTn8k3CPLEBwBjzY08BLVOKX4E5ZsE5x0XlQ
L8qVIFb8Xlmo+rj1iJZKxoZrQ3YQp75mJaPMyDDELpnByTBOvYL60UqZuiBRGuyo2ESh/dL3VfIW
4Uot/2MHwfK/KlVKSfjEcpPh7PKbBh3/xNgfwBO31H9vvaCkD6KnEuu/D/JP0FGK/rDyvpr30by2
oKnkb8G8W8YOIU3tDYDJ9nx6SA8FxYmVwcxrUmrPjSx5zxWWhnpj+cXYEUsLdYUqwMzrBfA/JLBl
BOjtyFLBe45rP2FFnd81tHjleyhRfJEZ0+h8/S14MCRN3T3e0ahUZzeaHTpZvse/vqHmtkDAkl/I
VbdYHV2ZjHVgKmdaW9VXviesavDf+q50X8YZtqmC62b7BUk8DqiVFHZaCuqbdk2LObVnI0tBi3dR
JBBfdwetGiKNNqI9y7Uc0VJldw1qNJ8eWrTjkKFG8Ki9/YFKVCSCLeCz5Xd2Dc7m2qxZFT7SqVWP
hB4GWLINwOf6IngaI/C6hB0+TfgjcNcr4GUqlLYndEuBz/LRQssOnzrbE8BppgKfFcOD6xez9RJf
jE3fxU4vVv2R2rGp8UPV0Kd0oXXp+LqoCb5ObSHfHl2cTUVqByujh2eSsYmD1Wilx+3sriTj5W7X
ArxbDn+H+AK4Wxjl3M6vcWeVkPxmFOWYMDMMcZTZjEdCORbpY41AB1Y51VsDHYaPcpqHtsY68OjW
J1pZeNbgxepYp7iwzp6MRy2iAFJahvbbu3YNNWMdNhUtR4NdMNapLE0nFEaXafldCu6FJAV+VB2q
J2BRLpuZPoBinUT3t1JpGOuAqAA8/z3C86N9sc67VH18VJDBHy4Zjaq+iEuiDSzGz1qXuj+nPUod
4wODIirDawQGjHicNX6Wsy5puz/HoWP52KDYXnYntkqvKAljzLKVwQFvaIAKzvWUtvXbfSM7h22p
ZNop1TF6n40PD3xaFYh7YXigE58Zl4PATogQUOTHk+Br7fEB0jz8h2g9oIy6IPx2TAfDArVdeTmy
5NeZ3YvmI81qrrcu83jmmojyMtf8/gZquHh14zdYxn8IgjtKrgLTlw54U0yrZbHGwwGj1sfIQDTy
I71VK6OklMoadS1/tV3fKp6oRS6RS7Vwx5j1xHfxOniKIo90+w2sgG9+2pv0JtW2S/iWkgtTx0++
lvt9jsj1PmYrUKEl5cnv6F/SE3rmMepo675V8+0bV5VCufhJjt+CONT7GIfO1StPovIpYC31FPOY
IOE8BDDavmq+c7VUb093462kLeoFFKkHi9t6vINpj1pKUjKJ0hXtDaWG48PVYsxbmMm7uyJ2FQW+
oaRMMOPJg9BjvBgn706sT1lVOp3aYtYY1RRt0PkjTp/FEi31RIYSjEKtUYJv9GpKQ2tidnfAyoTQ
/ssBQK+nqC9ieT4m+joW8EQg12mjTuU5HDljU50xHk48KeNt1BUEGHD5re/+GMX4Zs9hY+QMZzOW
jKoznPGwLPGkEOKjMhQRxQyFdyujn7YICQb78DP8KamScft0OzdPqVQq9aRUiH0/Cd6pPumN28NS
iZQiSJqxAqdHsn0BD8Po568oOSWRgF9/hWKj/5vL6yQqA5Lp7xL3Uibgo/H7/CoCvDq74GyiDyjI
2KJl0Xu2EeI3wPv5TZSEA9Tesy3BfcOdaY/tW1IwTFsGhrjXFjBYNFR2b9fgTI6RAn/ZZKOlfQUf
GxOnmkYwn0dTB16T8sorXf5epZpJ4Zz4HjyTh/gBiO5MWETY/crgA47vwxeMPrkPeBa3llQyr8+n
sS9qjmCL/BSJ2zJ2K4zaG7tfNb7nJ0gBIAc4X+KaNxkOty95Ex6TQycnJc+SSpPf6QyYleRzFKWg
nSbGaZCSjxHkw4ScdlAm4GepdZplrRz29stVcvzf1Hq1nCLQ0+ww/n/ivgROjqrau25tvVQvVdVb
9d493dPL9HTPvvUs3bNl9mQmk8nsk0zIniaTnSwQiBAkLBKQoKJ+gOGJoCyZbC3IE39EeAJBUUTl
B2pU8H1q8L2nISxJz3dvVfVsSTC85/t9mWRquqZuperce8//f8659xwDeFihpAn4Hvn4q8QL8D0a
sZ3iLhKPt8hcUGCMwpdJMl4jX21UKmprjQnkieQUxvJNBbVGwh7aZN+afTOpOOh0ISyx+FW2Ela2
+rt+frvZVULnv3Twyu8/60diLxySCoJ8hFAavDa716TCNwJ8FaEyok9GNfENklBwNqPFwSnwXTi+
AyhYq8lk1dHETTi+BSg5SUyMXjdLTKs0msxXZ4SmY5lpoWk04GFpACjpzCgjf0KzNwTZUh+UYQG2
VWIXOeAYJmB+iNaqmAC/MAujSYM7j5mZAkadBiehbejxMeFNPoZybuKmSZQoxh/OGiTTNrvI6Gdf
P8t1D8wygAcVkue+tMIQDMhis8iUXqHAuynAemyCy6DEd95AqCCzt3lY+onDNNB7bFYnpyS2bSWU
ervJ5tbj9IP4n1UaBYnD6fzKK1DNiYuWgSaj1MKTtIJ67l9J5ONSaFWfoNkAzuOroQS8kh8P8fgT
R5VKtSUNDhz3mj0qszEN7khq1GbHJpNKv0m1hdghE8e5ReEkLa+edZUw7ZiXS8hWVBAzcYlZdb8W
EpE8i1MPyK63FUDnsgnQbiHvw2/Fac4pCC49oHC9liGVWvUR3Kw3akhcoWEy23Fwl0INpxRjYBH7
woiT4u5cBtNgoWxd5c3HaBWB8vr++rRklBxTEUkxT6/t16dnfOWSSQh6sptfM0+Rp+Wtepkj6N6k
B3RQ++fe+zrx3ivn3XvlFe7dkV9VmRepqoxkjlO5FZFwRSW89ykMB+qpD8Db1BgkiWEsV1zZR+Xa
u1iUzusdlO7yBJWbFD8jk/yd12ZTHyIwvVVxLrkFz0H7z2Ry8AoOKE0+h91nUupU1pDbHRZUKiHs
doesKrA9u9qdeEbDaygaKppPqrwRO8PYI15v1Mow1qi07/kDoh8+YSnWKnk+0dvzx202fThMpcFP
JvX6sjS+KqlP+P1ulfEoRRWqmuIoeA+OFIoFPd55DUU4UEoDUHC2BP3l4Hex6idqQhmPpsRGyXhX
IWo2mSqUqnPYxJZiMoRscFghA4f48vLKWnx+za9LMhL2Fw/t7VL4giYXr6QBnEO8uX6kyuZJjjfE
+5NhtYJRkrSxqme8dMMDKwszp6CQXJ4QSgkX8rig0IjfDNy2vJz6T70exQyByeI0KMJNI8VVy5oD
VpcAR6pZsBrcNr527Z0XqucLEcfOTp0FT5HLxF6ulHSNGV+JeTATXnWCYfNgn6/DoJzYU1k75gQ6
mbSjOpE2dH6OC6D0Sh1/SAH1gNnO0oCjDX6HPcegUKnMfqcjYFGpLAGH029WgTJUKYSA3/ApDaum
KEavueBxBgWGEYJOZ8iqVltD8Jl3T50lcHIlVol1ShjzPawKXwUBhwI/OcE1wq+II43zSQMWCQQY
77ul5sPwXqVdTGud/C6o11kU3ZrmglmdaIItSr3vpijz4ZTcKFk3/a6oz1E4a7rP5W0fwSv0OX3Z
PsejCzckKYgedoPZBc0E+JOFVcYXl5htpd3lpYtrAkooAxInKLakrb9w+LbhaOYTlTnX6QyYodAC
TmeuWUXktmzuLqCPi+VgKZXyDaODVfgq20LR9jKn4BQUkIIwrEald9n4oqXbL/xlvhwBlpf5NdiK
/RazY06RcTAWB8a+gfKCHGWS8GeIubbT8rKU7KtWGKa7dCtk5twBSmuwGjiLGpD7GcFvs/otzN3u
0ljU+hpSguKgNNxk9yB/igf23bNT58FdxCFxR1qxVD/VmMb3nFS7fNZOSg814unEaXG5FBpq6FxS
L6pFePoy1jI3f5zdhbSJJ4S0ScjjlibKnM+Ex5OPJkG+JyeKjtGLIa90As4Km0Zji0LJfAk+5UYo
GQYLS89Ip6eeP6EBXVCzdmLoASM/QGJSJYlO8eGkwn8zanVjQV1NDP27tqUg1gz/IVTPI7aDrdRO
KG+7LO8WeC9Z3C3Z+4DPKG0q4C4piAqvKTTiugEVMNxo8/A0zXvQqrc84qfw//w5ThPD2Ch8hmZw
DI/htRjkC1KdJAVzlsRQ+Ac9yDGSOZtClQ2n4znSG4nF4WM8lxnj4R/wDaUW2p8fBV3uQMBFczb4
/zTjTfC+p3EFsQXy8IPwf9qfeRT8jboD80n9nDQRaIkCgbbEEKxGCzoJk5vZjyXQ4kpxIYh9En0W
EuLsoqGBzFumy3TGCDGTjEQ9wF+XjS4bpoDOaeVtBg1RvrjS4a5aXAIgbTVbHCxOrfhRZvDNX2SG
XtFwDAUpGbX69V++s3nz27/66RqSpglazaL+2A2f8I/wCb1Yo4QevLSOiZdX+KPjcfSkPCrfh5ZQ
YDa19MSRYvmR0Qn5kVG/ZVc6lPNlpfg0ZzLz4I+Oyp5yQmOw8TanFlAjY2NjJM46LCYHp8TXbMet
m9/55eurKSWNUwyneRk8+os3waM/UrFq+LQ0eTqzCD7vLVN68CJ5DEq0UPKes+AhjMZs8DtkGTgx
CQWKocWq//nmGbF29RH4WSiYLU/jZeX5g872zjZS6xJ4q4Eh8huiZiHWkAeNexvEEz1JfuFw5ltP
Hcl8+1/UnJpCXG3Jd546OjJ67OlvL4GWLEGpUZ6t3fDpnhGfrliSphvcMGnSY8/iPMZD1XzDpN6m
Fh8PPhwrPR88IRT8A+G5CPCMJb8hH2d42N0uLSDb21o7SULvtEC+rsTzGmICODNy9KnvwIeB4oPP
+AhYeuQpMHBYpVNTBAkf99tPH4NjdP8UCUfkv8O5sBcbhZ93w89/FD/fCOcGjt1BrMYfoLbPZjz2
QAsLJ2nitKiOKHtS/IwYz+niOYwn672bd8Zswm+mWQvPC3raojZ6LYLXqAKZz885Vxggbp3e4Pfj
7E+ZornnWBZlHcGmtPROKgYNnpuxW6SVjkc33yzkpsG1yaKYRohWYnuEPqEPW3DNtjPukLto7/vc
0Pvd3R0Kzc2xzX6Kc8Ovsdr3U7f0dPx1DE78xBvSEmdoOhVLsIhWN0N98ANxD8YP2Nff5KqqznBS
/eGIe9uZFLwrt/f9VPcQ/Dfvxil4Z3jrsY6/psaQGkmcisy+eyQCbz6zQgAORFHPkVl6ZKmQPYQE
jVyDpAynlylW5hejfSK+UqJDjZSDexWA3skF6oau6wovKM9VhDpam72RhhK/oNZ5Knu3dHqqy4tt
HOkI8FYdhQ+yhY3hhuIcs7pgy/cP7kjfubI5z6wo2fvGw207+svVyLUISIWmavxzC5/NXDzcyrgr
B2984jd3PfLXr3Ve/F6guySvqdhnVpUlhOLKROCTCwRo+sKt1w2VGPxVuaEqP8t5C2ta8yITOzYP
Vug9hd4BnY6E2J4p7e8NLxhdkyru//p1LaWD224+cOOm4ET61nbOwCn0Fk7H6zVqo1E38Mh7Xyj9
/Fce/PLnV8UXHfzx88mmcP3ipT3u9m7OVxUkFqMRkblI30P5sDFsBXYN9mNx3K5oWTC2HEuD65Pa
BeOtbUuWL++tyclBJWR+PFlT2PYseA3rxThwOukuXPGzZS0tAjsIBlcGzzmdwkLsXP1K4Xxkpfpc
xTUrMDg8WPEvykB4lj01CnuxCrkJf31GtMhRWklolSMLvQAOErlMdaRlxc9S6L7YIFATgyudwXMp
dO/6euxcqn5lRDifiqysUJ9Lof9CgIOElf+KycWQow39N1KC32lSRSI32uVGATxJmvnprL9B77Qm
kRNpWBQ+wguoWHlnoTm5/yf3fP5H94xWmC0lvbsf2dC8fbAK9TPUnzRbN35D479mPnqkzbnguuOf
PPoINBTGwsP3rPeFzEoykbk1QdCc1+byanEKBAmtEPb4IzYNcT1+EIQ+eQFo6lbsqbv5Z4e6G7d9
5Tsnl7YfuG68OZc1sAqdwGl5nZYxGnQrnvyPL6z+1avHDywafDJz8VsDT97RTyq06ocfo9U0SWsM
evysWgvnvUqnWpbZTbRDPYVN7YRz/itQT30V2wA1bTtUBE9QLmwRtl9kJ7XtaVyX1Lu4xmi0kSMw
gSku5irSQJXU+F21/9XG87S/t51LA+URegmWEDMMFZScLZYZ8KnT4rJ0iXIdg039Ylt9ysXX/ldK
bk2j5pMp2F5IRKQbQAyUqLC4bHm6hH0JN3t512U2jpq8xfLWRC8n1rt/glZr6Qt/gMYzTcF337Nn
+qfKNfcO5fU0V9jVNE4qGYUuWNNXXdNf6QCtiILQao0ikwYfQvlRzQYIBkrWZuDtnBK8qGCtRs7G
KXbueXpTid6WY2ONAg9PqHJCOeHuHV17IbhxRiuryMSVnLg/oBdK9QTlAjTxbRWGOb6L9Uw9f1SP
d/Wgvb+QDaDjpB7rQiuKATYAr24mC7EubJvIbrzVLS6+PhKp5wmMEQoLubIP/dWu37Ug6a1u5c7R
ay4jeGlPSYkILkkrbOQv+zBVzbt+l5Lb0dy5FGz53xD5/LyO80TeTKkY+uJihRpaWSpGsXz59E/R
/r3dkYXJmElN0Qyl8ZZ0lBU1R43ApkBL8mGrzHvgW9AqpRp4KD0oZohjrAIM0HpETHWK9h0HRyJ6
wWZ2ezmBVVo9VnftYEePArJXg1VPZ76lYNFKrWVTZ8kyskS0A1olNmPEF6AIGvyuxqzAPKkf8aWB
+Qi1bE4YTUwMYT6W0o+gxBDmyRT8/dUmhiDLavY8u/dzJ3dUoOO+9I6KSX/nzt6urYtC/s7reru2
LQrhhmtf+vLQ4i++tD2Fjve+dGP/lzYlazbc299//2Z4/CLyrU99jNNkCPLGGnH+WZg0bjuKcRom
DRqOOoapMcgYLp5GtiXq2aOapAP95lhK/BVyNk+bVZKLWUHT0uKVilw5SovTapPHYvaYmI/RbhlU
ah3kkRoOMjQ3r7CqRK7PQNV6H4N4G2flNPT3cQhWyHpG3HYFHJ8HoHzrpPH5XWjVrztRkgu/sKo0
fssxxuOpsqdBVVJVyZkJOjbCVqVB/Ag9Kg1TS5U0RM+cloxjpBlgi5jYhEll29CoEdQKo/IQtVRd
bnyit7qcYWwSLR1xPB6g1HrVxSqtWackVXotMLVADBWKOkrqVrYXMjSjhCxTyVX3b2nou2W4wNa0
deDPeJFSr6ZaeTuvUnAuweSxGlR/qlne3ewNJmM2T9BDQ2tAZ2a1rD9HCHZOLChdsW7Hgu+rpGpQ
PZkMsQvKZwi7W5JPCd6W1Hb3hbobQt3doQZC50zj605iOkOtoVaoTAMhqe7oi03l5FAdI0IaWI9Q
49LW/IKzVay0IVx0JkhbfPgqUWYnxNYdYnNtqi8nNpUSb0ChO8ChOy7vwy+IyDvxr5SrDUlvZo5f
wdEgytPkIohd1Vsen2je2l8JpyyB4g9M6eKJ5oZrmnLye3d17tboVSSl1DObGta1BW1l3WXVK9qL
IQYqSKhkTdV91yaGbhuKeuqG44mNvQV7e+5YW2N2uxmtyWVGU9gb8OTULS0pH0jkKFibyWBlaV9i
sDzcVu72hX0UazfrzZzOmOuzxJZsX1C7bnGlBqeKF2+Esz5nSk0WkwEsD4vJkdiYl03j9LEgSWLR
NE6dNEdY73DMHkwDy3F2VL2cHMXktNYoPSMcjgin0Kw6KV3IoitPpORLBTlvtZyakfb5ppeJlU2P
xmx2LQ4Z6j7gJYsN/KtKtH3Ga1BcTDO8lkYFFcCHlNEbdfuKXLpX9ebMWjwTBT9vycl9E5WBp5Qa
xZtwgFmMboeDJepVaGObUq+6cKePyL2QkTITYMR60gNnYEoaYRXgF8dDxaFijT2Nt0xiGk8aYEfj
cao8Daon84fMM4NKXpA5K0x5JI6uPp6Cl+ej64+l8oco8+xBlF2FmXv5Pf7Tq6w52ZxHETqvvNyL
WN98wxNrqlb3lBmR1lcwuQ2r2hMbFkVzOnYudRcE/QaH4HbiLpWOoYyGTI231T/xjXUlxzccnqjU
mwRj0MtaWZXgsHia1rUlRutcBEXacnHW41EaHAZ/KHOIJMrHb0M+271TZ4m3KA9WjC3A1ojaM1yb
xpuOaWw2TUkabz6JaWJTlZWUH77upGGwIQ1MWQSYEUp2laqqEk4oeDGqZI8dSxkGKXT9DCRML0yd
Fgk5HxoV81LhZFMIvVW28dHNi68fTQQ4Q8GiXd/cGOysL4DEgtao1IGqhSVjty6NELaGhQOF6+8d
Dj4tVA415Ha2JGze5LJk/fI6F3io7+s720LtqdsfGet9/P/csaZGpeM5JzT/WaWO1XXd9K0RvUvQ
V626Y3ntsgaf1uLmb3pyfbSoexWSUiuU0kvz0bFZRMdmER0tEjpaLouOliw6Wj4TOhIvFaWe2Lvv
sZXhwmuf2HvTY6vCTwu163ra19Y7hRrx6ML5lIyO176I0PHf9g58aSIRX//FAfkIx/2TEHkeJMNw
hvdI4z6M25J6zsUx8AsTDLxvOAzJpDGLNe9AoMxu90evcNLAJ+EliHAaZ6DF9s7pS2iP9zLAKe5s
Jh6EjFJxcQTxSBpOTaCbg6K8wAsenv6TUqeimlBuCAWijZAb4n8W4dTCCRxDP5+F0wvXqzgbmtFb
4Jt9DfZKXFpFgzB1w4kCH/zCytL4rmOMuYCG4q86mjfCls1CU2mJ5mwohRfmoSuPp+CldNkcEJ1d
B3AuggbmRxNmAejXKBUE0DKdSa8g1HoNENqHitjxa2qv6SjWUoyKUpsTQ1sTg/sH861N24bO4qVQ
/88Hz8R49wJ/15An5FVyDoPNa/b7rKGOVEPFqvUycAJsDcTNe6EMBrK4WYS3J7ULewMLk4GFCwNJ
Qge123qIm9VcNWcuF3GzrTd/yuOh2kbMV42bYuu2cgk3ez35UynxBnNV3pVws/y/CZv31m17fEP9
5oG4XkkTOq2qrHeiqWFlU06kd1fXHigvBc3oVJtF0CztKYuPdxar0d4jglLo4ku2Ng7dNgxBc6i6
caI7esvAwTUVJpdLrzM6TX67O+DOqesrKR+cgcyc5GBFuLXcnQMhU283cxZeo/P77TOQqSjt2YB0
gWdKTfxOxsyxGcy0yJgJzkHMVHuHg/YYmvkkQkIImSWXhUzxOpQPy3I8JV0JEbPkMyMm8Tsjf6/S
4BWriF98lYHkE2V+AWdJoyfq9ha69fey5sxDIFMDfjgPMV0Wo8smaIlOhUbcAae8cGAaMVdBxLxf
RMzdcxETcbHW45CLGYTyZ0E1lo/FIRhCJpU/NI+KzQ3qiHMNNhIhczKVE4cwcTIltruUgc1mrpej
Xzn0FeHz/gU3HUnVpJaUsWgRC7RT1Xkt61obN/XEgj3XL60dCIjwWYv4qpHPOH1thRPfnKiaXPvw
RJy3ClotNEWR1Wp1Wd0Na9vrliXcmrnwSeFl47fDsbAB4sJzED1RxPNFOePw1PNJCzRTl7eDyPYE
WJ0AjQlQmgD+BEik8cakUeNwaHaXgfVloKMMxMtApAxAbdV4YhMGPFDoaLunXkrqeRLeBivUAE16
6uOkGn7QxKcKC6mABMVNl0BxZPSNSGR09Iy4b1NEZfGnYrQxDoJzYXwqBZsbAllwbroKcKavBpyf
K019c3PP9SO1uSwfW3TdNzfmdibzdZC+AgWjYgLlXSWo3gphq+9aWrTu4GDgSUs5hOf2ZgjPibFE
cqzOCQ73PbhrLjzreUarN+hEgOZ0nTc9JgP0geXxZQ1+BND7nlwXLexZBfthDeyHt+fjc4WIzxUi
Pusm9ashAOuOUOsuxWcdxOfVCJ91UBrrrh6f366CtP7aw6my+KbHN6Hjk6GWFfGmVY05wZYV1eiI
C/teO9hZf8srd+577e7O5C2v3rft68tD8fX3j8BjuHr9/SgV49TH4G0yCK3X+LT1ajjqFa3X+qOO
VdRaZL2+iPYDIaUxqUHGaz00XtFvkPH64hVs1+xab/C2GpJpi9uk/ANr0kADRK38iDFY7Lzg5hSC
UgpTKYnl+9S41mnhLJyG/KpCJS2Kgc83AlE2QhZjNdhEFmXHZyzXz2Ut19ITJWY6thqZrWVHpr0r
VzZbS5OqlNQCGa1lk7P8Kpc3Wis+3Wg1w4dUapUXb9OZtDSl5rU/bRooMVqijbGSJYmICm0+hdYU
V75wvGzpDYvDtvptw4+Ct3luAWfjVTTU+CaX1aJ9vWliqNObU50v2HNsCs5h1Bo5LetymvI7VlaV
rtx6oP8bQSiTQTjeckXUvTmLupWXoG4yac7C7kcQcn+PEHO1+SNpBH463iatMuB+hMD29yLYrqbM
H2WH51ykBf9jpM2Npx4YrxhrK9LDSathmLyG0dr4YI0L2g8LtiBaRqq1ylRpfyLHkNdQUDLQHEWJ
wJBA2Qoo0IXX9YRdZZ3RmuUNfpDXumNxlLXYUPoko8cKlaitoCGU1xyz0jqrEXn5bYXNYU9FWLDl
2Cid1aA3sVq9y2H0Na6oK+5rjKoJKq9hEM7qwNQFYj/ph/BSKFunhV59GkwdC1IUVpAGjyX15qC9
8DwZ9bKs2rtKvVZcNlvAVyG0nQO1SRbibOH51KxLhey1EG6z+5o+HWtduAi2+3n91xVGtxnl28jk
Q3JHIVYKDtBGd8SVE3Npvw6nE515EM98GawH1d6cM9llFGco1inwDsGiw3sYnVraVn6dgrXi3Rd/
ixB3fOqvhAARt0GqgotW1X5zGnHjEuJWpgGb1OTXvQsHRf5KYdZ4ugLYig3YlKfu3ZTYhBLmjKNZ
6ycuxdnApWaq6LSUMywIzVsfWFq4tDEKTXRRX6iDVd0lDcuT7jtvtYV8btZitNnAX1AKOVKlUWU2
ay02Jz9y8JoysLR//0gBwxnVDGczsBadgjNznspF0eVDBEUIbvBdh130HtsMqsxfAAFAZNEmOCY2
Tr1PrIXaqBhrkuz4I+HqNG7M2qvGpAHTlL8XixkotzvpP29YnfxAVvlyya15JqslVv5eSr7c4D+f
Mqymkh9Mo4Dc5qqN1sAcWFxbfM3dI22be+M+lossWHf3Mld9PMIqcVqtVHuLGvIWTrT4cFNFY3tw
4MbFwcfH1zhrq0tNroqe0tKFxQJY0nnLsgpvYmjTre0tX/jcpt5CBaNnrQJa1KrWqOPje5s0Zk5d
sHhb98gaFWfWXbO/JyeneiHiqN1QSouglFDktC67iqgc4qEHNyVVGvt5bnXuh/OgMKnh7OdT3Goq
98PLoCB5RRRclDdy3/rmjUtqA1x4+L4Na+8ZCj9hK+8pT3QX8PaynopET4zD+T0vH1wEwX7XF5de
/6ODi9rvePn2rQ9dE6tLHeqHx2ht6hAc/XdBpMmHSBjDFmUtVf6ki4NGKmPg0yB5wrcqPO25R/7c
U+IERy5dQ9KHrkiqU/Ca2V76Wa7dWe75K9mp+aIb/hmKQWWwGOo3v+dMGhL1F1BSkInwgounv4+c
7fW8Va9Q6K08crrjH3xOBfRuC2eGNtxhgiTQti/Fha1wYk9NYavgW5XCvqCJn6hQXGMFxI4YxA6a
eF2F+io+9TGRutQHB7L2xCOiloudJyNXp+ViUMtF/gdaTrIoUgb9PpXBaxHcBkUmwbBob6yKBtfT
vCvfjeoC7NOaMmk88ygYBnle7+vQ8CJJ+O11Su8QjE7BrMFXMJw07S+u8+AdF3+OrFWo36Kz9Vs1
1G95pXmlSL9VSvotLuq3WN3voV0QWymc+0f6LRaX9FtO3e9TYhNKOHfV+u1yfjhRwcmWRLT62gfG
a5YtyGPQ+i8SKricmuH6+GiD39WwutVdFPYhFSfgKHe/WAghM2JrCo0dXFYIlizdP1ygMxpVGs5m
1Ju1CiOcuqU9lQULCq0kSZg9IA1VHFR+HDT6M+/jeKR7ExoP4/LcRRpOzIFwJAI1HHEM2Q1Qw2FJ
PaapfDcWowLnoHZ7T57Fl2o2Q6zyXajZIN8/J2q196Zn9dUw/bk7g6bnenTs7uXtmxZXevVssHHt
wfHc5oqAhqYAHBwKhaesJX/hxhYPkXfr0uE9nZ5HjNH28uatefbynrKKhUVmsAQl8/Ylhjff3NZ4
+81b+kqUGj2j1ho0BpueZrRM1YqbWq15BX3bumNtpY6gdcWti/25NV1YNj5FeTEjFsLaJY1mwgug
RnPjBZOY2pYG6kl9rx8ejlBLZb126ozkq9Wj30KO34u8mGrI8ZdekeObLg1RJfY+d8P1x3dU1u79
3o03wONk3qJt7QM7273h7q0d/Ts7vPi+Q3//zrKlj51/+Mvnn1q29PHzD2kOvryvuuvAc5vlYzZG
RVkgyy+RRr4X55IqC8doGMdiqg8t4j0t1hZE3hYNkxRPiit5/ymhKY2KXHAfQ2hcFl4MTUGMBSj9
azYyBSVbh+3J8vvhGX5/00mGq6ySKH5MpPi9iOKHZiLXIsWf71E7KTVCRD8mE/1ekeiHZsesRaJ/
Ofea4SoCVMi/VpkNUH08sK6Cc0DkjC9vLVDDd6ZwWsXFl26sG7trNGZuueXa03gBcrG18w6DSsG6
zEaXxaIF6pF7d66IRLriOTlBr5JzmnQWTsfm+m1lI7ub664/+OTmN1W8nKWa2AWlNMvPVnoJ4x+a
5WdjRD/b3xBz7zXDj/KwvFo/GyP52f4mUv9e5GdjpgfuP5v976ra/O3N9Zv6qzglRWh1TGn3xgXZ
4NSurJ9tYjo4Nd5eopXZv6Gsf6J++MBMcAqs77l9TbXR5dFpjS6zz+6eH5vSK3KSAxUoNpUT9qJt
R1oLr+e9fnvBkm0ttet6qhicKl4ixaY+JknKKOLi6hlc1GZx8ZOjZtHHBgUt491idd8VofGo5Gdj
kkxq1tWXQ8dZmfiuGKEijfzLSqPob1NefG86QvUyZfTGXL4it+5lgwFFqIbBo2BfyJ35DUQGCI8a
JfDSrNNicDvsHH4O0mIpSPUrL/7mxQ55lK2ndBAfd2T5/6lpfCye5v/5SVWs7m8I7HqEuUPrChAp
ttFAiPybCJE9yNs2dzx9ZpSkZ6wAMVqVWL+oQIcWH0Ktog41rmr5lHgV5/bkCihiBQ5vODxRxVos
jMbgMLJWVmlxCDmN69vrxmrdpBi00ns9Kl70ut2P4wCUrbgNcig5aoXTxPPYdHwGzk4DFgGMuP7D
Oq+oRm62qEYUJSvLRQ66KJhVLgPVnjGivIRGD8qcJ6CfnsWjiDJLaaQ98iJUj1zjwCMnJ4THf0cr
kf0oUwceTarUHmiuJjEClaFIqmCLAvUiNY6JefP0YjkbHHn3nhc9epgaU0fz7RJ65c5CL5ThqwoV
ikSJvdgzo7PrnUTETFczlTnsWXjL/UfwBtGNnIVuJPFSwbVP79v96OpIYerpm/bA49M6e6Smq7Bv
fa3ZVb+qtbKvNiSo8NsPfXBkvP+x8w/dd148fmf8gR19FdbuO7+XuueVm+L+xrEt+7FsrAmiXAxo
xF7w+13A7wR+B/DZgd8G/FaAknpZQFjsHR7lOSsUK2+iDikEGBI+FpYzd4dlkYflfJBhWeRhOZFa
OA0xVOcSUCOBQd8ZTnafwuMbaLEQhxYLseLn7Pnn0S3EFIgq2OIhDnDIuEgc9S0Os2mgyAIbsi/k
tISnI6ciJWIpqcgPRdljkZn8eKNZ4yNxPAVvQaN7zGDc5cyPf3qYjPjlIbUUJmMRtJMkgEyc/uRu
FCaTo2Qivr8s9ok2XA4iLhB2ooyEyXTWXZ0EZjQbzOJScLNHzFOHR6eJgNQjVc/gN2KMJEIG5R9k
UPWeqyYIqC6FzBHkUYyJmQb/9+nCvHDcJ/3rqnhHWXdp7XhbkQbZLjilFKoHN1RLdOHWidN4yafT
hVCOkneZ9GZWZ/L7BJEu7Ln7qS0iXRAtnbPEvYgvgBZJkw9BQTuQoIdAkRKKsgipnSJR2kVI2kVp
vCypRoRioWAAXUmUWTMALwmgNI7THEPJZqtYiC3tqKVdng6QgESPi4kEMbGKHtQuOnnY6+SZpEPd
bYCdp6tGBdSqUULJzoJqwMlr6jhRL6GTn4HGiOkHxQySb0SyVTBEVoPKaCFik1VZKOVCNWCIz0py
ZjJ+/n+JJ0Jj3hDvm0jOjieCLYN3r64wOd06MaDo8ORCntNXXDGQnMVzBitCaA1OSAwookXEBjhS
Yku2yzxHUda9AWJXIbT/fybxHCCuck/GUdrQKAjmA38Q+AMg1wECduAT1WeuAHItIGAGARMIGEGA
BXCQ+CngJ0HEDkRdyku6NGoW4A9mDyvXF5Xqiv72JKo76ojF2PTUhaQTXsGiac+iMcWi5LwsAkEW
bQ1hn8U5LIiRkiYlIYChaU+K6Unhr0mysODTCZicpTIi11VAa81Pi8eZmT/vzz+XphE/Q2FRo5T8
/+KfNKwWWgVqBfgpZXDlu7xFLvZezpR5WKJpm7yBzH9kk/MClmZdggFFBAgebXykIFe78KIP/78X
41Jk9CxxP+RpddgFSacGK0CwXCzeRYg69YSkUitkvVmBEhYzcFpVPANlGoKdFIJnQ2gOhnSLiieK
bywmip2oI5yoI5zi5Haiye18Bi/BMHgXmTUcF+seGtKolBequGsQykVulx//uycHoFDqPEo4KnHC
CGDflGfnqdE3pIkqdQPqh+mobH6SS+XE/57CcuA8Fe92CVUUi9P8I7b4j2Oz5frPEpsFD639xkSc
swo6DWfjORScddo8TWumg7MzNFEOzkKWKEdnIUt8GUOfW/FT+FvUH3EFSUFM/Co848NfAdupP8Az
tHymA38dXyNeo5DP1MNWg+IZpXwmF38FP079Bp5RyWea4TVLqLfgGbV8ZhieeUBsxchnluPt4Bp6
EzzDy2cG4JkR8YwBnRF5bBh/C+8U45jTeWyOinlsJlEemxf0u3wvUNdfksfmhZR+F+V7IQV/laV+
uZdSvzmODfyt4OIblvbt6Q6EetBxUfCLtoKm/OLmPIO9sClS3BThvzdy3/qqsjWHlg0dWh8vX3No
Ve9EozPYurYeHh2B1rViXoupQrAdb8uuvf0u5gVPHhPdGmlgOOrYSe2R195Krg157a3hWEr81fTa
W+rT4pfblbwdpadQHNLxauSHVDxDMBB5jVYtmVagrQK0SoFv61bgarTQUaumJgCJA7TTCD5hx1Q5
vgbKtFzyG30XSvTvx6PeqBcrSeMNSbXK8svQLk3pC8RuaXFQ1o8hylYbsvwyBX9NlL6Qghf8P/a+
A0qOo1q0u2d68kxPT84zO2nzhJ3ZnHPQJu+usmRptUmrHe2uNsnrIFkOGNsPDAb8APMf/E9wEJaQ
ZOG1jYUNawPfCIwxGA7wbcIxvPfwI2NsrPG/Vd09MxskZH46/De62p6q6uqqe2/duvdWh1ucT4fx
lax7MnnZl4FM1IRKkyxQskpaJFMrPlZS61U0VAeqiz0ysVwikugKqjvy6vfVudWh7Z2HyF4Vc4/T
JVaZWK1Jzyrvi/Q2lFnCNQaTQcKYtSa7zmrUeCp6i32tWw+2jOF4i40gNTuBwl7haWQx+WKDuq3T
31bhb2vzV4g01hXyDw02QtNV0GCydRScfsH1qotyuejIM43Lpq/wAoWVRWHlJk8j7V2ugtMJwqV1
USYRXNYYeSbRuEybvpISOF4vZOykKsmIrLbOTJdlPFdK2WgJMtHUzsK++bZwd7kH3V9QqCSekub8
7gFLtCPSIVOgJbRC2jq4o6bWXx/NAbeYEtGqouqOYN3eWmdvT15r3GGs2FHjUbGsVMmYdSaHzsDW
lDvDHq1EA56aQSVpqg6V6c16i1OtU8tVZoPGEW8v7BjVUiJntAFmYOCdCHWeall3N548Kdx1uAXd
jbeEnuGt03WKG650N96iDT2TyKi6zpBd3fs9ohh1XqVekmnxJJAkH0GfWlC0VEI6YWT9VkeeVbWk
1CRfo95622xzfEyIYfIxMdDHWI0GBfmYRAplUrkkmech70/itVorSM0QVQ82bI/wds8J4Vkj+Z0G
htB4L6C3YV8uPmp5Ji0i68L16Ku8F9BbsMVlLyeKj9KWZzJFojDy7t7f4eNRUUPFg/NtvsbSoEos
FqH4blJrfn04tzFkMRS2x4Jxm47Rm8h5sOVijTr5I33I0naw1RttONDsk2lYhQLcfLVeLWV0GsZb
lueJuDUynYnsMRtkGrPG6XmUIt3VW9F9g93Ag4/DzAnBgh3fYzqTW75CfuFRhcWiCK+QpxvMsECP
a+PUb+Nk/FRBAe19ml2u+XIGN/YeWXfXvSB+KgEVWe/TCXaZrvnyZfghqAnx377rTn3c35XoGJpu
sKtc8b7ZLeZwgUclQzpPZvVHnBV9MQvp2VXdtq/Gdo/GEw8W97j0/vJAbqmXCZXva88rH3lvf2Rs
eGtjgJapVCYja1TTMpk00Lg9anD6G3bWekt9eouhdVeZ2QRrPZLYnzxNjlDfE74cRd+1HsPftd6M
vmslT54zupW3EfWr6Q9bz6ICS/0qF8MDRQQVQpas/bB1f3VVTYWYVFqMjJGRU75SH6vzx3NImdrM
6qwqEfXY0lu33PrXZeSHUWJaXHfsxK0tLbedOF5PoQ/CZEr0pQ9gtwdjFxe+az2Gv2slH8Hftd58
jrEpOPTQh63YRp5FJRx+gfSXrfHyMqSKMr9s3aPzlXpFcsakMVlgoVJZWU1RKoueNWkkpLfUr/9K
y60njtUBZujzJ9n1b952y1tLaCMMUERU/fETt4FMVbzzO2qMui9twxt0BsKl0FpJ62nmuNtH+k7T
t4D8HIH/ZPiZl57hbfjpBHOc9p1OwMmrfQOJGvO2TXV0Hmxy57RMdfZNNdj+SZtTFvDFc7R6oCMv
5laT7T3HdpaEtt/U33njrnjZ7us7K7ZXOR0VgxUtu0uNrupB4Gj0nbfIW6l7wYZXCDb8dIMCG/G3
HcfpE2ssOCwPwYS/ncAnrvjtTMp+3ypj7Ua9ncX2W0yCanpSLFcbtUYrQ7MovBiFYvz9pVcqkhtY
KFeIp0mKJEEAkP2ugYlqA36WEUOC/X7pi8h+FyMDLm7QyrVm0nw677jaDZP0tOhmxNsSzNyMBxLI
kp9OQCVR/HQC6qQseeDdWHKbWpEcUTHoo2ul8vZAiUtdFvKW5trAN6RFtCa3tNEHnLWz+Z3l+0in
Rl3qsIIl1zNGHSO/3hcPFVlzS7R6ZIxYg0Fr0KnsJS35OfXNPcX92JIXg+xogdZriA8Klvxcg7qj
x99R5e/o8FeJUHS17zV4CFVpab42QkYebnbnk/kPuhnG4HbTzcfdBtJwkhcvbGnC2tePwH/hrvC6
t4yglebIwwl3/oMJoQXacFIQQa6BdS9iiq+w/i5by7z06hssuzavY7zOWx8PMBK5XOYoqCnwRd2M
LreuqEmq4MLMNbZ3xSud8XynRAzmnxTRCn9Zc7BioNyu98VcebX5pseLu+JOuYbVWm12HcNqtNYc
1uy3qVEUfkavFMeKfWGtnhGr9Bolo5Ip9KzaWlgbcJbkO2ViWx6Oz2145y2qlnoftvCjaQv/HsHC
H2/QmXLt7hAZepi33McUJ9JG/simz9wfTmTUvUorr8+w8iJk5WtVyi18mF9p8mfokQEplkp+LdKY
fRZHrlWxRaH+NfW1b6zYHEfQ8xcUpuqIGLST1qTTKshDYikXiDC5YCZbky8ieSoBedJTdxAV3O5y
jxNR8vh5f5G/SGVfAcmyECo0Zx4Al04L8nEq/ya3iTQ9nFJPyMAdWWfvXfEHElA/P3wqkX8TbXo4
pa+u+L1LcI25N62x9vr8LZMNBY0hBygBWiKRm4NVxe540NTRGao0s4zeQA4p1SpV8k19WFuzt9H7
nfhglVuuVivMFrDyEhWjUtsLnCVxGWMgbXrW4nTa7yZJa6SDwHdXfkcVw4wqAj2CeXAmEEPunMJk
UsBgnwQeKNBE+lxeHq31kJ4HQEVXkBUPbcaDlI3Pi3wuAfUZzwNIZ1c8dBkeCHp7cxsfzDTxxd6m
fTUt+2udrs7rdxsKg04VeryGfOJ8W7S5QE+6e4trB2Lmu8M17kYH4yp2OAvtmu8VD9YHCvsXOntu
P1BJS5VKVqs1qMRSqcQVbw3qDO7SrmhppZ4p6QqbdZ5CtAauoK6jxmgnrDkNwJ47oCRKnSBvpa1Q
YuRLaqg7KBuuY+JLiuEqLS4x8yUG6gRVSxugxMKXlEAdPQ0Eiq18SQRKivFVNlRCaIlxYpd4t7iX
kBIMYSbcYCHDRDlRT7QTfcR2Yh8xQcwQR4njZDe2m9P9BxNDiYrrbqy5MW92oWjBs3/UPyrr6FZ1
Ew0t4hZtJG6IJ25cGO1uicdbukcXbkxIHTv2WBxdc0u9S03XH2s7VnJoumzatuta17W6gW2mbVRV
naROURDShJaOTV+7rS4Uqtt27fSxJWlw/IA3SIQvhi+y/LZy/G6XVz6Q6Ardu7kCiU/F34dfQ5Cw
hG3vFkXsRfi8pfFYSS7/q+d/zfyvcF66Lr/+d/15qWltPrCufaE/0UuReDzyYXR4IxaNRf0olSwv
gX+PxKLRGDWAjpdsqIC6NVX30qlIvKTET0bj8Sj5NXQyuQcd30C1P4xSovtKkIKNxpIvx2LRVyBD
/jMktqHWboAD+VRJuPRSB6Q+EonEKQ9fKSmFxK/QZT+MR+IhSICsOqiL1Ev0v1IS2Tl8r+j91AvU
J+lfQP483pVuF/Us9UX6t0SM36eTsATR/hxadV90X/SVqMgetUfzc1Z1K9R7zuWvyhb4Vw7RtsRk
+HVuqw49E3VHPxkVqbnaupzVBKp/Xpa/mpAtCG8cZtzwlgjxrPg4+iasOL3gsWYG08cxOkzUF8Fg
FNT3F/XevDsW33tLb+NCgVauUcptSttQTbi/Kmd2zFkeDqi0RrlSJRryOFVSs5mNjX5o34H7E5Ve
n8Zr8Li0Uq0n0HGo9e73yNVaqUJl4njxHep3mBePEUJ+B86vYN68H3jXSP+CsPPRP2k1iiWpMsgJ
A72qVrPiVcsKdfsZFsf+5JeQq9pLmCcqNb2agDoW8WpCqGWpr1+zh0VGANNMI0I1Ktjk797RqtXa
d1y5QZfNRo6yCvpBp/tVU47Tm/yBRq/XUF91G5yA8y5qlfoJ/VvA+QmehovURTzeTwp50oLzX8J5
mvrvZC3OP8Wf/ya1Qv8b5C/w+W+LXkGxamRP4/wu6usiO/0fkP8qf/556hjm0bM4vx3yyzj/HOZZ
G8hTFf0bopWLVv44UUPuOO+P+qNq2wp5R4OaUDMxJmauPFNjo/ORUJn5INCpvceBiVykGBwfj6ue
X3kmwV9wnjanQkGnNhZPrSmCeGGGZMol4u/Q8Es1LkAS8FuQMxzsBapRVQWdY9U1ex0anVxkVtpU
SnduxFndYQ7G7P6Oan+gaVeZvTTkVypkJpVZaagrLis155Y4/F1VAdG5yp21bjv61NLENrNSqZZR
VMdtuS6big2WbimL95c5ZIxeoTAZWjS00lkatAXdVjhXhuJtiIF3A5h3X+N5+Sx1Co/N13HeSz0v
DtO/hPw3MG/RXJ6hfwnrGRzb/JxRlkMAU8+C2wkSdp6QGUViDZI1MY6zjIKbhi9euogDmT4OV6+r
YknHMRUEMBWf0s0vc3B8yrvcwaDnRYVU6XEZbVq5eCIcGRHLGYve4wVfVEwlf87I5QzpJB80WtQo
XoDsfyzO/USmlolFKgsytYIWIrxEgGjB0Vr9qz6nSqVzAi7ndKk4ouBcvs6txfyriXUVLEINPH9S
Ebs2i8ICPue3aFLpslgcWom4KflaDSVjHRaLW0nSpIKSw7LN5GIV1ND4t6g/a7RyiqSlknNnUFQs
kYxVUz+RysUUJVZIPp78NiESdCbhIgrB48SRAM/ZiGDsArmdUMIy/U7CSBSB0tQQSltw9YUSsqRE
FlhlEOaxVdlc+iYkugf5+kuvg4pgcfgana0kuJogSkiTCC5hAqsJdNF5WQz05tyGG5A4lpGgJzKW
ICK8WjFy+4+kktQn9b6SmvaiFxmrTbPSsbfWo7HlWT0VeZYvqe1Fvu37PHk2dUjnL8s7eMxV6NWL
zvjrSoI2td5CXbDo7bEtYUes0KdEdyrJSqPXovqmzl2QfMpR6GR+qnHmo1Hl9SehA4+niburryfv
AlG1kTvPya2rasQB26pkjr+vD6SjF3fUVtCMiE6JbTUhmVt7VyCTPnxbwMdian4XH//Q2IMau13z
6Pg9+6Pvt1ftaNm9u3F7tUs8Mf6xsRJA+ymLvnT0fXvKRzryLv3U23oQa3Cs0cFL5u6C2XKRBtfK
PXpCblt9IUgGgxIez1wBTzxSZPgnKVXOBgFPIgiDBLXTyOemkecHSaAhZ8Nrt0ZhuGBwcIy7HXhB
c5QBesjbaTmNPu6kkz98C8erhcNbZBGNlj1KxqSRcrRJGbOWMTHS52Qqi0Zr0Uhek2rN2IJjCwDe
Jv5u4JzDwVhWyF1niTwGWXJVnKYVllWvN6xYrUQK17AaTm3J9DoXkfSlVfQoDYc7hspey2oCqlcq
VhPogvNhw2oinN6JqVCX+Yws475NWXmpsA8TppwVNnnlVwvUT1A8cpm3sr+8ak+DN9C4u8xVY/u8
QiGCiUcqJYxGovZXVNe60HcUlRMf3FHcV1egldBDSp1KbHaYC7omqpsnOvwazYrXyxiU+Guo5DdY
i87EyCon79197UenarQmqz/A226wg+CHc19T+FSIJ2a/coUEJ8dcAEPYIPetvoA2DNqghfaiMOUv
XeIF4HGiACqrVT6QAhVIwWZaCYdsz7yzhba7FZLpDXHTQb0vcttyMdLkdyVau17nQoErXTo9ilxa
LJyjXkVh79DzHrI7+aiQpv4spJLfJYuFNEczsvWgjQq42UiQuwgFoQV1z29L8jomhy/gdiYhN6BJ
WtZjlMYj3Tf0x/sSRJCPsIlcx53nlTmr2nkaGETgDYkxC7+oBZ+QL7VwGwrr0/HO+VuqQT6opZnb
rqH0UYnWibvX5TdHTXk5ZrFMqlYrWZnCYdAY1VL6+wIul74VvabSLVOoaIXBFrTLaFolM+e6OR8O
+zfg33bzX1opniR3oh0pYARzFFo7GkltZiDr8Ov4/sfjG2tkhq7mvI1gLrnJMAs3QFBocDBU0L/a
ZrP7dXTyrzT3sEMqY+wGII1+Q6IyOMxmm0osU14iUdTDn9Iy9CmjhBxJ/hdBG1BvpEb8MbITFeCZ
pFUnn0vewag4OrHfRlRzT3fOFFuRoPsiCizvvlKkskJmpciVh1Ku+fT+O9hNeAkFi+LILt2s5pqo
5ymKU9HOfRn723C626yPITZgPoheQQHM9XaN9F9JOagwrUkjJ39MklKtxYii17v0bWaPVSv5hui7
Up3RqutS6FVy6udAIvwDYhsufUmEHqqLJWJIfzVV/n2bEZpgL/2eUutsjIRWsWqwSrzHCitxn2CV
tLxVuvuczIi0/XvOuVdTu6YIVsmIFTv4l+7VjfumCFt+bfhKyF68645dZx9Ax1Mn7zFE+qtr+kuM
+khfTc01JUbxyL6PHqq6+JW998Hx2ZrxLQXFPWPltRPodxxbUOxNEw4in7sLfMYvQeLJEk5Q3QqC
9a9KJKB4jMhlU2WuM14X1hkS8JSgjhG0k1BrzToD2Rx23eiIMy3rsUD7gdYhmQbtY8VIbezD9khj
e9j6fmdhsam3Oxjz6sSX6kZac5O/STH+B1aDWBOs6CoNxCzS5NvGQBxo4VcCRBnRwu2dcS5UT5SD
CTqX76hnkd21OEL1qwRLoi0vPOyr7G9ZmmXNdaseNMOEHXn4HUErkeZA4QA5T8kZYutB/a65Vi6C
qz11q4n09RZuDzKkjo8Urtk0ClYBG/hg4rd3Ax/KDEpHFMcLA959WharTDqt066WdCnMzgJHBVLK
RuCQnTnpymfCHVELG6jwGdwOi7pNTj/nzVW5rO0DOVEPQ73CTVyF7AlHxKdPXkgx7kcWnYiUeUtb
8nPrI36VzO6PuB4x6WAsokqR6CUW+VWksC4Ab7lKiAoMetXCSnSrzrQglJDh1UsomO55iVO3mnBm
DH7JJiOfssTY/xhAwWov0izSQiz9bXSbH6ywmArgyLCfY8yM9NJiCu27wfdgWIuWprUWwI9fp6CN
APFuXwrCAzJbSJjgqCSCoOPBwpyz81OsXphiTwqnztP21BTDCoW/G7BuF/K6jBLqFFXQe6S9MdFd
JNE6jDpQnebC6mBudb6ZZm16g0MjE/2hY7YvN9A100H+m6A4kzXxnrjNVtJdQn5DKMO7j3MrK6KG
6EEUPEmUA2Zg5c9HfErROncAlF49xv4ydSxCpTQloBAzNoIQIv7HUttAxFKx/0W7REq902R06ZXU
B6hbKIXOaTa7IfOCmGRcVqsT3IGPi+6hJBq70WBhJNQnRPeJaMZlRtF9RdRrcgV6yqSQk8kkJaSp
H6AlDSWWSy99japAX7yjV0suPUvVoDCjIpkWRdFN/8NvNONA0fadOyPEFc9RhI7MpfaKZ/FTQBxl
gHr+XIKhfU9SzxMJ8AheJOoLkeb5m4/49nraj1zTP93qdrcdGeifaXXfYCxqLIo1BhlTURP8BjTU
xX33z9RWJD4xsv/+mZqKqU9M7Tne74tuW2rbfbzfH912FOFaTpZRFeIErM3Mj6rNdpGSQ0SEESkJ
xxAmqfDS6ANJvIUjd2sJP6GgKtTKZJuC0ShPPWbSKlTPy2zWHNN9SjU5YjUYrDYjtf+gyuA2G6XH
wDdWXKoyQq8BspLaIj4K3qX7nFbk1WMueEXFmZ0jRzmz9zUP4VBe8BK4h3DUFrUmaWX1GsNnStvy
2a4tvtqoT26UauR5Ve15jfvr3YbYrrb3kTfZyYTFbnS7fLrPlm5rr7ZXbjFajbD+UUmNRsZb2V2Y
27trqvlOwDJI5lCd4jmik6g5G60pwki2eG3w26BPMF63N+zd553x0l4vXcPQBmEIv4M5h9RwYSVS
JWSmg5Z69SXoEzbkWfcpBU+ZSXg9leosHlzqym+vCEgVtE7mjbUVX3vg0OKgktUq+wtaYw6ttzQY
bIr5ZUo5UJtf1ZF/3fXWovpAtK/MSVkqdjf41XqDVGZwFOst+v7G9l69zaI35ZZ7bcVeg8lq0tnM
JoXMZNBMDOc2l/pllDgn1opk1UUWU4PiSbCuHsJ/zqZTehDp8oTIaVIqpSbpChqncMYjLdKAHmhx
u0fzg0amJAXmdA41aO13OZ225NNKRiYn1bJgQXF+v/VHVJIkKFPxZ5Tgn35Gl+P2s+SPWLVWc+lt
8ulkA95phfRQ7eK94IfmnwmDS/n8+UQ4TAcK8aAEaGMm88O89SbXecYpzmc+czIa0k+c2ouHjnaF
OmJuiUwqVcgdoebwtdNjC4Eat05r1JG3W63JFUuVs3O6M0DFmsbbAkoNI6YtDtbEsMw1u7v75Dor
2WswRqM/pShv7XbgoRXm+zaY74VELWCeG8WY5+bSrBtjztKVa2f+Wsy5J82pG7xXfBtkm6/98Jah
6QaryhXrn+mq6VGqpXKlxBQo9dfvqLCJ/IebWvdVWufZYHVh5R6fCbRFcX2ejqqsHNlSWHXwnq2x
qbEdTUGdVMaiYOcKWeSaqWpTINCwoy5QXWBymfsSTQ5XpB5JRh1xGlTzIazFPKDFGhWYCIb6AUGj
lycxQd8nOBfwb6qyXHv1vuam3VU2W/Xelqa9VbYJnb8sUFDmVuv85YHCMreSUved2FMS3nlisO8W
9HvLzu5DTa68jpGq7kn0ewAk5FriCUoqGgNNZj+jMq9QL5/N0GbfQ3OyHrRZ4G9oM6lSlvygXKWS
f+CjOrVU+aDEbHDqbpQpXzWyOgPIwJvblDqLQSc5KBbLZJfO6pBs9hFPUWbRYSJE5D7KUOYcHddr
DvWDs3KqiMtQPAqFMaTVAoarVGpmU3JKwyjZO4sqvZraOlcszyljJUqpN1KdU9ZfatUWdlUtkbWm
XxZobTYHc2dxe03UFK5ljWw+a5BLdKzKHmnw5zR07qicw5iepEyiKaKZiJ1tsHlBBL+YsNnocFXB
BYxlFR5AA/X8WbBJK2gEY4UY5XBh5VUosrLN9RjeQZAyBVoP1Hmrwy7wnBipo7Aq0HvNjuEWOaNW
NLbtUDuKPO7yQjgpA/J8kZqc0fGe+oG95NHQljKnkmFpKWtGMZqbyqobGZNB21xpCjq0OqOOMen0
MomeVW7va9qhoWQ7QD5DxHmqXDSCNVcQaS402x4TFNcT1MuEFI1H/ZV1lz5Td8WoctOQ2WY3Jn+k
1Ehlf5F5cvNyhkzPk//xG3IpeKdMoZDdyTisLg15l0YJJnGQvDF5G44vSTxMGUR7iAgRPhOy4fkf
CtH+fI7jfsBlI8c30V9XVF8lSHQNgbaR2tzqAhstlWiklmBFbu/uwWF3zMJodAzZbDQmf2uIWJav
J+8p31rtkqtVIlpv9qg0qubu+kYpYyRBxPMLnqAm0QxvgRmeAzM8n6gkQmcCxRjvQIBmnGvmeuma
ub5BeVGXV15rHnPnOKt317XtLjNaGhf2RpplCqlMTutdha7SrpCZdO0ur+yNGPdXd4S7nbpAmT9Q
msOQ94YHa/2RbUvtDe853KqVSBgWnG65NK9lZ1TndpV1xmo7bLqmneUWS34ce2XvHBX/nrASKoI9
o6KepJ4DxFXU0wRSUcZSxEn8WE2MbsYHt+8fi9/536ysTcR47CxBvvMg/T6xlv49+OeaMxIlcONM
QkJgavm3FtAjTdEfNfDvry84HPTvjQ6nORqHK5+Q3kNFpH8iRIQMbQWFXCpRjjGnjVq6dJf0T+PY
T/wyB2TickBVUS+mQdTHwy83gniEzkvBKwgkJZvCQ5KHpOXr4M1MkN2yOcg1GL7NgeIraVCW8fDt
zUF1JANeXw/q8cvCv2smM+BxDpjgJnCb1pCC2zE8sQ6eRcBaAO4H+HEadKO6V9KAIgJvCp/Vf9aQ
ZzjPgXFHBjzAgYneFEZMbwlgfq/5tfVgWbkcWA/ZjGmwmx0+ZwTgFQ5c/7IR3DFPYc6cN+7T+qv8
P98IgR9vhOAjwUdyn8s7nf9qwU0cFI4VRRAUd4f2CBBWpuC/IojkboA9kT3RoujXSxwAzyKIadMQ
V8ZPZUJpz2Xg7dK3y06VV3BQ4U5DZS8Pr3JQdbLqsfVQ3VxjqY3XNqyHOn/d1zaD+g81fFiAxljj
g5tDU13Tk83B5k+15LR8pPWO1j+1tbedas9t39P+h45dHWc6o51f6NJ3ndxi23Lbll9139Wj7Jn9
fwD/0vPNLGThfx16nRi+zEGfFeApgDf63ujv6l/EcBrgsauGn/f/ejO4pvaaj6TgFwOlGGoHWq8A
/8zB4KeGPjj0scvD1patu9fAXzNh285tJ7dXb//zjsSON3bexcOvdm3d9fLuD+yh99y3dxcPK9fK
rr13X+u+C/v79v+Mg+Ha4QeHvzC8ciB04OmRLTycHPnL6N1jLWMXxgfGd3Ew4Zr41cFPT64cundq
bOowD0tTx6feO/XBqY9PfXrq82vg/NSFhDlxMPHDw8cP/3F6aYZcA/0zn5p5c7Zj9sKR2SOvzU3M
/YaHv8yT84p5/bxjPjAfysL/H7Bww9+EWxfuXpQvsovWxanF+cUbFm9dvHvxQwD3A3x68STAuaXO
pWuWdgIMA1zIQhaykIUsZOE/Ixx1AjwE8NZ1CYA3lo8sP7T81+tnAP6I4IYugC/cuPXGz94kuemO
LGQhC1nIQhaykIV/aPjIf2L4dBaykIUsZCELWcjC/1b492PBY8vH3jxef/z+myVXBf03v+/mn53Y
duITJ964ZX8GHMfwiSxkIQtZyEIWspCFLGQhC1nIQhay8C7gkSxkIQv/KIC/gyumvCiUPEpSWlwi
wpH7NDgnwnv6acRf4NMiwi++wKfFGXVowiv+GZ+WZJRLiSVazKdlRAH9Xj4tJzzSf+LTCupTqfpK
Ypv083xaRRTIKD6t1khkRXxaQ3RBHT7mAyk3lfBpkpCaq/k0RUgtd/NpEWGx3MunxRl1aIK1PMyn
JRnlUqLa8iSflhFGUyWflhNay5/5tILsT9VXEoVWCZ9WEUZrlE+rpSJrG5/WEAGoIyJItE8NpaOv
59Mcn7k0x2cuzfGZS4sz6nB85tKSjHKOz1ya4zOX5vjMpTk+c2mOz1ya4zOXVmssnk4+zfH5IcJD
lBAR+ItCqoeYJEaIOWKGmIe/cWIBypohNUfM4uMwlExCapoIwZlGIgHgIQagbII4COfmcW4Mfseg
9hIcR6GmmuiA1AEoGSOOQo0+aG0M2hgilnHKQ3RDy8vQ7iLuMQGpCYyJB/5moM4yXCv04UnhHCFi
6GvkVK6cKML9D0MLs1DXA/0OQz+ojRFiiq/bBbmDUIrOLgJ+8yl6hqB8EtOQuCw+45gPaF/tSaAo
gUuHMRfW0si1M8NT6sG9LMLZEUyvwN2jcO0cLlmEWqOYax4oP4jLeohOwAlxZxJfN435Wo2vH8M1
xojD0Cfi8ig+eniMhLoeXD6Px3QScBFGL00HOr8AWEzClfPAhWZMzSSmZDJFxzD8HYYrOAw5eoZx
Hx5+rCehRdTqMNRDbS1D7iikFvA4zAN9ByCdwDjNYV4geifhOMFzimt1AdPE9TmNKRrBmE7jXubx
OHXiURmHEiSPi5iD87jdMX4sJjFNHC/msVTMQ6vDvLyiEZvly4VeDkM7CcyfWR7LaSg5jHvl2pzH
nEpjgHqcxbRwc0PgLYd7AksNkoSDvOQirA5D3WHofwHnpvFYC3LN8YzrhRvHaZ6uGczbA7hmGuNM
ihDXrsPXcVRPQT6E527maObi1g7jFpYxHxb5WZrJb0H6pnlJRvRz4zKHpUGQ0TE81khyZ1PUcDhO
8HXmIXc93/oCUMGN0FJqlIaxjKAZcHgNXYLmGQFMhnH/I3z/IaxdJvBYoTMb9VXVBqq38ZIjSH4Z
tFICx2rQQzH4Lb2CzC/g3kexTKL+plKjkZ6jGzXmBC/hs6naSIa5sZ+G+mNYiv7vaF5FVvf+w+je
bsBkhMjD8y2fP+8h2rFUzGDMFgCQ5qoiwgCjmLfoysMbpCfEy1wY0stYhiawFKGxWYbSYcCd47HQ
KtdmAuOAMBjH2HIaj2trMxmdx3I+i2nnuCBch0Z1J+6D0znLmNMcZxZSoy3UFjTECK/F0XwvwjxA
9WZ5qcjU2LOYr9O8puBaGePzw7x2HsO6ZRJTyGF3AOMhjPL6EVvgr+DkZ25DyXiKhqKr0gScfRjF
PF3g7RA3P7l+i1L9rKeA06dHMZ9G8HzajGdHeUon8UxL4DnFzfyNvEfXcDYmD+rnr5HgzVvncPh7
eZs5Pzg77+Et9QIeuZE1FnM9BWn7uB6v6gwZQJRwtHB+g6Ar51I+yCi2wtNYjwxfllJO9obXSBWn
D2b4I0cVl17E84XTT6PYok3yuoVrB9VMYO1/eRnltPg0PzLp1oUZMpnhXxzE+m6S5zPS6mqsL8d4
GgRfQ+DyWqkuwiMzjNOjhOBprddz62dC3jq9MIb19FHsW0zi0UejOgxliEMTUEM4F+bb3LdOd+bz
szetLdJ+gYDNu7FOV2kNPI51bXQLbXicKWk+BGXcOAlSw/kpCd6KpKX7ShZOkMrLWzk0cv2pmTOf
4ZVw481JwRjfF6exp/lxL8I0z/HWR/ArOA9pgh9nQY45uZrlPR+uhxnsgQ9jOgVJGSbSVn69Pvs/
MBYpDg1j2hHfJnldP8rP1RHe657GuGbazEnsl89j2eRxvPzYQnpwrZ2H0c7P4NFoxlohcz5cdXtE
en0j1N5cuxWt024C79dfncDrg8l1dAt4pX2w9KxJWyJhDIsIYZ2G1mNCfixDQmbxSiyB5e1ghoXl
sD6AcRnjLdViaiwzdQk3hmF+xOfxLEmkcBDm9VpZunquZlp4jspMS7NWptOcOIr5ePjvHEfBGizi
dSbHmbEMDEbxEfWZ5sshqDGSYTsWrqCPOc0/iikQLF7VGi3OeWNLOL2Z1z2NbYRgZTJXaoKd2Eyn
rL1qHusKbqwO8HRvbnOHLzOicynq57GUTuPWuVm0cQ3890qAYN86iFZ8to9og9x2sJYDuKQTyjyg
RQfgzDbItUBpC5TkQo1B/nwuHqnt2A51QL2t2MZxbQzAsRfyO7GOayM8OI9yW6B+L7SFrm0lduA+
WqG1QVxzALfdA6Xd8NvK10NXNEPJVsijdDvWglx/vXAVt4bo5G0ih+kQlHtSFK7FqhP3KGDWA7kB
aL+DP9sIbXfi9hD+qP82nO5N4dnGY9qIeYRaRm02A0bdOIdKt8JvP9QbxP03Ypo5bHsxDW1wnqOl
FWOAeg7xtHL1EH+28WfQGCH8ugHSVDViHnRgbNL8a4bffsActd8OZ4ewheiDK1swpYOYe608zxC1
3TiXpoobqWZMDeIq4kELpHvgrz3FuwF85HAZyGhtLe+24/PpWhx9jfyxGXOuD+e40WjGuSE8Vuhs
ET+WA5iO9b1ux5LYims1YooHUxLShqWXw16QTq6PvgxMuP7Q2GbiIki15wpzhGtFOL+VH+mNfEFc
b8Q8QXgNpnq+XMswNx/ylERKop6eyZG5mfmZ8QVP88zc7Mzc8MLkzHTI05hIeAYmJw4uzHsGxubH
5pbGRkPqjrEDc2NHPX2zY9NDy7Njnu7h5ZnFBU9iZmJyxDMyM7s8h67woJYjMU8Q/ZQXeQaGE7MH
PR3D0yMzI1NQ2jVzcNrTsTg6j/oZOjg570lktjM+8z/Z+xb4qKpr/b3nTOadZMiEZAgBjhYx2hTD
wxgx1UlIQoIhiSE8xGozSSZkNI9xZgIBI4xpjAEjRopI0WqkXqottZZaStHaIDRSpZRqy6UUbeq1
1EuRplwvUi+F++119iQzA1qk7e/3f3AOfOuss9/fXmvtvZlJ8Kv53ppGb627UZUtIk8LGlUDLa3+
Wo8qurvU7feorc11Hr8abPCoc0qq1FJvrac54LlBDXg8qqepxlNX56lTG7W3ap0nUOv3+sTwqI06
T9DtbQxMjp/pbvTW+L2iEbfa1IIa0ZC7OYBq/N56td7d5G1cpi71BhvUQGtNsNGj+lvQsLd5MXqF
rEFPE0o214EBf7PHH5islgTVeo872Or3BFS/B8PwBtFGbSBTDTS5QWyt24dnUaSptTHo9aHK5tYm
jx85A54gVRBQff4WTIfoLmpvbGxZqjaAXdXb5HPXBlVvsxoUZKNnKIJBNqOtlnq1xruYKtYaCnra
gijsvcszWZXDvDKgNrmbl6m1rZhTrd+Cv2aw7HdjLH5vQFDqcTeprT7RDGpcjDcB73JkD7ZgQEvE
kNwqZqBJa0tYT22D24+OefyTKz2LWxvd/mHDmhFueoYwiGvngyIxB9mTp2bfUD4t+9oo/oN+d52n
ye2/SwyGJnbYPheDdp94XdsCDpq9nsDk0tbaDHfgKsylOsvf0hJsCAZ9gRnXXFPXUhuY3BQuORkF
rgku87Us9rt9DcuucdfA2kRW5GxsrXUH6luawTpyjTQWaPX5Gr0wH5E2Wb21pRW0LVNbYUhBYbLi
tWCjFvMb9GSqdd6AD2aszarP70VqLbJ4IN2YS4+/yRsMorqaZTSqsFGCLxhPiz/8UC9ayDx37DCG
utbaYKawySUomynKhBvAJC1t8NY2RPRsKRr1Ntc2tsIDRnrf0gxzyfBepTlHRHbU8Gm91XwJBo/J
DwT93lrNKsMNkDGG67qBGMjwohU4hggofuE+dS1Lmxtb3HXR7Lk1qmBeGA6mTzy0Bn2IBXUeMUyR
p8HT6ItmFNEJBqxlFxPiJWdp8NZ4gyJKxVehy/UtwmVElyXVmWqNO4C+tjQPx4vwJGRIW/A0T17q
vcvr89R53ZNb/IuvEdo1yPllGVmuwvSSWZAjiGrOHwrPF8LelDlKRY63BM13tmBMgho4VCPCG9Ed
HSwFlVHhMj6+QkxOgDwI4wYFHpSCYYOZuky13o/QJ1wE3rgYYxYcgyvMKIqrLTUIec2CFDeF67Cd
XfgoRIfcgUBLrdct7AN+hrjVHHRrUdXbCGYyRI1Ro1Xnynj91lXUozoKido8nDcfBVvxOsLcMqW5
id6Hkxu9sFOtbVGXX1uv0AI5kRhhpgjo3nohPUSIrxUDCjSQw6LqmlbhvAHxUloJRngNBh7wiDjd
4vNqYfUTu6o5PJrUnEYyTZ1Y2tDS9CljFG7Q6m9GZzxUQV0LAin15U5PbTBsYCN2DOOv85LjzdBM
HGFsiSdi2W1uCQqX0SK6V7qxZikyKdAgFoUaT5TnuiMG6hfNB4IwJi+maHj5+TQChL8VF6pzy4uq
FuRVFqolc9WKyvL5JQWFBeqVeXOhX5mpLiipKi6fV6UiR2VeWdWtanmRmld2q3pzSVlBplq4sKKy
cO5ctbxSLZlTUVpSiHclZTNL5xWUlM1S81GurByrewk8EZVWlauiQVlVSeFcUdmcwsqZxVDz8ktK
S6puzVSLSqrKRJ1FqDRPrcirrCqZOa80r1KtmFdZUT63EM0XoNqykrKiSrRSOKewrArrbhneqYXz
oahzi/NKS6mpvHnofSX1b2Z5xa2VJbOKq9Ti8tKCQrzML0TP8vJLC7WmMKiZpXklczLVgrw5ebMK
qVQ5aqmkbLJ3C4oL6RXay8OfmVUl5WViGDPLy6oqoWZilJVVw0UXlMwtzFTzKkvmCkKKKstRvaAT
JcqpEpQrK9RqEVSrUTOCLEKfN7dwpC8FhXmlqGuuKByZeXL8pQ8HLn048Bm4vfThwL/uwwEL/b30
AcH/nR8QaLN36UOCSx8SXPqQ4NKHBLHR/NIHBdEfFITZufRhwaUPCy59WPB/3IcF8E3tZw8YO+tk
Xex8l05+Q5/xDPydyKL/v8dzL71+os3GkUdXeqH54+NFfsV3ofkTE0V+/boLzW+3i/xx2y80/6hR
Ir/h8IXmdziQX6/8lYmfWNBTfvFTFzMJR4HmJJbGnAhk6Ww6mwT6r8TEZLLbsAA3YBFpZbmsA9P3
MILWE5ie59gito3dwXYhlO9HjrcRVI+y5ews13EbT+Sp3M4n8jR+DR/Pc3kGn8UreBVfxN38dt7M
vfwe3shX8xb+GG/lz/Al/Lv8Xr6Dr+I/5Q/yN3kP/x3v5Uf5Rv7f/Ac6zvt1Nr5Tl8oHdBn8Nd00
ZbbOpczRzVHm6RYpC3Q1ykJdk3KbLqD4dfcoK3T3KSt1vcpjuqeUx3XfVLboXlGO6d5QPtAdVI7r
/qD8WXdCGdKdVf6i2JQTyhjlI2WSckq5RvmrkoP5zYvmSCm8SI6eAUffA0evgKM3wNFB5PgDODrB
lnMjOEoGRxPA0RfAUQ44KgJHt4CjL4OjRnC0HBw9gKf14OgZcLQVHP0YHO0BR2+Bo0Fw9AE4OsU3
6hRwZAdHY8HRJHB0HTjKB0fl4Oh2cHQXOAqAoxXgqBMc9YCjteBoEzjaCo52gKO3wNEgOPoAHH2s
/FkxKkNKMji6DBxNBkc3gKNCcFQOTm6N5sjwZARHqeDoCnA0DRzlgaNycHQ7OLoLHC0DRw+Ao0fB
0TfA0Q5wtAccHQBH74GjE6wB1QV5Aji6AhxNA0c3gaMycLQIHHnBUSs46oT2VXC0CW9eAEc7wdF+
pPwOHJ0AR2f4Kp2FP6gbw3tgL7266eDIBY7KwNEicFQPjpaBo/vB0Tpw9A1wtBUcvQSOXgNH+8DR
v4Ojt8HRn5XHFK48rliULcoVyjFlmvKBkqccV8rB0e3g6C5wtAwcPQCOHgVHT4Gj58DR96M5stwS
wdEYcJQBjq4DR0XgaB44EseuADjqAEePgKM+8X+9gaM94Oj34GgIHJ1ldeCmgY8DR5ngqBAcVYGj
anDkA0ft4KgHHG0AR8+Cox+Co9fA0a/B0RFwdJK36gx8CXi5V3cFOJoCjlzgqBwc3QaOFoOjVnB0
Hzh6CBz1gaMt4OglcPQGOPotOHoPHA2Bo48Uv8KUFYpBWQkfekzJBEfXgqNKcOQGRz5wtBIcrQFH
XwdHW8DRS+DodXB0ABy9C46OR3OUcFMER2PB0efB0Q3g6GZwdBs4ugscdYGjp8HR98DRTnD0S6Qe
Ywu4kS3iqewODib5deBoFjiqAUf3gqOHwNFGcPRtcLQdHP0MHB0AR38ERx/x23Um7kVsadRdxVt0
M8DRzeCoGhw1gaPl4Gg1ONoIjr4Jjl4ER7vA0X5w9DY4OgGOziqzlURljqIq85QpygJlhrJQmaXc
ppSBowXg6HYwcTc4uh8crQET3wFHPwZHPwdHb4OjD8DR35S/6OOVE/pxykf6Lyin9Ncrf9Uj9uhv
ieYoqTeCo3HgaDI4uhkcNYCjZeBoNTj6JjjaDY5+DY6OgKOP2M08GRxNAUf54OjL4MgHju4DR0+C
o5fA0UFwdAQcneJpsJHxOifPQCyp0OXwRboScHQbOGoCRx3gaB042gyOEI90b4Cj34Cjo+Dof3iv
YuYblVT+A+VK3q9cy3cqpXxAqeWvYfyzMfY5Sh84gq8pL4Oj18HRL8HRb8HR78HRSeUxvVV5XD9a
2aLPVo7pZykf6Bcqx/Ve5c/65cqQ/kFw9Cw4+hE4gh3pYUfiJwr1x8X6bzLij92ekVHQ3tFhiuMm
42Bv71B3d/eQUAy+7hCubp/JwE2moe5OXEjRI2UoFMKfUJQSomw5BaHQE50FOaSgwGlRysS5SR+S
l0lhJr2qXf3UTndvX39fb2+3ycRNll27/g3X175GFbR10tVG2ahjogLRUVJ6u7upB9W9IZdq7602
xTGT4ZSsO9wDrQIrM1k71U51tmu26xbcakgNUfbu7ooKkd0Qxw3GIVNbdze1ZsSgukUbBj03xPlE
x3303iSyIBPl93WfCoXaTHqMKMs15BIXMhkMbb291SGfRiNqemGPKKKxwDQWLMpZk6KyYR7EMEIh
QURfbxRdBhM3WLb9bBUualKrS7aOS/TKYNT6StwYjFoHTSaDwg36Qa0WjMLgC/Vn2QeNembUa53N
ompE7g0NhjhmiNPIMJiZwdwd6g7NQ5i9HLeWhpSKbtNINox1pKMsREMYtNurXS7mUnSMKy5XyMC5
QQmJ7VSI41JCSDCJBK5ggzVo0aECaHS5XKSKB3GFQorCTXF9fX1mMzdZx7PLWFlobWhT6JnQ48wF
N6XpyyqmoZwihQghSqBU9xG14RSTya4OZzP5TCaZLSuroqL3lN2u2Y6w6XBKjotMwKenLve7XHph
uYOqa1B7cGHaPtmBYH1G4QyhkHSGf50DGYcdSBC1M7QTJG0KrcMtJtFk5CZzTkEHLtQ67Dv/gCPZ
LtSRzHHcbAxFepJB8yRKMA27kkio7h0SCXpmhiudz5fClX2CM+lHnMms52Y4k/QmM+fmYe7+IXcS
keCF/hh3Iud3nd+fDJ/iT4YRfzKE/SmyqyxEw6juvQCPMo94lFWHKsIeBU8iPexSmk+ZhU9ZLNxk
m8DUUJlrLe71rgfRpIvdyMgoRrwKyohXQRnxKkoJe5WmSK8SFQx7FZQRrxI+Ib0qTscs5FWuOIVZ
9P0Y/6B8wm02M7PZxJJxC8Ly2EqaarOBm02i+CnY4imzEVpuPo00P1do5lOdws47kCas5VRI86wR
7RTVInKKcms6OmQ5UeiMgGhrEeYYZ5fXILXeqTlbd6fZws22flxPu54mDte6enCbTdxsyc2/T1yo
XBShzg53n7RuBAPqlFhjiTazkZmNZ8JtDXeKvNZs5eZ44XSrpdtNCQm3oyIdBQUZGaKIMY4bxSS0
wfgsBm4xocHtu9HY7u0iSVvNu32UpNfrgz1I6gkaDdwoltnToVC7Rc8sccPO50JOo7FdzFUIGdqi
6kTviSjpgCGbctY84oHwQUsctwhvlWxZOLeM0BoymrnR9n22lwKUdlNHZN3hTnVqzcr3u7cLVxeq
7DtGYdRzo/TJkHgW8aVaTJWYuPBIsqg+qg4DFjQJh4PHGS3MaC1wFbiuDol7FPaHWjISKyq6LRFZ
4Z0WrrPEDXtniEYoPCBLFQPHKqHTCxczcm7EUIWDhnAM1+FZr8PoXeSjXB83GK9wS5wa4aQqvREP
2oUkvZ5bDL24rGLuE0OYFnWWukpdq651PUSuehMjA4Krar4qzUk6K2nSWdVwGrxVuOuwphkejNLo
zMgoLu4+bTKFPQUOa5K1wGOHXdaq11xWz6xxg6hrSD5V2wctZmaBy4447Uq4LUVnI7eYyeqFc562
mKDemKeNPe9GoVpOd5C/3IdUYWWnw556mkgedtwQZaayD993nywryp2l0jFGRuZsH/ZeqrkzvFR2
WqzcEt9f3V+NYNj3iPoIfGu1KnzMYuYW642y7+ErD5GRKhDj0Jx5eFjw5s7ODmkOwvwEcxYjs5iG
3dk+3FMtLIjGEzrV8Do64tJUbNil7dIR9O0wXKuBW4X/RTq1UTo1penP79VWMUMwn2G3NiJthXCt
EDYt7dHV/l2/tsZxq/DrsGNbObdGcP4v8mwx1DYKlEP/Cs+2cp017Nli6DRI4SAX5tvWCN9OULg1
wreFT9OrEeeW3m0l77bZYAiJ/Vmqy17UuwovHrF/Ve3pd7FqNiFEBpdTAN8WY9VcQ56IBH1xOotJ
HXZxmarX05J8elhtA5cyeDuHvZzUdlQakZrrkjbQZlSYTS8rxmnBBv+2o9tD4WcRYK0WZrXYcJgW
92W4XaGVIdTgCrmsRm6VjkEObzVBH+/WKHG5xwvdcqpLc/mOrlNkgcLlpc+P6AQhq5lbrRNYdcjF
MDnsYa2eUHVoAqOkEeM7G2GIsYZJbmAfCQfUy47h1bzDGs+tif3OfmdfRl9Gb3FvsQij95vuN3WY
qJV0VhsVE/KgpzM5VtpyUCthXQsKHTSWtk70N8skmLYamTUiLNhjBhAZbqhD4r+pL7Rrd4boWZ/d
ZXdRLR0iTGi1yLMywgTcwGbkNrPm0GL3sHt71FGEUnW4ZhSJ1KIZ8tAhQgVS4zDDOSOxQsylaSRY
dLTHVN7RocXcYV7ilbOWyHih9tsM3GaKCBidNs5tkRMTMlm5KeFH/QNqZ8RNp5ZwI1FHGOtICsUN
0sOjwcDoICMDR0juTEVQRkxGiDZIb3K5cqhWrQHQgJOcRik4jTrkhOOHdtISEQMBxBqZHc5h4zqb
YXhEoIOG7euGe8XGEBPXmeJC2g4+IojYwkEkLm4wUeE2EUTCUQRPKr2jp3AUoTBiM4owEi9sxdjv
zFLts4qL98B8u3u7H+ldU60FErLK9MtFEBEjP0O6xmeYUqs5q6JXGqWW3tYJMvUimIzoiCY6HaxY
eLQtOXliQUHnWQyR0rVwoqN0oWvxhOpHQIkfCSg83jAcULRnEVBsVmazJrAENpbuKaEpoer+lVig
xRptM3Gb5fTAwMDu0wO7du0aOG0z48UE5gtVs/6IuxpvJjCbhdtsZ9guHIT7I66doV2hM4ws+IzQ
T9PbMyMvzmj5qPiEkM+l1f2aLF7d7+ufEKLEkTrPRjbQb9PBCqJewJ8MzuFrg48Gsmtg796DQwcP
7h0Y2GVL4Db7YPpg+lDu/syDjQcb95Tu3bu757WeXbZdNpuV2+InsLslC+G7uv/ufoxS44To0BoT
nJxmA2wX3QNMPGvazhCNMre+v3+wLT3BYNjbZjMxm/nsSN+cMSMbudyhm5gtkdtG7TTsNOzqqu2p
7anfW783++D0hbltzixnls1y1mZ2h9yhaUzc43Hbhm86ybQPGAwrBgb2LYk38XiLqPTwkV3iOnJY
O8TVU0v1uZSu4LphMaUvvkGcp9DxgQHMTk1uvAEWk1tdXX2qWl42kb4SpjHQ3r8CJVbENrFrV7yO
x+v7+xkbHpJdfzY+LiuLsayRazDeyOPNInUAszN0cO/eAVkw4jLbuDnx8OAfswaibjr0DbenHQHr
6bk+1xaRduSwmCfxYnh8GCvtsg8OhpsQh8S23WKibD1tYitiGBluDtUt2wE54pgs/sGnlok7G3c6
bnMC/ggDqnUu3lC3YfoLuUPOamc1dudm0676+lxnbn39Ltv5yzpxZ7F4nS4+wpLBHLHT1mMwGGw5
YAvMxSlcF4c+9YewoJjjBMFMcCxWF2hIjteSuZ7HGYbswtmzxIuwQ1VXZ9FLepKXSI/DJJv2iisB
3jHKOOjMyXIubmw8Bv/Ye3Dvbw7u85Gru+COwgnGTxPUnBZwll5I7sP02yw5bQfDZq7laB8A7xiK
M6t65IUh14C3A+3kSAmw4hRwMonVsyK40dmQgYmbcq8QbbXL3NQFdLyfnLE+F9ukhDjfCzQcRLgE
w6AYV/9Q+BljHSSqwp8/Z+Cvrq6xebF8nhzQnueL5zy/uyZTzfM3NWeqM5f5GzPVWZ6Wuwj9QL8H
z+KnPTLVUnew+bPlph5YlPTUzczoRkmW6UZJPr4WJblrMcrwwcUow481oIxObUQZXRGMRF+UV6my
2XNKb1VZcG5ZgcqenFcJHGDs7Fkc/4yI4J/HHqaU3cLmsrvZg+xr7En2EtLfZO+wo+zPbIhzbqDc
STgyprNMnGfnsCr6EmUP28ieYi+z19hb7HfsT1zHjTKnmY1jX8DZt4zNo99f9hB7nPWxH7M97Fds
kB3D6mminKOYBdM3GRs28fUj8RWtNewJ9jT7Gfs1+z37AAZppnwOZmUT2DUsn75GtIB5WSt7mH2d
bWKvsNfZAfYuO86xaaDPjkR+G0qI31u1kN3OluCA28u2sL+wv3IrszNdfvlclbnmVuaLL1uJ3KPB
bzzwMnYdK2RfZnexNnYfW8s2s+fZD7Cy7GUH2Xvsv9j/8HiZX/ymw2QmfldWAbuD3cmWYr/7CPs3
9h32IvsJe4P9O/sPdoJ9zG0yvw7rZQqO2jkw0Wr6imwH+yr7Jvsu28Z2sp+z37A/sA/ZaZ4wPALO
Pjf8PJopLJGlsonsejaLid8qtpx9ha1jz7IX2A/Zq2wfO8SOsP9mf+OJ4JOXLMCcO6mknl2BINHM
viG1SWwKa2HPoC9KSUVFMZtdWT5HZTVVlTerbAPlSUUuO30PYCqbwYrZrayG3cM6WTd7lD3Hvse2
Y5X6Bfst+yM7yc5wO5UxwxtuYCVsEcJTO7ufreej6L1T/I5JNoZdhcUml81mt7E6MH4v62Kr2GPs
W2wr+xHbzfazw+x99hE7y5NkDwz0XYSr2XT2RXYz+xLzsBXsAbYaPfw2+z7bwX7KfsneZv/JTnHG
HXxu7dRArfFDwtMCTXpCG2EyYTrhxFp3Y9CUSVhH2EP4IuFhgWY7YRoh5TdPJswhzCcsrXUHPOb5
hF8irCFsIGwmDBIuJwzV1jb5zF2EGwg3EW4h3Ea4h/AA4XuEJwhPCbQYCLMJ6wmDhB2EvXWN3sWW
Jwg3E75AuINwN+E+wl8RHiIcJDxS19zSZDlGeILwFOEZgVY9oYXQTphCmF7vbXZbLyfMIJxMOJ1w
Rr3fXWt1Ec4mrCK8g7CB0E/YTthF2Ott9gatGwn7CDcTbiHc6g20NFq3E76CjrutuwlPCrRlEC4i
7CGkPDbKY3udcD/hgcbm1ibbYcJ3Cd8nPE74IeHHAuMZoYHQ1thS2xifROgkHE84kfBqwqmEOYQu
wiLCUsLKJk+dN34h4R2E9YSNhH404o9vI1xB2Em4mrCXcD3hE4SbCJ9tEX17nvBFwh2E/YQDhHsJ
3yQ8SPhOi7+uOf49wqOEQz7x/iThaYEJOkITYQJhMmEaoUo4iTCTcCphDuGNhAX+2sZgwmzCDsJv
Eb5J+LEfk5E4mfBGwjLCOwibCVcQdgbgcYmrCdcSbiDsI9xMuIXwxYC3uT5xB2E/4QDhXsI3CQ8S
vkP4XqCp1pd4lPBDwjMC7SbCJMJ0wkmBQNYUexZhNmEuYT5hMWEF4ULCasIGQh9hG3CqPUTYRdhD
uJZwA+GThJsJnyfcRvgK4QDhPuA0+wHCw4TvEr5PeJzwQ8LTAkfpCW2EyYTphBOB00dlEuYSlhJ+
ibCRsJ2wg7CbcA3hOsKNhH3Aa0dtJtxGOEB4gPAIMHvUSWDOqDPiJyCTbIRJhE7C8YQTCa8mzCLM
DrT6Akm5hPmExYRlhFWEiwirCesDSwMNSY2E7YQ9hE8QbgnCJpNeJnyVcA/hPsJfER4iHCQ8QniM
8AThKcIzAh16QsvyrOzpDjvwWkcKMNuRDrzOcTkwx5EBvN4xGZjnmA7Md8wAznS4gAWOImChoxRY
5KhcnnVdlmMhcIrjDuBURx1wmuNO4HSHD3itYwkw29EOvM7RAcxxdAOvd6wB5jnWAfMdG4EzHX3A
AsdmYKFjC7DIsXV5Vk6WYztwiuMV4FTHbuA0x+vA6Y79wGsdB4DZjsPA6xzvAnMc7wOvdxwH5jk+
BOY7PgbOTGbAgmQDsDDZBixKTlqedX1WshM4JXk8cGryROC05KuB05OzgNcmZwOzk3OB1yXnA3OS
i4HXJ5cB85KrgPnJi4Azk6uBBcn1wMLkRmBRsn95Vl5WchtwSvIK4NTkTrEPxw4v+SJkGnYhX8Ku
8A7s86rpxwVq6Uv79fQjAl7s5e7C/qyJvvLvw47Yj93KYyiXFFEuXCKcP5z3X5HP+Yn9PV9vtb4q
GOVY7NX/sSeOfd1nQSP2tsXYBc7Gnq0UZwRRl/bm/E/n5o/D3jNO/C5ynDQ+XeM4I8S+S8HZ5As4
S1yDHe8U7F6nYf94LXbo12HXfT32sjdgD/pFnHVuwrkk7yLyX3jv9KRpzwpbj33r1z7DE8fOdwQn
nIPxF4W3fAoqODVYcaL55z9xnBQ/DSuGMRXntKU4dy3D2eYenCLuxZ5/JU5V9+Gk9BWcP+6HbT+A
U8gqnAMeJZ7+XynBcY4UOP4TMOmiMJ9wJmEBYSFFQZ38/w10URonvCoCGWEl5RI/ShLWotFyUTjq
onDcOVj2qWi/CPz/YXUwsHlsPlvAFuJsv+ifoHP2+WEU9nQZaZedo4Xfsah3CZ8JFTYacdt50U+p
9MTZxvOijl3OPncRkrMnPgV1bCK74iIkl153ftSxSezKi5AG9iDrYQ+xXvYIW/tP0Dn9S+iFoCi5
hj1MJdf9E3Qde4r1MbH2zqIfo2xlj1+ERXE25jPhP3sUnJV/KiZeFNYS1hF6COsJFxM2EHoJ7yS8
i7CRsImwmbCF0Ed4N6GfMEAYJGwlXEK4lLCNcBnhcsJ7CNsJ7yVcQbiSMER4H2EH4VcIOwnvJ+wi
fICwm3AV4WrCBwl7CB8iXEP4MGEv4SOEayOeNf4fJVxP+BjhBkJtbdaig2ZZmk9/nfBJwqcI+wif
5hm6Sl2Nzq/r0K3VbdJt1b2qe1P3ru6EolOSlMuVqUq+UqnUKH6lQ1mrbFK2Kq8qbyrvKif0Nv0M
fYO+Td+t36B/Vr9dv0d/UP++/lScKc4ZlxGXE1cctzCuy/C84RXDPsM7huOGM8YE43jjZOONxjLj
HcZm4wpT0NRpWmeuMbebeyzMYreoliyLy1Jhqbb4LOssr1oOW45ZDdYU6yRrtrXIOt9ab11i7bL2
WV+w9lsPWY9aP7ZZbGk2n+2Q7cP4hPjx8TnxxfGN8b3xffH74k8k2BJqEp5JeDFhd8I7CccTkxJn
J9YlBhM3JD6buN3utOfa59t99v32QfvQqKJR80fVj1oyqmvU+lEvjOoftT8pPakqqSNpR9LrSYeS
jiZ97LA40hxbHC8nlyXfkdyW3J18YrRtdProzNG5o4Ojt4weGH1g9JHRJ1MMKSkpk1KyU4pS5qfU
pyxJ6UpZn7I5ZVvKQMqBlCMpJ1MNqSmpk1KzU4tS56fWpy5J7Updn7o5dVvqQOqB1COpJ50GZ4pz
kjPbWeSc76x3LnF2Odc7Nzu3OQecB5xHnCfHGMakjJk0JntM0Zj5Y+rHLBnTNWb9mM1jto0ZGHNg
zJExJ9MMaSlpk9Ky04rS5qfVpy1J60pbn7Y5bVvaQNqBtCNpJ8caxqaMnTQ2e2zR2Plj68cuGds1
dv3YzWO3jR0Ye2DskbEn0w3pKemT0rPTi9Lnp9enL0nvSl+fvjl9W/pA+oH0I+knxxnGpYybNC57
XNG4+ePqxy0Z1zVu/bjN47aNGxh3YNyRcSfHG8anjJ80PhtnCGFZJkY7tLHHYvST0Xq6KUY3ROh6
6LoI3cDYuOnMyCP0zx2I1iduiS5/RXt0/VcPRuufXxFd/zl6b0z+rX9Hfzdaz8yJ0bs+g47+T90W
nT7t+Wj9hkkxekaEjn3LDVfHpNeRrsOuNkkbYe6gJr/ooxQ9feozHisvvb1R1eRNd2rS9aIm8w3n
yz1ztpQhKbdJ+WF0Lwqujh5lQU+0Xlwco6+OLl+8PVqf/Wy0fvPaGH1dtF5qiNFjrLDUEqPbYnTR
fz7Sv9JFMXoN6THslNZL+ayUh6X8mHKPw5m9GOfKhdgVN2D9asMa0411YANitfjUbDvrZ3vYfnaQ
DbL32RB9kmTidu7kco5KD2pyTqcmy6ZK+b4my/s0WXG5lL/S5C1Sv8Uvpcx3yxlNVsr+V67Q5Fwm
ZZmU7VJ+S5NVX5JyiybnWaRskPKYJue3aXKBXsrtmlzYrMlbr5ZS9n/RM9GzcFsM67fNj9FrYvSu
GP2FCB31314cnX77ihh9TbTeGNN+4+lovXlJjP5EhI7+Nz9DupNlsxtZEU6A83EmqscuZgl2Gl3Y
DazHii0+z93GXmEDbB87wN5hR9hxrbfNcraaT2qyZYMmfblSvqvJu9Ok9Em5R5N+Oev+fCmlz/r7
NRnQSSlnIVAppWwn8I4mg9I6gnLWgnIWW2X5VtlOq+xv69po1lsPRbPUeor0ZDb5AnnRapGjXVIj
5Q5NLp0h5VpNtsmo1ybjWdtRTS6TLCx7VZPLJWvLN0p5QpP3yFHc87om22XEa9+kyXvlaO9dLqXm
2xHxdkWxlC9Gj3ulhXQrS8dZKpNNZ7msgJWyKpyV67DLpTIrpSetHNJk6IAm71ujyY4iKaXnfkXG
3045N/fLubpfzl3XerRpHrHIB4pi9NIYvSxG90WPIUrH6tPdHZ2/W2tPoW8ipGt96Jb21C1ncpWF
8sTEzlVyflZJ/lfJ+V2tj+V3teRgdTDazlZvpXojc36syQczouPKgxUxegxLDx6I0Q9H62tiWHr4
4xj9ZIQO1h7ZxIy6qDE8ckSTa/0ROYXeEaM/GVtyreTlqxXRbXx1MLrkuqkx+oZottYdoppNcg5G
fFFLlTHn0QQp5SytH6/Jx5xSZkkpbX7DcWrFwtLY5exq+rZGPpvNKtkiJv12o1xLHpdr2uOvaPKJ
hZr8+mpNPimj1ZPSE56S/tkn8/X1xc52n4xLT9tiU56+UcqN0Zxsej6W3U1y3M+si865OfNcu94s
4/Q3n9Dks1Xn5nlW+ulzkr/naqjF4Xqf6zifL3xLrpfftmtyi+zdd8af28LzyVLWSXkOL8/v1eR3
LZ8249+VM/hduca/IHn+nkzfKr1uq4yD35dr/Q8mMqMinpIi5pxStu2XUnrhD2WE3i779SObJnfk
RHO9oyFG74wd0Q65r3mpMzrny0nn8vOynJ0fS/3He8lC4+j7ROIXzkkLfkWunq/I8f1E7oV+IvdK
P+mPjUM/kePrt0d7f7+2y4jqRb+Mbv0yjve/Fx1Xd5ZFe/POfpor83Afc4b3jlR+5ylNvirX8l29
mtxdocmfSm4H5E5uYLcmX+vW5B4XM+pj+rhHnhN+1qPJ13NieX/9kCbfSIhNeUN69Ru7KeUT+/3G
h5rcK1nfK/u9901N/lzGm5/LVffnT0opW96XEj3j+1wxej3x+gk2vk+usr+Q/vULGUv3y53PL2Ut
v3xGk28u0uRbvdGt/OpAjH46Wv91Woy+Inp2fz0Qe0Y7+LImf9MhftJopOShrOiofegOsgsjzdrI
LkJLkxH2kFz7fyst/7DcrR+Wtve23O+9k0Oee44n/C5HSrnDGZwopYzU76acL2b9h4yxf5C1/FHO
3Pvt1ONzWnlfroD/Kdf7o3JlOSp3NH+6MYIz7DT+9Gq0/l/50fqH32JGepb66cgTKOr729poLz0z
g5hNOM86dSfzs+Wsg8mV6IzcW52RO8Uz8tRzVvrN2aCU2g6VsxwptVMg50zKkJTaaYfraqTUfJMr
xVE95MqWC+whVzTP5XqblOOlXCOlxjWPq5JSi/HckCalX0ptjeXGRVJqcZabsqXcwYyGEWvk5vEx
MZGbZU5z9PrJzVv/zr6AmzUP4BadlBlSbpBSi7bcukJKLZJw21optYjI47fE9ilBspGQFc1vQjYz
GiNGk1AVk95Ieqzl8gTZ44QnpNRO5TwxRcr55y+X2C3lq1JqewNuz5WyPSqqggf7i5octTtqteBJ
0f+GxpMuj9rP8qSrI/7NTOhHYvQPY/KfiNGP/x39WIx+NEL/X/a+A8qKYnm/umvm9t2ZuT19EZZl
QQQkLDm6kkRARLJkEQUBAQFRQQmKJBEBEdCHgMRFkSQgIpJEWIlLEAHJOecMkuO/pneAvWv4+3y+
d56/8849p2prYn3VPfXV9PTMkr/pjkTcB7Pokqns+FR2kUh80QVS2RUi7jpYdLVUdmKknb5CZEtm
3BRpZyoWuX2mIZH2g7MicgvLvClF1Ub+ZD4Vuf4hnspulWJ7+j00J/L8D82L4AP20KzIeDy0INX+
81LZqbefEWlnmRlpZ4XI82flkXaW26nWl05xPsKTtWKq9VVS2XUj8WdrmcoeHWlnrxJ5/BzzIo+X
60KkHdc10s4dSGUX+aWdMl65J0baeZpr5rtn5zUi988rU9kxkXb+spF2geyRdsFgZH8qeCqVfT3S
LpQmlR2dyq4W2Z6FGqZaXz8ynoUGRNpFa0ba8Wkj7eLbIu1So3V1eM8u0yTSLpc90n7iWGT7VpyW
yk6MtCt1iLQr50xl90xlH4m0q6bqT9UWpbIvR9rV20XaNVL1z6e7prJnprLnpLKXRcb/6ZWRdu0B
kXa9mpH7N0ibyk4Vr2eDqeyUzwQoXzybFGnPH5SiaqQ9MtaP6C8844CI/s8z9ktl94m4HrSdoj/z
jIsi+gfPuCfSzjwu0s7aMtLOnifSznkmwn+ee2ZEvHi/mEj7/bhIe3Bk/uajykba4yP5gX/ZINKe
0zzS/j5yVIsv6hlpr4psT75heKS9c3ykfWhGpH16QYq6iZZcTtlfCP/lpMh4X96Qav3aVPaOVPap
SPtK2VR2KjxXNqWofGjJlX2R579yIJW9B7x3hQx4kQ2Flmy0PmozNsRUZpjWpIGAU1kmOZXkMrlI
6uqGnWbn2AV2SZaTT2i7qHccnoZ7bzUF9FEZhkhG0zm8etD7DPDdUWA6Lxfc5oqncyo6T+ljIq2v
DV473h8r7koVsHHvKYpxb9wYYTxMgRmkp8MsmE96HiTCMtJLYCWsdWoBdyo5tUlWduqQrCKPAXJF
3h/XOkmeIJ2O7JNaJ8ktwMnaRjJJ7iC5Uu4DJL+Wyf1aJ8kDpJeQfVDrJHnIX3/YX3/EX380eb1T
VftQTftQ3fPBqaGXPK2X1NRerdZnXaPPulafdb1eskEv2eQtIUze3DpmntLXE8A4ao9rFIteZLrM
hR4slj0IPVkciwPvK57Pw3usLXsF+rHX2GvQn7VnHeAD1p/1hw/ZcDYCPmLn2XkYzC6zy/Axu8Fu
wBBvQh4M5QEegGHc4Q58wsM8DMN5NI+GETwjzwgj+cP8YRjFc/PcMJoX4jVhDO/AO0Ii78w7wyLe
hXeBxbwb7w5LeG/eG5bxvrwvLOdD+BBI4p/wT2AFH8+3wkoMoYSbWAyLwW0sjxXgDlbGyozjGBzD
0OhgfMYM80XzRVbEbGG2YEXNl8yXWDGztdmaPWK+Yb7B4s2OZkf2qNnZ7MyKmxsD/VgJq47VlJ21
+tqM3XaU8yR/y3nOSeBfhZqH2vCfQz1CA/h1yWUQgzKrzIqufFg+jErmkDkwLHPJXJhG5pa58QGZ
V+bFtDK/zI/pZEFZEKNlYVkY08tishjGyHgZjxlkcVkcY2VJWRIzytKyNGaSZWQZfFCWlWUxsywv
y+NDsoKsgFlkJVkJs8rGsjFmk81lc3xYtpQtMbtsJVthDvmKfAVzytfka5hLtpftMU52lB0xt+ws
O2Me+ZZ8C/PKHrIH5pPvyHcwv3xPvocFZD/ZDwvK/rI/FpID5UAsLD+UH2IROVgOxqJyiByCxeQw
OQwfkcPlcIyXI+VIfFSOlqOxuEyQCVhCfio/xZJynByHpeR4OR5Ly4lyIj4mJ8vJWEZOkVPwcTlN
TsOycrqcjuXk1/JrLC+/kd/gE3K2nI0V5Fw5F5+U38pvsaL8Tn6HT8lEmYiV5GK5GCvLpXIpVpHL
5XKsKlfIFVhNrpKrsLr8Qf6ANeSP8kd8Wq6T67Cm/En+hLXkRrkRa8vNcjPWkVvlVqwrt8vtWE/u
lDuxvtwr9+Iz8rQ8jQ3kOXkOn5UX5AVsKC/Ki/icvCyv4PNuNjcbNnbzu/nxBbegWxCbuIXdwtjU
Leo+gs3c0u5j2MIt75bHl9wKbgVs5VZ0K2Jrt5JbCdu4Vdwq+LJbw62Bbd2abk18xa3t1sZX3bpu
XXzNre/Wx3ZuA7cBtncbug3xdfd593l8w23sNsYObhO3CXZ0m7nNsJPb3G2Ond2Wbkt8023ltsK3
3DZuG+zitnXb4tvuq+6r2NVt57bDbu7r7uvY3e3gdsAebie3E/Z033TfxHfcLm4X7OV2dbviu253
tzv2dnu6PfE9t5fbC/u4vd3e2Nft4/bBfi798H23v9sf+7tD3aH4gfuJ+wkOcEe4I3CgO9odjYPc
BDcBP3Q/dT/Fj9xx7jj8hzveHY+D3YnuRPzYnexOxiHuNHcaDnWnu9NxmDvDnYGfuDPdmTjcneXO
whHuHHcOjnTnufNwlDvfnY+j3QXuAhzjJrqJmOAucpfjWHe1uxYnKKYYTlGoEKcqIgycpoQS+KWK
UlE4XdnKxq9USIVwhnKVi1+rsArjTPWAegC/UelUOpyl0qv0OFtlUBlwjsqoMuJctUwtw3kqSSXh
t2qlWonz1Wq1Gr9Ta9QaXKDWqrW4UK1X6zFRbVAb8Hu1SW3CRWqL2oKL1Ta1DZeoHWoHLlW71C5c
pvaoPbhc7VP7MEkdUAdwhTqkDuFKdUQdwVXqmDqGq9UJdQJ/UKfUKVyjzqgz+KM6p87h2rARNnBd
OBAO4PpwMBzEn8JW2MINYSfs4MawDEvcRIAUbg6nCafBLeG04bS4NRwdjsZt4ZhwDG4Px4ZjcUc4
UzgT7gxnDmfGXeEc4Ry4O5wrnAv3hHOH8+De2IyxZXE/5femxKqX2HV2h5vJ/MhjeTYeh5XMZmZz
s6XZynzd7GB2kllkNpld5pRxMo/MJwvIQrKofEQ+KkvIUvIx+bjHyvIp2Ui+KFvIl2Rb+apsJzvI
TvJN2V32lL1lX/m+HCAHyX/Ij+VQ+YkcIUfJMXKs/Ex+LifISfILOVV+KWfImXKWnCPnyflyocfS
xE1JxFKr5Rq5Vq6XG+QmuUVukzvkHnlKnpXn5c/ykj+32xvhyKIZ63OSJmvEWhhzA7eCZX4HZeW/
JcpYjdIbUeasdWDn/xF83sx0k7DVpaprJfNKBBb1RpQ30zITy8bysCKsJCvPqrDaVHM0Y23Y66wL
60V1xmA2ko1jU9hMNp8tYavZBraDHWDH2Bl2kfZcxFay9Wwb20dLzrGrdNggxSeGZ+FxVFUU52V5
JV6TN+BNeCvejr/Je/I+fAAfDJl4Y96Sv8o78e60ZBAfxhP4RD6dz+GJPImv5Vv4Hn6En+GX+W0M
oMRozIzZMQ8Woj1vooEOpsVMtCQfVR6lsQJWw7r4PDbHttgBu2JvHIBDcDSOx2k4CxfgElyJayET
jsRxOAVn4nxasho34A48gCfwAl43uGEZaYxYI5uRxyhilDTKG1WM2kZDo4nR0mgb9SYgxapD1Fta
d4zqonWnqLe17hzVjXQH+qu71h2iemjdMaqn1p2i3tG6c9S7pDvSdr217hD1ntYdo/po3Smqr9ad
o94n3Ym26691h6gPtO4YNUDrTlEDte4c9SHpzrTdR1p3iPqH1h2jBmvdKepjrTtHdQVOa3uR7BjV
j2SnqEEkO0cN1f6/ETXMx/eJj2+4j2+Ej2+kj2+Uj2u0j2uMj2usj+tTH9dnPq5xPq7PfVwTfFwT
fVyTfFyTfVxf+Lim+rim+bi+9HFN93F95eMaQijeiErQuMZrXFM0rq99XDN9XN/4uGb5uGb7uOb6
uOb57fatj2++j+87H98CH99CH1+ij+t7H9diH9cSH9dSH9cyH9dyH9cKH9dKH9cqH9dqH9cPPq4Z
Gtcc3WqLNK4kjetHH9daH9c6H9d6H9dPPq6NPq5NPq7NPq4tPq6tPq7tPq4dPq6dfrvt8vHt9vHt
8fHt9fHt8/Ht93Ed9HEd8nEd9nEd8XEd9XGt0bg2aFzbdKsd0LiO+7hO+LhO+rhO+bhO+7jO+rjO
+bjO+7gu+Lh+9nFd8nFd9nFd8XFd9XFd83Hd8HHd9HHd8nHd9tvtTjI+77+rePgslozP4sn4LPTx
HdO4zmhcFzWu616rUY5tALnZBj6W8tPT2BJfwjb4Mr6BHbEzvoXdkOo+7I8fULYaSPdLB/AgHsLD
eASP4jE8TpnpJJ7C03gGz+I5PE956me8iJdC3hOb3Gw9T8CqWINyXgtsha3xdcp8nfBNyn7dsQf2
xHewF76LoyjXfUcZcCEm4ve4CBdT5luKy3A5JuEKyoqrKA/+gGvwx9Aj+j6/iMcLdNZLAPpONQbu
vgkGMEGPAbT1tjAyG7n8LTzGjPO3mEjrkHJwWwAjrfEgbRdnxIGdYg/vHHEpzuG9peJS5n3AMI2A
IYygEUWZ2DYcI2RIwzWU4Y1XGB4mOp23DzceM8qAY5QzyoGkdcUhA07EyZTpv/o1XL8WwQzf0X4C
J+AEOuYknETeTMWpwHE6UoahiC2lMx7AkyAzzM8wn2LAIR5iaPtJtN30X43or7Qd7RUgzybSOSbj
ZO/pIE6jc3yFlL3I0x/pHB4e/fz8zjYdkwM6JvdjNJ+2ohiZ7fjsX7z1l/z+zN13QAbDxzAEhsIw
+ES//zkSRsFoGAMJ+u2Wz2AcVW3jqQUnwiSYDF/AFJgK0+BLmA5fwQz4GmbCNzALZsMcmAvz4FuY
D9/BAlgIifA9LILFsASWwjJYDkmwAlbCKlgNP8Aa+BHWwjpYDz/BBtgIm2AzbIGtsA22ww7YCbtg
N+yBvbAP9sMBOAiH4DAcgaNwDI7DCTgJp+A0nPG+DQTn4QL8DBfhElyGK3AVrsF1uAE34RbchjvU
6RivxWvzOrwur8fr82eonniWN+TP8ed5I6ojXqDqoilvxl/kzXkLqipeolqjNW/DX+Zt+StUY7xG
lUd7/infxrfzHXwn38V3U3Wxl+/j+/kBfpAf4oep1jjKj/Hj/AQ/yU+hxU/zM2jzs/wcP88v8J/5
RX6JapEr/Cq/xq/zG/wmv8Vv8zuUABhyRKpITKpTBAYxCmthbayj65FG2ASb4ivYniqS97AP9sWP
cQTVJTPwa/yGKpN5+C2uxXW4Hn+iamQjbsLNuAW34jbcTrXJTtyFu3EP7sV9uN8oZZQ2NhgbjU3G
ZmOLsdXYZmw3dhg7jV3GbmOPsdfYZ+w3DhgHjUPGYeOIcdQ4Zhw3ThgnjVPGaeOMcdY4Z5w3Lhg/
GxeNS8Zl44px1bhmXDduGDeNW8Zt444ZMtOIcqK8eEJUEE+KiuIpUUlUFlVEVVFNVBc1xNOipqgl
aos6oq6oJ+qLZ0QD8axoKJ4Tz4tGorF4QTQRTUUz8SL9WtDvJfq1Fm3Ey6KteEW8Kl4T7UR78bp4
Q3QQHUUn0Vm8Kd4SXejXVXQT3UUP0VO8I3qJd0Vv8Z7oI/qKfuJ90V98IAaIgWKQ+FB8JP4hBouP
xRAxVAwTn4jhYoQYKUaJ0WKMSBBjxafiMzFOfC7Gi6limvhSTBdfiRniazFTfCNmidlijpgr5olv
xXzxnVggFopE8b1YJBaLJWKpWCaWiySxQqwUq8Rq8YNYI34Ua8U6sV78JDaIjWKT2Cy2iK1im9gu
doidYpfYLfaIvWKf2C8OiIPikDgsjoij4pg4Lk6Ik+KUOC3OiLPinDgvLoir4pq4Lm6Im+KWuC3u
BCHIxAQxUUwSk8UXYor4WVwUl8RlccV603rL6mK9bXW1ulndrR5WT+sdq5f1rtXbes/qY79td7W7
2d3tHnZP+x27l/2u3dvuY/e1+9nv2/3tD+wB9kB7kP2h/ZE90h5lj7bH2An2WPtT+zN7nP25Pd6e
YE+0J9mT7S/sKfZU+0t7uv2VPcP+2p5pf2PPsmfb39uL7MX2EnupvcxebifZq+0f7B/ttfY6e739
k73B3mhvsjfbW+xt9n77oH3YPmoft0/aZ+3z9s/2RfuSfdm+Yl+1r9nX7Rv2Tfu2fccBhzncQcdw
TCfgHHQOOYedI85R55hz3DnhnHROOaedM85Z55xz3rng/OxcdC45l50rzlXnmnPdueHcdG45t507
IQixEA9hyAiZoUBIhIKhqJAVskNOKBSSITekQuFQmtADobShdKHoUPpQTChDKDaUMZQp9GAoc+ih
UJZQ1lC20MOh7KEcoZyhUaHRoTGhhNDY0Kehz0LjQp+HxocmhCaGJoUmZ2wF3vuYejxWj4v24GM5
5VA92vkZVsGqsBmrYw3Yig3xOdiOjfEF2Kk5bze2w3awh7jqHdiLg3EwHMThOBwOEQuPgsOab45o
vjmq+eaY5pvjOAfnwgmd+08ZJYySDPSoKTct02KFTGUqVliPixYJ7A8cYcdEIVGMndFjpD9bfa1R
nFsTrO95emuVdZUX0SOlzfQY6URvJI3P0iweBQWI2+OhLFSA+v6MFAZR+h6tFK/IK/OnrY+tuZY3
d9ObnVSRIlBJ/2M9b2ZJfQhSJdMYmtNe7fxxfO9dPYQ3oTvxEpLdj7gIiZMGw3D7PeBylT1NyxUk
t9orSW63V5Hcaa/Ry7eSXGxv13InyR/s3SR/tPeSXGef9raR6bx9ZbS3r0yv972ll0eRXC4tkiuk
rZe4eonSS8J6SYxekkEvifWWEI9O4Rv+TTwayaL/tzn0P8OiHk/+UW78d/JiGtFctBStxNvEMh47
Pkm8WE0zVi1in0GaCxsQD3oMmMx/Lf4g83X9/3DeLxlvBHHdfZZLySD/bYx3j9GI+4YTR6dkvnJU
YXj1RXJ14dUWNam6uObXFjeosniWqooEXVeMpariOvXa+tRTX/D65V1+5K9EcqOjnLCTxnnASeuk
c6Kd9E6Mk8GJdTI6mZwHnczOQ04WJ6uTzXnYye7kcHI6uZw4J7eT51cZ9b1f51QZJS1p/yFmnfZL
bpWuVDL8C4ZdYa+0V2meXfOrTLuVuHa7vdPebe+9y7kyWqbXvHv6N5n31i+5V8bIDDL2TzFwBP86
t/4KBlZLf4+DiYGfZpylo1uhWBYHab3/iwkP62ehcawxawF52UvsJSjKWrPWUIy9zF6BR9hrrAsU
Z13ZUKjARrIx0JjNZuvAe4+6A3TjnXg36Ml78HegH3+X94UP+Pt8IHzEP+SDYah+qjmCD+OU73kC
T4AEdDANjMW0mBYmYjTmgUmYDwvCAiyMFWCRZvVNmtU363u0LcY4Yx2cMMNmmMWYl83LLIN51bzK
Ys3r5nWWMUABY5kC7wcGsgcDHwY+ZtkCQwPDWa7AyMAYljcwNjCFFQxMC8xipQJzAkmsQmBlYD2r
F9gS2MIaB7YHdrIXArsDe1kz4v9brEXgDvF/LxEvSrF54jHxOEsM5g7mYYuD+YIF2dJg4WBhtiIY
H4xnK4MlgiXYqmCZYBm2Olg2WJb9ECwfLM/WBCsGK7Ifg5WDldnaYLVgNbYuWDdYl60PPhN8hv0U
bBhsyDYEXwi+yDYGWwdbs21RdFPOtlvNrBfZDquF1YrtstpYHdg+q5PViZ2kumEUO0W1w/fsknXO
uspu29x+jgu7kd2FN3XGOgd4j1DVUFW+NDQwNJIv0/MlOd15Ttcj7I1YS3/JnBRLvHGFANVhcXpG
uD9jmuVlBVhx9hSryobT9hPo50m6Z9d/T9fWQt9aSNZu+nHi2qZmrJnRzGQ+aGY2HzKzmFnNbObD
ZnYzh5nTzGXGmbnNPGZeM5+Z3yxgFjQLmYXNImZRtpFtYpvZFraVbWPb2Q62k+1iu9ketpftY/vZ
AXaQHWKH2RF2lB1jx9kJdpKdMtAw8DJewat4Da/jDbyJt/A23vlXlhlgMMObY9uUarIwxSUGMumv
cOSDglCSYlNG/8vgqvCM/pKKV6W10l+y8L4d1IOuI5cpuo4yszi6jhpSdFuztnS1dGSdWDf2PvuA
DWAf0RUzmy1ii1kSW8HW6BGkPzhu9EdHrbxRG6PcvRGjj/wRo0kkH+OFeTyvwKtQffIMVR8vW/2s
963+1gBroDXI+tD6yJpoTbK+sKZYU61p1hZrq7Xd2mHttHZZe6191n7rgHXQz+L3c7iXo+9maC+j
3s2nXh69f+dyWs9xKcWfv+dXou/XZJJ1tV8lyLOa2rOG5Fv73/VtuvWVNcOaaX1jzbJmW3MifD1q
HbOOWyetU9Zp64x19nc9TmaUlHySEkNyvk+R7TWKyryN/wyrpI8FqD7lEKAavz2Ad78A5b27Sqjl
zayAOvbbzpOwlljtQTaCtitAaAvTPU88jwdGqEvQMUvz0oCEvwIY1DpVwKRI1KQj1ua1QVBEnoEg
RaUh3Uc04o3Aovi0AJtqxpfBoWqxPYSsZ61nQdKdbHdw6V5lMChriDUKMtEdyxzIbs2zvod4um85
C2Ws89ZVaEF83BdeIeb9CLoQ006DXsSjs2Eo8eZ2GEOttxvmUQvuhW+JDffDfGrLg/AdtedhWEBt
ehQWUrseh0Rq25PwPTHkaVhELHkWFhNTnoclxJa3YClxYwDWUr0QA1uoRsgKe6guyANHKBY2nCGm
DsN54stYqqbv9ouSfr/4X0T/9Yh6kSxP8UnrP2n9Qs8uw/9F9l+O7N2Ylr/XW/8X2b+uz8bdy6tT
vOccenQoOaJZdSwLeUut0dZ4WrrIWglR1jXb2yP1U5J/dm9vr0Iprpcp91r1nznK3f0L3fPinz8K
pzwY+2fqIm9WxZ+pRGg/h3yMhuHgHQNpz5EuQFnYAQfghP42PmcWS0NH/eNzGFaytYRgB3l7hJ1i
FxhVrNzgFlc8mmfy5nXwArwYL8nL8oq8GvXyBrwxb87b8HZ0F9GV9+L9+CDIzdPoOSB5eBHasryu
XRryZrTV67wLbdOfD+Yj+Tg+hc/k83giX8ZX8/V8C9/FD/Bj/Ay/yK8jYMC7z8CY5LkNdL3tYnk0
Rpfl17ohK651I1ZC68aspNYvsFJaN2GltW7KHtO6GSuj9Yvsca2bs7Jat2DltG7JKmjdmlXUui2r
qvVr7Onk2JrpPW3MMWO0nmtm8LS8EbQ9bT4QdDwdGB8Mab0wKLVODLpa3woqrW8Hw1rfCabxNN2B
PKD1425yG7ZhucHrDXlJxrF8JBuyArryL0iyMaP+RxgLk2zCipBsyoqSbMaKkXyRPUKyOYsn2YI9
SrIlK+/N1GFPkHyZPUmyLXuK5GusEsl2rDLJ9qwKyddZNZIjWXWSo1kNkqPMtMAJbzqSc01vpPFG
kAMnpHRlEE6D5MKgSTIxGCB5KyhI3g4GSd4JRgEnbHTvEnycTSFkIwnNVK0bsWlaN2Zfav0Cm651
E/aV1s3YDK1fZF9r3ZTN1Lo5+0brFmyW1i2DD3qa/MnsafLoIa0XBrNonRjMqvWtYDatbwcf1vpO
MLunybscWj/OEnSsx+oof6qj/JmO8jgd5c91fMfr+E7QEZ+oozxJR3myjvIXXuyCaXV00unoROvo
pNfRidHRyaCjE6ujk1FHJ5MXHRd0tvFmpHvvE+YE741Wg7JBOvLmI7rCvdzkzS7L7M8yy8aida9I
r1szRrdaBi1b6bYe5v0NTN83ptHvQ/PY52Jb6Hdc7x4rU2x7Wtoo9nWS1WLfIFk7tiPJurEdvOV0
hBh4n9Vjz7BnWQNWn7WyGhBTNUx+8sI78u50pQ/FkfgFzpQ35S15W96hnDjGSrDGWp9an1njrM+t
8ZQfF1tLrKXWMmu5lWStsFbKK5JLlIY0ZUAKGbSuWdetG9ZN65Z127pjg83sf9iD7Y/tIfZQe5j9
iT3cHmHPsefa8+xv7fn2d/YCe6GdaO+wd9l77H32AfuQfcQ+Zp+wT9ln7HP2BUc4QSfKsRzbcZyQ
Ix3Xyevkc/I7BZyCTiGnsFPEKeoUcx5x4p1HneJOCaekU8op7TzmlHEed8o65ZzyzhNOBedJ6ciQ
lDKNfECmlVflNXldZpSZ5IMU0Zx6xAX0KItJdxZVie3b8LbE8B14B2L1brwbhPSMcKnHTlw9IqL0
s40wfo1fQ5rAV4EZ8EBgbmAupAtcCVyBaG+cANJ74wSQxdpjHYbc3mgBFLb7Ec+XtL8khn/C3k4M
X83eae+E6prna2ief1rzfE3N87U0z9fWPF9H83xdzfP1NM/X1zz/jOb5BvZtYvhnHUWs3kyzejfN
6j1lOmL1dwnnfGj4R1r0z7Xgv6Wd7raQpaMJOppROo5pdBwz6jhm18jza+TxGnktjbyurmeeSR5v
MS0zpN8uqQKrSJaHzCn7f+pe/Nv9MbnveNcu9ZQqvGryUwNq4Xt359Yh63DqUcz7I5jUGtHe0x3t
k23Kez7dfe/EoF7XjXrbEH8bx3RT+B0DUfev4bvXqfdsi/pwLaoE6rC6Xl+knniFti4E6f7oUwW1
1HvzJnkOhjd+BWn992s8D5lq4nmmFgNX7X51OYaK0Zrk6q3CvcpxKsn0KrvKrQqoR1S8elQVVyVU
SfWYekJVUE+qiuopVUlVVlVUVVVD1VHPqRf0Ud/0jxSvMaS9dyznV49F++m9qkXsm4X2jU2xL1Nl
/9BW+VNtxaGLHqmbrN8G8rabRsuUGWVGAagmXgRUM9WCIvOSagMB1Va9ApZ6TbUnb99Qb4CrOqq3
QKm31duQTnVTPSBavaN6QQbVW/WGjKqP6geZ1EA1DB5SI9V4yK0mUjyLeXN2CG01OkcNVYOW1lZ1
II+qp+pBPtVQNYL86gWKVmE1QA2AItrbfFp6rYDQlX4zyJ7iz2r6u3jtfWXu7+I1p+3q3fPegO70
mwneNzu8LzDE/s38974c631hlvlXg+d52Pfc85lpn03tc5T22dY+S+2zq31Oq31Op32O0T7Hap8z
qg/UB5D5nuefa8+nQlH1JflfIkU/qKavuJ7gPcefHnHF/ad8+bM9uJqOYRWd/zjUTOH5nz1ecn5F
nfU9qyJ4X5WP+cuOm1x/0r0P1aeFILt/3NRb1r6X5ynq2ptY/b2aSvR3Q2gCdf8Sf1Kf5b5v2cm7
zL/h26975c3iqPEXRem+P/8NV0f1v7iPVU/RF7Kn6Au/Fe/qv4jK7/eg6r/Rg/6O13f1v/xKvB99
rt9UuX9N/TW9N3Vr/dVX7m+3bh/wvmH+n62X7vvVQMteuqLoB73A+8pQ1/9wRXHfm9q/8Cl59th/
l09e5eV92ervUXml9P1u3eXVjX+Puiu19/PI+8S/kfepe49JV3xPqntnwSI/q2f6G6Iw/F70928J
75sSf9+W8MZB9Hc9lPeOzv2RBu/biIYaCEaoGHns1UDJz0pidQ2CyeMJemnyHko9TQjrqJpa1vLk
7+7jfcs0Le3jjWR4eyXrWsk6pScUxaLQCl6FDsRxHtfpWcCQ4H/VYw4sSP6OB2yCHbAPjsApuABX
4TYzmMUUi2beG6hxrAArxkqysqwiq8ZqswasMWvO2rB2rBPrynqxfmwQG6Kyk9fZVQ6SOVROkjlV
LpK5VBzJOJWbZG6Vh2QelZdkXoonV/lUfpL5VQGSBVRBkgVVIZKFVGGShVURkkVUUZJFFbWZKkZx
5t6ICsl49SjJR1VxksUV1UreCAvJkqoUyVKqNMnS6jGSj6kyJMuox0k+rsqSLKvKkSynypMsr54g
+YSiKtWLMUkvztwb7yH5lKpEspKqTLIytST3xn9IVqW+w1U16jucelBtfX9aR7dePZL1VEOSDdVz
JJ9Tz5N8nvoUV42oT3HqWQNIDkjxXnMyi30Jd5/7/XN9836/895rC9CV0Ri4+Z4nQ8SkzIF3qYWG
sQQ2kU1nc1giS2Jr2Ra2hx1hZ9hldpsHuOTRPDPPyQvweF6GV+Q1eP0/8R5wTiyA8VgGK2INrI+N
sSW+ip2wO/bBQTgME3AiTsc5mIhJuBa34B48gmfwMt42AoY0oo3MRk6jgBFvlDEqGjWM+kZjo6Xx
qtHJ6G70MQYZw4wEY6Ix3ZhjJBpJxlpji7HHOGKcMS4bt82AKc1oM7OZ0yxgxptlzIpmDbO+2dhs
ab5qdjK7m33MQeYwM4Gik87PLF58mY5vHh3fvDq++XV8C1B8m0ARnXeK6bxTXOed0jrvlNF5p5zO
O+V13nlK551KOu9U1Xmnus47NaiFhkEtnXee13mHak4jhnBmJ53NiDMKkM5nFDGKk443/h973wFf
RbH9f/bmtlAkd2a2hSKE0FsIAQIGRERERER6kxKQJh0pCoLyeIj8lC4qXcCAgIj03kSl2J7SVERE
xPIU61PgUf5nvvcmJIA/A+gv8H/PfJyzfO/u7CmzM+ecmZ1N8dZmWoul5/jcW9/byNucaVP9rjPT
dt7O3h5Mu7FOHmLa3zvEO5zpMO9I7ximo71PeScxncCamsF0mneON43pfO8i7zKmS70rveuZrmX9
7WC63bvT+w7Tt7zvew8y3e895D3K9Ahr9Vum33h/8P7K9BfvaR8xPefz+nJRlC/IulZMhc/xFWJa
wBfnK8m0uK+sL5FpAlsghWl1Xy1fXaZ1fPV93EOxRZr6WjNtyXbpzDTV183Xm2lPX3/fEKaDfMN8
PC74HmNr8bPhG+ub4JvKdIpvmm8O01m++b5FTBf6lvpWMl3uW+vbzHSjb7tvJ9M3fG/53mf6nm+/
7xDTj3xHfMeZHvN94/uB6QnfL77TTE/6zvm9FOX3+IP+m5jm8Qs/R4V+y1/AH8e0sL+4vyzT0v4E
fxWmSf7q/lpMa/rr+Oszredv6G/KtLG/pb8d07b+VH83pl38Pf39mfb1D/IPY/qI/zH/aKaj/GP9
E5iO80/xT2P6nH+Wfz7Tuf6F/qVMl/iX+9cyXe3f6N/OdKv/Df9bTHf73/PvZ7rX/5H/CNPD/mP+
b5h+5T/h/4XpT/6T/nNMzwQ8gSBFBfyBPAHBNCZgBQowjQ0UDhRnGh8oHUhgWj6QFKjONDlQM1CH
ae1AvUBDpg0CjQMtmTYPtA2kMu0Q6BLoybRHoG9gENOHAo8EHmM6PDAqMJbpmMC4wBSmkwLPBWYx
nRGYG1jINC2wJLCc6bLA6sBGpusDWwNvMN0R2B14j+k7gb2Bj5geDBwOHGN6NPBV4ATTb/VbWEx/
DZwJeigqSEG/nssO5grGBC2mKhirZ1SDhYLxwdJMSwbLB5OYJgaTgzWZpgRrBzlKDNYNNgg2Ztoo
2DzYlmnrYIdgF6adgz2CfZn2Dj4UfITpkODw4CimI4NjguOYPhWcFHyO6dTgjOBcpnOCacElTBcF
lwVXM10ZXB/cynRzcEdwN9OdwXeCe5m+HzwYPMz0UPBo8Cumx4PfBn9i+kPw1+AZpqejKdpPUdHe
6FzRMUxvilbRsUyd6ELR/PxHx0WXjObnP7psdGJ0MvdJ3GPrMm8Sykp6POU+PF4jKCvpsZWRYkCK
ASkOpDiQ4kBKACkBpASQkkBKAikJpBSQUkBKASkNpDSQ0kDKACkDpAyQskDKAikLpByQckDKASkP
pDyQ8kAqAKkApAKQBCAJQBKAVARSEUhFIIlAEoEkAqkEpBKQSkCSgCQBSQJSGUhlIJWBVAFSBUgV
IFWBVAVSFUgykGQgyUCqAakGpBqQ6kCqA6kO5BYgtwC5BUgKkBQgKUBqAKkBpAaQmkBqAqkJ5FYg
twK5FUgtILWA1AJyG5DbgNwGpDaQ2kBqA7kdyO1AbgdSB0gdIHWA3AHkDiB3AKkLpC6QukDuBHIn
kDuB1ANSD0g9IHcBuQvIXUDqA6kPpD6Qu4HcDeRuIA2ANADSAEhDIA2BNATSGEhjII2BNAHSBEgT
IM2ANAPSDEhrIK2BtAbSBkgbIG2AtAXSFkhbIPcDuR/I/UDaA2kPpD2QDkA6AOkAJBVIKpBUIJ2A
dALSCUhnIJ2BdAbyAJAHgDwApCuQrkC6AukGpBuQbkC6A+kOpDuQHkB6AOkBpCeQnkB6AukFpBeQ
XkD6AOkDpA+QvkD6AukLpB+QfkD6ARkAZACQAUAGAhkIZCCQQUAGARkEZDCQwUAGAxkCZAiQIUAe
BvIwkIeBDAUyFMhQII8CeRTIo0CGAxkOZDiQEUBGABkB5HEgjwN5HMhIICOBjAQyCsgoIKOAjAYy
GshoIE8AeQLIE0DGABkDZAyQp4A8BeQpIE8DeRrI00DGARkHZByQ8UDGAxkPZAKQCUAmAJkIZCKQ
iUAmAZkEZBKQyUAmA5kMZAqQKUCmAHkGyDNAngEyFchUIFOBTAMyDcg0INOBTAcyHcgMIDOAzAAy
E8hMIDOBzAIyC8gsILOBzAYyG8gcIHOAzAHyApAXgLwAZC6QuUDmApkHZB6QeUDmA5kPZD6QNCBp
QNKALACyAMgCIAuBLASyEMhLQF4C8hKQRUAWAVkEZDGQxUAWA1kCZAmQJUBeBvIykJeBLAWyFMhS
IK8AeQXIK0CWAVkGZBmQV4G8CuRVIMuBLAeyHMgKICuArACyEshKICuBrAKyCsgqIKuBrAayGsga
IGuArAGyFshaIGuBrAOyDsg6IOuBrAeyHsgGIBuAbACyEchGIBuBbAKyCcgmIJuBbAayGcgWIFuA
bAGyFchWIFuBbAOyDYgu9T6ohSkvJVASJVMK3qCuRw2oETWlltSWOuhVIhzZN+R4T0fMOnOiM8t6
l5ZkCr+NofeL1/uk6fUWtSn9DWs97xCeu2pwTdmBe7i8J5IjQOTPNSaSRanUhXpSf7yjPZJG01ga
h7zMDJpD82khLaHltJrWR77YZcV04Fi0U0znmAc4Gu0W00NHoxyL9uVIdFDM4JiHOQodHjNCx58x
euaPRwbU7sEdPLiLB2+Dh2cG9YzHGDLwxQPuufjeU8jA/1NJfxtVfxNVfwvVgzyRgf/TSK8qiULW
iFuHzj3q/oJj5+koZyDrMRPHs3A8G8dzcPwCjufieB6O01AuQLkQ5Usol6B8GWcuxfGrKJejXIFy
JcpVKFfjzDU4XotyHcr1KDdRVEwLphwnxrRkugXoVn0Npa9Q1LkXD2uOr+AWIsKYbst8Jbdfvm4T
jjfr4yzZlq7I8s3XltaZwPPnKX3uTe+eMyrTDOzS/+MZ2AaQqW/M0ggvc2HNxyJzXP+X3HhYQ/Hs
o1JME/bfbo5pw75WYWSuil6W0/nc5vSs08hITux65jWNn1Yv21n/xV733CYTR23ofdI5jeJ+LT3L
mAs9ZO6MK8OzpJmvb879YRRbpRH60HANv8/BldbekvttvQI5lhqjf/6z69erLHxUAH9N0fv/2XcI
r8yLi9Sc1QL6X9My7KB38rIw4vwRD79fS3W2graGg1Hr6utJYW2H9R6Lse/qa4pjmTys3dIXaSCz
pvS/5l/h+fMi59eKSFwdY3N2+fy9u/85taXzVjtDiynwGq6Vuz+rvnT+6nCrS2/9NbEq5Fo5/PNq
TOexMPrQ9PEy6/qQzM9ZI9aIfn4utNarX3eSud5L73/bX3T/S+vVz0FJ1BoXeQfsFQrP3ukzb0d5
J8rhWTyQXpH5nkXwURdrzxO11SetY707XpdIb63X1/7+iuRwX3d3RIZocKy/nhodWfl8Yd1zeM1z
Jy7zwSPV/mhPPYLx+DUzZnbMPB6jFsasZS8sCqONfrr0iNMwG1z87/cLsM/Lo2bMSzGLYhazDxiW
c2REzg5/gZx/JKHmbGZEztYROetdg5wXS3ih/pyXs+ufas+u16095/3F9px3ncjZ80+1Z8/r1p4L
/2J7LrxO5Bz0F8s56DqRc/lfLOfy60TObn/q89ntun0+0/5ie6ZhxajgP/1N5zpE8K+u/D2vm37n
ivoRjvw6gxSzIWZjzCadbSL9Tr/2JetG/LlX/5K7hjNYWm96tZH+Nq32DYP6COuN2kbWGDkcTbxP
0/jvLXCz/DpYCXN1b9vVQsvoFGlVA2MGcZuaFWlTy/+/k7ZcNqS1KApZs+euI1nT31+874blv9wN
zn9Y//fesPyXu8H5D+u/0Q3Lf7kbnP87UDa5Yfmvc4PzXzcb/Ov5tiing9PR0V8Bjwr1CD0a0jOV
7NU4nRztr3lC3UO9kFvPpZHQGndlaIjZzxyo1qk15sPaA9JnhB4OjQmNVYPV39Qatc68RftjAb0D
pRH6e+hpaKkA5WYvMxk7MtanRtSculAP7JfNPq0ICYdIxIr8FBTFRXH4VXqHbQ/ez/TgDTTtI3dB
Rk1/Z0PPrwYiM7ijaCxNwNzpU+TDbOo0moMvbszBvGmaYF9M2KI9l7GiBY474rgljjtzmV+0wnE7
4K1x3AHHbXDcCefoawWukjhf4UwT51iiLZfFca+QSMW17XBOeyAdcGZH1KB/dVCnhbtLXGtTljlR
0TJyb4nSCtsr6j791QRtr6j6UT2jwm9jl6cL3yJZobPA4W+IhPqHhrKFRrENlFvaTcSbDJ7Q47EO
POQq+Jq7yuZ1RuhxbavQl6HzRO4d7j3kumvcNRQHDz8Z8yr6abj22rLKs/IPaooK3R/qEOoIiapn
kSi7V2o+3gkdZz5S3DrMx2p3dUSqFP7LLNW11ujl9q//kuAl/zl1ZtXWqj+0frtQe+gqAessVLau
u/y9dRs1hCdSW+NMta3+g9p8WX7jviPym+2udFdihyJPKFX4MvWwhfGn616TDZ2kRyFxkb/sXadn
pQqG1obWhdaHNoQ2hjaFNoe2hLaGtoW2h14L7Qi9Hnoj9GZoZ2hXaHdoj1vJTXIru1Xcqm6yW82t
7t6CWrVEBGlzQSIVqbV/aEDoodDA0KDQ4NAQ7i8fCQ3ls/4eGh16guV/MjQ29D+hp0JP8zVl3LJu
Obe8W8FNcCu6eq7SwzztYV4r8T1UuBdQW9Qmpd8+i1Ivq+3qNfIYO+hT0Uf0Ff1EfzFAPCQGikFi
sBgi1op1Yr3YIDaKTWKz2CK2im1iu3hN7BCvizfEm2Kn2CV2iz3iLRklvdIn/TIggzJa5pK5ZR6Z
V94k88kYGZJCSqlkvCwmi8sSsqQsJUvLMrKsLCfLywoyQVaUifIOWVfeKevJu2R9ebdsIO+RDeW9
spG8TzaWTWRT2Uw2l0Pkw/IROVQOk4/K4XKEfEw+LkfKZ+RU+ax8Tj4vp8kFcqF8SS6Sr8kd8nX5
hnxT7pS75G75tfxG/lN+K7+TJ+T38gf5o/xJeVSU8iqf8qvbVR11h6qr7lT11F2qvrpbNVD3qIbq
XtVI3acaqyaqqWqmmqvWqq/qp/qrAeohNVAN4jFrlPq7Gq3mqnlqvnpRpakFaqF6SS3isWwtj3Pr
1Va1Te3g/7eq/eqAOqg+VB+pj9Uh9Yk6rD5VR9Rn6qj6XB1TX6jjZqyZ3yxgFjQLmTebhc0iZpxZ
1Iw3i5nFzRJmSbOUWdosa1YwE8yqZrL7uvuG+6a7y33b/Ye7z/2QLXuzeED05pHwYcHtR7wtDtPN
0pRFqaKsJOtQLdlCdqTG8m9yDN0vp8tZ1Ekulsupq9wj91If+bP8jR5WARVLw1UL1YImqTaqI03m
cfkRmqaeUONpllqsltICtUFtpMXchrZQuPUsVa+rfbRMfal+o21mGbMMvW+WM8vTB2ZFM5H2uRvd
zXTA3enupI/c3e5u+th9x32HDrnvu+/TJ+5+dz8d5hZYnaaJeWK+eFGkiQVioXhJLBKLxRLxslgq
XhHLxKtiuVghVopVYrVYI34UP4mfxS/iX+JX8Zs4KU6J0+Lf4ow4K86J85KkIT2yl+wt+8i+sp/s
LwfIh+RAOUgOluPlBDlRTpKT5RQ5T86XL8o0uUFulJvkZrlFbpXb5Hb5qTwiP5NH5efymPxCHpdf
yq/kWXlOnlekDFVBJaiKKlFVUkmqsqqiqqpkVU1VV7eoFFVD1VS3qlrqNlVbtVLdVQ/1oOqpeqne
qo8aoR5Tj6uR6nk1TU1XM9RMNUvNVnPUC2qFWqlWqdVmtJnLzG3mMfOaN5n5zBgzZApTmso0Tcu0
Tcd0zcpmFXe7+5q7w33Lfc/d6+rvW5mwOMHiJqxcAlZOhJWTYeUUWLkOrNwQVm4CK3eFlbvByn1g
5QGw8jBY8zFYcCIsOBm2mwrbPQvbPQfbPa/9tSjsxaBWROw4TowXE8REMUlMFlPEM2KqeFY8J54X
08R0MUPMFLPEbDFHvCDmik/FEfGZOCo+F8fEF+K4+FJ8Jb4W34h/im/Fd+KE+F78IFNlJ9lZPiC7
yK6ym+wue8gHZU/5pBwr/0c+JZ+W4+RsOUe+IOfKFXKlXCVXyzVyrVwn18t9cr88IA/KD+VH8mN5
SH4iD8uT8pQ8Lf8tz6j8qoAqqAqpm1VhVUTFqaIqXhVTxVUJVVKVUqVVGVVWlVPlVUuVqjqpzuoB
1UV1Vd3UUDVMPaqGqwlqopqkJqsp6hk1VT2rnlOvqGXmMLVcnVSn1Gn1b3VGnVXn1HmTTMP0mFGm
1/SZfjNgBs1KZpK7xd3qbnP3uO+6H7gHrgs7Ztr1j2XuzmNgeM+/4hgN9Z7xSWZjHrf7mE247Guy
jy362WfIY880mwNvAbwl8LMaj8y7P4V1izE4lsIvcrGceUQ+8rFvKyia/VyTcrOfGkt5RUFRhEKi
qIgnC/68I8qJiuSKSqIyFRJVRTIVEbeIFCoqaopbqZi4U9SjEuJu0YBKiYbiXiojGrOPXM496Z6h
mu65WB9hDl70z5ArzJOT4fesvczv4Teaw7uLrdPRCI+PQ3Cdh1tDNyJ+tvuQHz5UXCYfSq9EZE2I
fizhADEEv3t1rWZvsw/+NYnCqzfDqxU25JhGPKIbZM7MnV7FMAWxUPqeGtcTf+k7XeoWWTbLL9qa
2jcsRPHkwU4+Hr1TjMPWEP0dlsHs6WzG8RYcb8TxJhxvxfE2fUzpewr3jViTz6N8PK6y5XksbU6K
x/U11JxH9nXUgkfCbdSSR/fj1J7HvUQaySNzNRprpph30tNmQ7MVPW925VpfNOeZi2mxPdmeRiud
9c4e2uh87xajd9BrLo60xwYRn1rfdxOXeu8+HbG1iGqJb909or8fEGrLMXMPjpr7hPrqiDv0WOjF
UJrT1rkfcVE/1PjKJW8nb478yt5zhi2L83E5UYsKsz06U5J7kvXeOHJlbEbb3wJLhATqFw9kaCg2
oqFLf9ezJxPQxtPPyLln/gHdo0lL2my/WJmfPLKgLEJemSSrULS8RdakPLKWrE0xsg77SJI90Hqk
2PNsRDZ7nU0pP/uczakQeziv083qTbWTCqs96gOKY29uP5XR/hyVZW/uGJVnD2cXVUXkZ/HfJDxF
/5kayNqCtmZpIX0uaUGX/q41WAA5sUmZzgm335zSo+59noRfo70a7dM8x96M9mXmsB+j/VbttWqf
9WX2VrWvukqsyeQjhD2EC75f2PNL9xPOs4egvQPtG6T7gDHs/WnPT/t97C9o3888aB4yD5ufmkfN
z81j5nHzK/Nr8xvzO/MH80fzZ/MX81/mr+Yp86x5nptglOW1fFbAirZyWbmtm6yQJSxlmZZl2Vas
VcgqbBWx4q1iVnGrpFXaKmOVtSpYiVYlq7JVxapqJUf8k7C3+QH7mgfcg+4h9xP3sPupe8T9zD3q
fu4eQ15C972F8N7BlP/a67q3V/gtEf2uxBh8LybnxneFrKXOe1ZlGoQfzzEZe+YVIn6Yh/3GSRHP
Mec49Yo2TozTyGn8O1wa2GVL7+syOkf1+ft6DL8zlO6jbsshHj1UMOJLzeCIRjGXc3mUmS/TKFYu
lIuooMqravP4cpdqzT5WKvvX3dh/6kaDrPP2JBrieBy/kccJOrmNkJPXuckw2Sohw3akYxmu4zoF
jYLOzU5hI87hPyPeKeWUM4o5FZyKRmmnkpNklHOqOslGBae6c4tR0anp3GpUcmo7txuVnTucukZV
5y6nlVEt1h+by6gfmydW6t37M/yoMTmsOamlJ9LSk09LT9Faesqtpae8WnoKaenJ0tKTo6UnV0tP
hbT0VERLT0W19FRMS08ltPRUSktPZbT0VE5LTzW19HxX3W7aRvqKWpHWY4oYIYUl8osCIk4UE4mi
iqgmqosaopa4S9QX94hG4j7RSXR29feT8rAP3130ED1FL9E7I47mKFrneGUl9iyIPYvjFO9sZ6+4
LjyIRrhvrUztdfsV3tfDGtZRNMkoqdj7qcSxdLwcwrF0E/mMnEadEUv3kK/J3dRfzVWL6BHm4jf6
mxnLXvxqnV+jd81HzKH0D/Nxcy59YD9rn6Z/OXmcPEYrJ5+Tz2jtCEcYbRzbcYy2TiGnkNHOKeIU
Mdo75Z3yRgcn0Uk0OjqVnSpGqlPNqWZ0dlKcFOMBp5Zzm9HFqePUMbo5dzr1jO5Oa6eN8aC7y91l
9HL3ufuM3u6H7kdGn9jcsbmNfpnaX62r0gSfzVznY26ZU+azCPOXqPlirlI0N8wL86G5iM0NvdeL
xCC1r/J+hqiGOHqw+lsm7sNvWL2W4enpGBk9AZ5vFTmzeYbPuIPLwshI9xcPhfPG3JdVVTXU7epu
dR8ya72Rix1o5ke2NO5CbtRsbrYwW3L0xdyYwyJ110RckpBRe55M2cYlPM5P53FcZ91C/JsPueiG
3DLmZ9QRfutUYG6xJWoMiXHIbj0Lb+FVdVKdMylTnod9AB3BZbTyvRTPPvMX2L/MkKmyJ2rxpnOt
72F4EHd7KMUIx22vZ/M+BnW8bPZ0VUam9EKeND1DGs5+6txnON/5eSTHWUElZeQ0a0SymL3VCK2j
DD9ohVqJbCU0lilHyT6P9aDV0+pl9bb6WH2tflZ/a4D1kPWo9Zg10hpljbaesMZYT1pjrXHWeGui
NdmaYj1jTbWetaZZ039HWxfpCDM5uoWGV1Xqd2y9HNkUkaWk/r5OgGuozU9+HY5dYhC7FEFtcagt
Ec9zbe5t3sCaQq/OVCM7dmnc+uZ/vdfr0Hu9NLr+r52uRzuFd2xOH8F3wovuKh4U/cRAnafjPm0c
24v7Ndbis+JZitLzA3zODDGb/OIFMY9y6V6MbbdELKF8YqlYSTF67oc9Rt1HuKzDiVRD65Bqsv6m
0W1af1Qb/sQd3EuepK6sxzPUTZ1T5+hB7jOjqSdrMS8N4l4rHz3MPZdLj7AWq/DI/5uVTE9o6WiX
lo72wBd5W8tH77KEx+gfkZEkBmtDFuG4bnrffNHsxgtirnSky/1SAe6Z4mRRmSyry7flO/I9+b78
QO7FvMRHkTmJM6qQKqziVAnMOHRRj7Js4VkF3duH28K5y88imAPMYbDJHvcA6Rld9NYX9ZmaU/3O
2azrkGcP+djrKs2eQFmzLIU01yTAt2JP6EPM3xs0N1Nb2nUdyuC9dNxC+6kT0X5chmezW/s+8EsJ
/qdGfeZ+foL56XUPXXL+nkvO1xo7YB5gjX1ofszeySfmZ2ztL8xfKVo/h5Sf0r84kl6HXkntwyzj
arVWYYaC7/grEbfrw1Qkcn4SRsCyuOJtLnPpHlS0Eq1FOx1pcPx7n9MMHlxFR68wTIjM88Hv4D7t
ee63zrK+wl7BfvOf/EzlsRyrnFXdusVKse61Wln3W+0i/sFjER9ghvWqtcl63zps/WzPthfYy+w1
9lZ7p/0P+2CEL52DjzGCiKwLhPqF9MwKe4Z6xkY8xP3GIPYj/WKteIv7/B8l9y3sLyZSguwlR9Kt
cjz7+83Y11lEHdnX2U7d2dv5nPrJL+QXNEh+Kb+jwfJ7+T0N1ysCaIQ8qwx6nH2g5jSan6WetJR9
n0G0nP2f0bQB2f/X1Fa1g3awl9mKdsF/fdscaA6hd53Nzjb6wH3dfZP0sxj/+200o539QStDCztw
mad5c4Zt3/mP1cqN3jrmwUtfctH6Bh7heDTD2gD2sMNjfr7/ZSXAwf+1dbz7H6uVqMiYVy+SOYzm
mtdwH5oqB5Mpn5RTqAz3WC9QVa7PpVr6SrqPr91BTdir2UvN2a85iG96eTga5L5dx+gZ3w1NytDw
e5hTC2cbdFZBmPO4Z421p9tbqLf7Mfevk/+wjn9kqw4D4wplGs/jIVmUyq844jHXmZuppLnbfJfK
Z2tUhS+QwcP7fE0wPMcNS+ZiSw6iRNiwFuxWz+zGdmtgS7s43QO7dfydu1/gsF5Y9yqvKh85J87c
Ye6iktZ5W1B555BziKOxs85Zut21XZvquK3cVnSH29vtjW9fZMc30PwPi/gGH/A1oUiOkRklxZ5A
LNu7oLyZLPYIipArK8sqFCtTZA0qgJmvQpj5KiKbcsQYh4ixqNmY5Y03XzRfpLLmAnMBlbN/sn9m
ftez1AkY2ZOvQa5wrKnXAOzIxHfO5BWjM2a3i7K2tBdTFB70ndBBd8xc97N/ZOkfwcz1o5B+/DVJ
H47h9BqDN/4j5U9/Omrj6Qjy88ZH6i5+6hSerjjnsHOYqjjnnfNU1eX/KNlt47aham5fty9Vz+Zz
UTeTz7z3qu7DHF609inLijZzp7nL3Gvus8k27CjbZ0fbuey89k12PjvGDtnCVrZp26yAgnYhu4gd
Zxe14+1idnG7kX2f3cRuZreyW9v32+3s9nYHu6Odane2H7C72t3tXnZvu5/d3x5gP2QPtAddeF6M
CZnkyZn2Uob9Fz2OrOBxsbTcJ7+i6vIkj38NMV/RUg1VI6kLe8MvUG/1ilpOj6mTPL6MQpSZZj5q
DqdF5nJzLS0xt5rbaIXWIa0y91rnaI3Wo3GUNRllHGNt+owvtEaN46xTYXyltWmcYH3axg+sU9f4
UevV+Ik1W9z4RevUOM1abWKcYc02M85q7RrnWL+pHtKa9fhZt109QdZvd0+01rEnF2t5kCcP+91H
PMI+ZZ/2NGXfaoenOUc1b3nauu+673na6Sjf00HHwZ5UHot+83S+qraU6ak3Jv3XijesFfVeOyXp
wmr9fVmyqBwdOi85+kvsBsZKyhihp2Scr1c6dhVd2eYPigfZI+0n+nFMOVAMpCiO3R1kc2PJh9Ha
L0vIEhSQpWQpCsoEmUDRyO/mQn43FqN1GUTdZeEdpZhNzabUwGxptqR7zMfNedQQo3g/jOL9Mcs0
4DJ534aZfIh9kVGhN0YFm++VX+anvOxDFKabeFRown1tM7MZa2y6PYNMjA02S7uJYq8g/7znsvln
vZtlYibN5o3Mgeg1+ViRzz5Yd7OnPdOedZHeO3DEfcA8aH6IDOCXHH1/a54wv0cO8CdkAH8zT5qn
zNPI/gU5Ms9r5bNikP+TyP45lmvFWvmR+SvFUXt5K8GqiNxfks78caQ+05plzbYWWUuslzlqX26t
tFZZq6011lprg7WRo/jN1hZrq7XHett6hyP6D6x91n7rgHXQ+tA6ZH3CEf6n1hHrM+tb64T1vfWz
9Yv1q/WbddI6ZZ22zvKTE+4hkug09xAls62DjpnWGk8Vc/iZnYSc6il1lsfu+Wz9NLb9QvOla5Zf
5zBqWDWtW63aVgPrXus+q7nVAjmNa5X8WltNIUQTF1qvwa23B/4dzU+UnhspoWdHWB8v8lOQ9frw
01k4cvX+jEzRKrXaaX+Z2FKf3Rjn6rxXrnA/ip6yNPrIFPSR7cz9VjKlcp+0hV7XvREd1z0QfYt8
6gnkU39AXKQjTrJP2iczYhK9Q1cMjcoStfXSURvitcKI10ohXquO61IQtdVA1FYLUdttF67ENSau
KYRrKrCdk6kirmmMa5rhmubuUeZJx3vBcKyGeWEBPys/PKyy0EJ5xHAJeq6Wa9HeVmLG+oqGlL5+
82CEg7ciHJQGB5XAQR1wUJc5eJO6goNe4KA3OOhzTbxHIb4lxLcWtBN+y0tzpb/CNw7cfRix3FxY
7jnW7EkzyPfQM4kV2HI2VYTlBrDlttEUttwH9Cxb7gA9x5b7jJ6/Jh49yDsQYn4zYvOG8IgJfCEG
RT4iFyJRF5Hobdwq19O9yCO0sB60plNbfq7O0dPuN+4JWur+y/0N7w1eLV83ctvLat2P/oTn8uol
CPzBldpajWGtFpHeqzjmisL9z8d6DoP9v1aiDWVe0aTfAdHv8+i3PsbLCZErS2a68lCWK6P0lY7e
Y7ptxtso6fPj4XdOMC+evlIKb47omfDwGyPh+fDwmyLhOfHISir2C0cg0/0Kt8ZVf5DvrnFRxrt3
lpz3YR4HzrPPVcK+xb7X7pSR+/7M/lr7cE77iIx6JqBARMZPoBPT0WsUDKG/WuZRE6x7M3rx9LdC
D+vf9dejyC9iRZKoLNqJ9iL89dXYTFHhp2EdO+G3Mds5zfgMP9+tCt+1NpXH/trpI/ER3FOhNFGW
w1UJDnZklON1qVJRjiD9hbistaR/Ie7K6knfmdmjvjMLY61pcbwrrOc29NxKLJVln4lQj4WyG6W/
y2HI+IvqMtQGXaP6Sp1iq+Vn64wFp/o7tLWZz9LoibwUz7wXQu7qAq9XW7uuowelZ9k+47J0dtfT
ZHfljns2Nvcld07/Al0hPF9Ropvcx7zqXVPjWGdRbJdkljmKtdiAmpqtw+9SqDUZRzsyjtbFunzU
Xf+acbQj42id2QazjmsidEeE6h2iwu8T6Rbnidw9hv8Vz7Q4379KbGxGvbEZ9cZm1Ht/pN77I/Xe
H6lXt+L092emQqtHc3Bl6DNikZqiZuo+8zJ9t87PYF0SlUMPXgE9eEX04InowStlkWcW5Pk8x+QJ
iulirlgm1qiJahqPD9uvUa61EbnG5qhc2r+GDOBegPui4D4e3BcH9yXBdyn9JMnOsqvsI/vLp+Xk
LPaZm8P2ySV+kB65Wm6WB+VheVR+Jc8oI5v5wHQZtkOGYzkmQ6yYJVaoqWp2eJYv0xqX8LzOJetb
4Jv8Oc/XJMj+RQ6u0Z4pll+jLDuyPFPHcy5zfpUysBbcre5rl+kfck6WK+sfPLKL7HeZdpVT/Ot2
9bX4dzb7Ac1vzQx/7Et4V6VVzWxcnXOr0LPy/BV4Lqtq3UA8fw2ey6nbrmOes67W/gbtahF8m+zN
Jutr6+Laf2I2eZ54kZ+EBRwPRiEeVIgHCyIeLI8YMgExZCXEkEnX1C/q+9fK8LO/vcJnWmeiOukV
2RxjDma/9eL6vruK+sbKcVzfBDmFfJn0E95P5gRd/B75lev4e+h4nJjAOp4k5rKOdS5HIZdTELmc
8sjfJCB/Uwn5m6Qruk9J3EfnA6I4av6U78NxM8c/P0tPZB1admsKS/0jfKvwXg3YeeMq6vgJul0p
17NuN8rtFLiiOqqjjp/5Gj9mfYij/JOkdJxPJsf5Brl61oQK6FmT8G5DV8jfL7BsAT0zrBJUbZJX
Uce/EM2Fd5nAniFXVEf4zYFfEZEuv6Irw8/9b+ipVpt6NzdvlmuHmkNJ4Cp5yf1O4n56p9zMGWMP
dle7MFt0KsdGSEPp1uZxujrriGJVrE1NMOOwljWgvfqymTiMYg47c+/rcdpQe/ck947rcswziRJp
Io150Xwb4LtpRJpLtXs6B7U7L1vaPX2DaHdeRLtTMmn33zmm3Si1UO/+lC0N//sG0TD23jeqRDzo
nNWwhwqIiWIi31Xzaogj4gh7Pj+JnzCfkkpe2Uv2Ip98Uj7J48Z4OZ59gdlyNgXlPDmPfZYVcgXl
khvkBsotT8lTlEeek+cor8qv8tNNqoKqQPlUS9WKYlSqSiWh81sk1VA1lEfrEWoEmeoV7jktnVMm
F/uZFDCHmcPYk2vvtKebobvC0J2eu/agLbDtjYbXue1vRK1mnQ89w6VPpDG/vZjP8Zhhqyubst+g
52jzweeLuST/Hn4PUu8eGo2d4TLtC8c+a/rZLSNnn+OyCGsqjTX0U/qdWBPzWAMbWPJzmH1gSTNm
IF5Ry9Sr4VlaLRdL9ShLFB6tC/FoXZgl8WHMjsFoHcq4Z8PIPXVOvcDV3DOyD09UZITXKzyLYNdU
vVvqElpNW2k37aWP6AhHw9+yt3aSzhleI5cRY1hGASPOKGmUN5KM6kZNo7ZR12hgNDaaG62vXQN2
CWjgPdrP3vZ+OkRHOUrUXna4PMF+mZf/P82G8ZPX8BhB4yZD8VGELz4qZMQbpY0E7pXKGolcJhrJ
XCYbHBkzt3W4rGPU57K+0YjLRkZzLpsbbblsa6Rymfr/2DsXOB2qP/6fmWeeZ9lnG89t5sw8JL/N
TxJSISEJIclirTuh7K7F2nVZWpekzaXk1sOvZHYmsfy6SBJSJJVfPz9JKiT3pJK7kgr9z/k8Z9ez
i/TzS/r//72G9znPmZlzm8+cc2b2zPdI6YzpUiZjpjSYcbCUy5grjWYcLY1lHCtNZJwoTcMsKEli
/Ys0g4U8JeUz5ktz2G/+n2lHmm98wFR5jcHG+dqNxmo+h9j4F2OKsY6Nz+YY67H3CPZugP8o/B/B
fwz+d3DW+zhrI8KPI/xdhP8b4R8j/DuEv4fwtQj/BOHfI3wNwv+D8E8RfgLhm+D/Af7N8J+Efwv8
P8L/Gfw/wb8V/p/h/xz+U/Bvg/80/Dvg/wX+g9xveuE/BH8C/Lvgl+DfA78L/r3wu+H/En4P/Pvg
j4P/G/hLcb8ZD1ZCil+B+8ED4G4cKeOsL+BXYo7fDn7NifuLr8Y6H1az+Px7/u9KtbuKIRkS+tyR
RDIeMp4kBtq5arz9MiYbk9m+CO+Pzcrm9eQ6jCv4b4LflVAaHaXhM4vmozTSReK9Em8szl8anvvo
3HpcBHxTXcaYYfzDeMqYaeQbtuEYs40XjJeMl41XjMXGUmMZ5qtxi1yFs+uLrBdJPDbZWGzyZ2F2
TMkZ5xJTxB8245znZBu7S87OH18Zk4sro7VSmDlNMHO6DGZO34KypGDmdDfMjkvFzOk+KMXwmFKc
nQe+6v/qcvC8c8sC0RksF3veZr2nscP4xTSLtDRTlN5N/iwzrmPzWDj3OqEol1fqGmkXnLXL5+t2
xGyXHpivOxBzXnIw5+UpzNedhfm6+ZivO1fbpJ8h8/iMWWkDZswGMGM2hBmzYcyYLYcZs+UxY7YC
ZswmFquVs7OZ1b/qpYRa+BvvSqJWPOTcOcES8RmHjaPGceN74wfjR+Nn47RxxpRM2XSbcWYpM970
Ft0bk4riYTH/YfOGZ5NW7I4/QbIw5zLnN+aYl701O3ZUTNnLsb4hleU7agenb9QSDmtrdNZblGW9
RPngNcEK0ZmZfD4xS5W1+/QU/e9nhf7WHLI+Xaofk8Nfn1/7yMWtj7Dnj8s99/g2va7eUL9Tb6wn
6yl6R7273kPvpd+vP6D31lP1PnrGZZ+d/NvqNzqD+QCr4fBvruHOvzKD+f+dOcu/+Y6X9oqai2P8
quhr4cLvQnfCUjS3E80tRB8OHIVlm0K7NlLwgeCA4Obg7lCFULVQzdCdUC23q/FK4azmcxRcuoQN
m0KrGiO0t7V3/gTK7gsrOoNhPWfCuVZzLrfyaVV6G21I72W9gkOfpbPpc3QOnUsL6Dw6n/6TPk9f
oC/Sl+gC+jJdSF+hi+irdDF9jS6hS+ky+jpdTt+gb9IVdCV9C/PJSxtHjJ+MU6y3IKbLVEyPWRpv
Akfxv5fKPWKu/aslr33Mtfzt1/Cv63eRq8JqesD5bUex+ydq+ynG8tMFrT5drJ4u2SrURctn/IYS
XkB1THP8/emGItXJhLLW+Ek2xpgRmMFGcE7AwV8Kd7DW7mTwFPGHyoaqE52N0dNJFTa6GkVuYu31
FFKLtdnTSG3ebpNbWcv9I7ktdDp0mvCZwHeQeqz1bUQasha4JbmTtcJJpBFriduQxrw1Jk1Ye9yJ
NGVtcjfSDF+QNmdjrx9J1/+6jb1QKStjLkK/mHurVKEtHjbu6YjvmLi9teL9EH8OSRMKiOmTLtyn
XDAHxaxPSqWu4GzN0YG3Qo/jb2fF81T6iuUpFBgbeCLwXmBdsFOwazA3ODI4Lvh0cH3wk+CB4LHg
DyFPaHzoOfNN871z8hx/BWchTgi8H3oiND90IvQDf29ubmJPtiXz572Cs6HGB/51Tn4Srpzugl2C
I8wV5ho2ullL9sgt5bZyR7m73EtOlzPlwfIIeYw8Xp4kR+SZ8mx5vrxQXiavlN+V18ob5S3yDnmv
/LV8SP5O/sklu0q5VFfIFXZVcFV2VXfVdjVwNXG1cLV2dXR1d/VypbuyXDmuEa4xrvGuSa4Zrlku
x1XgWuBa7FruWuVa41rn+sS11bXDtde133XMddJ1SpGVUopPCSlhpYJSSamq3KzUURoojZTmSiul
ndJZ6aGkKplKjjJKGatMUqYpTyn5yhzleWWhskR5U1mlrFHWKRuVLcoOZa9yQPlOOeVW3Alun1t3
l3Mnuiu7q7truuu4G7ibuFu4W7vbu7u6e7kz3Jnuwe4R7jHux9zT3DPdjnu++0X3Ivdy9yr3++4N
7i3uHe697v3uI+4T7p88xH3C4/EkeAIew1PeU9FTxXOzp66noaepp6Wnraejp6unF2O6J9Mz2JPr
Ge0Z65noiaAucqL14Jnlme2Z73nRs8izzLPS865nrWeDZ4tnl+drzxHPSc+ZOCWuVJwaF4oLx1WI
qxRXNa5mXP24JnEt49rFdY17IC4jbmBcLqvdWazmTrK8z48bHTeenF2vg3/NpGFdjirBb4I/kJoh
ORQmjUONQ+1JV6zLkRXKCuWQoViXYxTmNo3DuhxT8KboWe1F7RWyiA6l08gyrNHxSdQeClbq2Gp+
YK4nn5sfYbWcT81NZCfeI+0mstnKiIDpIHsmNlvBlwf2AfOJix9hvIZf/UAHHAbOBp/FUX1FfLY4
J+qmGRZCXwJHgy9gz0gcnySYDvJcJMGXBw4CeS6SRC6SkIsk5CIJuUhCLpKQiySRiySkniRykSRy
kYRcJCEXSchFkshFOyONpdwOvggLZ79F+BDQAYeB00EbRw3BUSk4OwU+fnaKODsFZ6fg7BScnYKz
U3B2iji7PSu7ZLaHLw0cwvayUOztgL0d4EsD+d4O2CuZHVlIRyMbzAUdMB3k53cyMkCHHd0Jvslg
NjgUtMEJ4DgWOyM7KuoOFq4l3HzhDmXxdWZndEZMnZF6Z6TeGal3RupdkHoXpN4FvslgNjgUtMEJ
IE+9i0i9i0i9i0i9i0i9i0idjXDMXsbDYDbIa7sr8tDVeBycyI7rxnz347j7cdz9OK6bMQ98HJzI
2J3Vr4sTNdsdIXki5DX86it+TYc7wHhUuDzu+3D2feLs+xCSJ0Jew6++4td0uNGz7xNn9zCWgiPB
MWA6yO+IHvBNB0eBo8F80AGngFPB11nMLC6k1AMpymZPpNATKfRECj2RQk+k0BO+6HGjwNHgXHAe
OAWcCvIUeooUeooUeuNa98a17g3fZDAbHAra4ASQX+ve4lr3Fte6t7jWvcW17o1rLZupiDsVcafC
NxnMBqNH2OAEkMedKuJOFXGnirhTRdypiJu1ROEQ7lruom0La7xlEKFJIjQJoT3CNFpmuPyLz0Ss
DZpJhpHRmPEzi8whL5LF5E2yGn/L3kb2kSPkpMRGrpJPMqTyUiWpulRbaig1l1pJ7aXuUqqUhZkB
fM0mAjvTXtiZLsdSbW06LLXWRl/mKsxl6hIhjgjpG+Mr3Jcp3D7CHSvcacIdY/IStTF5i9mGxf0s
O78N4o6GOCKkb4yvcF+mcPsId6xwpwl3DHNlsy1SamukCXe6cKPlaFtUjrbIvWwm41eyOD5ZHJ8s
jk8uOj4Zx/81DvprHPT7jYOifXUaWsM0tIZp8OWBfUDeXqSJEUgaRiBpaBXS0KunYQSShhFImhiB
pKGPTxMjkDQxAknDCCQNrWsaRiBpYgSSLpgO8lxEfXngIJDnIl3kIh25SEcu0pGLdOQiHblIF7mI
pp5uFLrRXKQjF+nIRTpykS5y0QcjmT7w8davjxjJ9EGf2Qep9UFqfdDm90G8fcRIJgNnZ8DHz84Q
Z2fg7AycnYGzM3B2Bs7OEGf3xUinL3xpIB/p9BXjoH7Y2w++NJDv7SfGQf1ZSH/0Bv0xEumPtPqj
Nvvj/Ez0IJnoQTLhmwxmg0NBG5wA8h4kU/QgmaIHyRQ9SKboQTLFSGQAO2MAYhqA1Acg9QFIfQBS
z0LqWUg9C77JYDY4FLTBCSBPPUukniVSzxKpZ4nUs0TqPI6hGEUMNaJ+XtvZyEM2xjfZGAcNZL5h
OG4YjhuG4waidx+I4wZiHDQII5lBYiQzCCF5IuQ1/Oorfk2HGx3JDBIjmcE4e7A4ezBC8kTIa/jV
V/yaDjd69mBx9hCMUoZglDIEo5QhqMUhuCOGwDcdHAWOBvNBB5wCTgX5KGWIGKUMEaOUHKSQgxRy
kEIOUshBCjnwRY8bBY4G54LzwCngVJCnkCNSyBEp5OJa5+Ja58I3GcwGh4I2OAHk1zpXXOtcca1z
xbXOFdc6V4yDhiPu4Yh7OHyTwWwweoQNTgB53MNF3MNF3MNF3MNF3MPFOChNjHjSxIgnDSOedBGa
LkLTETpEjINy/rBxUIEYBxUUjYMKxDiooGgcVFA0DioQ46ACMQ4qEOOgAjEOKhDjoALCx0HzxDho
XtE4aJ4YB80rGgfNKxoHzRPjoHliHDRPjIPmiXHQPDEO4mppi5T4OKhAjIMKxDiooGgcVCDGQTwv
yfiVLI5PFscni+OTi45PxvHF541FZ1pd9aecN1Z8hhhfBaOiOcIcaY4yHzJHmw+bY8xHzDzzUXOs
Oc4cb04wHzMfNyeaT5iTzMnmFHOqOc180oyY080Z5j/Mp8ynzZnmM+Ysc5n5umkh9nXGIRZ7JbMS
uVbMqKlSNKNGiZ3TjHm7r5snwxRv9CSWC6to3pZPvOtTi+3h7/mzEGN0b5kLzpP2Xmh1RFYzHtLW
KGUkko7G9UZ9MshowM4ch9zMRa2c5Hni1quYCv5hPoNr2zHm/WOZ3z3+kuXyXeZysRo9p1S+3zn2
kmXyX/ZrNdJ8+JxS+X/3+EuWK3CZyxXP7sg8dhdOjL0Dzyln4LKnV7Lcwctc7jjRIo1nrc0s0zqn
xMHLmFLJsoYuc1kTWJsbbXEnsNb2CbSuaFvPKXXoD0jzz94naL/aJ+hXpE/QL3ufQK9An0Avc59g
XJE+wbjsfYL5p+gTzD+8Twhf4T4h/Af2CWX/NH1C2T8ozRiLcxKfGSyzp9UJzPUY240zZm8z1cxl
T8K8rVZIO/YM2orw78FCJGqD8UL5k4vy1wH5G4j8jUVtYtU+YaWN25uRQtwmoKR9K1IpRyqz561E
kaerf+Xo6NfthbkvT6IrakukFLcDzNcZNN4wVhhvGW+LmBuR2qQ5LN5F83+x1dZ5fMfIWWtyw0mh
/TweWyLLZeVC63/SNb96dByrtVRW153JQFaH/UjhN4wSNPi/1ONOctbOXRa4FPXTSaSbSKqzPCaS
uiyvwgqtVEGkfPHzg2QhySMzyM1kNvs/kDxGRpFhZAqZFfNrPuy81fmdyhO14bcL9XgX2D8mh1FL
fo+As5FPrkaZz2jjv/QVItfDSEvSnZU3g/2vy65kU9KQ3V0PxPzKYvujtfG3mNr4PVJXSSZxWG1P
Y/8Hk1zyFBnLfBNJOvOPZsdV/31qKog8BSeAryJPfWLyh6sYWnNuLo09Ipe1WY6qMEVWYXdEI9zZ
VdgdXoP5m4uaSTxbM/9jakGmlCVMM/ybtTymnwVQ0GxoKOrjqvo9ddT7ArnudQl5b8pyX5MppiZT
VUeSAx1lQElRH9dWoZqujVHT75eH6IoU0S/xJQ3na/eXGEFXFPtk1iqW1rK1gdogbbA2RMvRhmrD
tAcJ/955aGhY6MFQbuiRUF7o0dBYrZ6Igz+BlIvaN5H+TgpXiOXpB0BuzdTj4bmU/XP9BaLn5C1p
bZE6f+vkdh1wfU+If6B/OIn3j/c/RkJmFfNmQs3F5mJYBZX8c8GCom90GhRd80uJg69uz7eGhFuP
udRY3Kxljm58Xd36lxwPt85auDUhkrB9eikxEdRsYR0T6brfGEMBrlZXEUOdmDq+1DjqFqvjS42l
fok6vtR4GpxTx/99TDw3ZdldPIKMIePxdfxM8X38IrKMrCTvkrX4Ur3wK3XxXbqUIPF7oSwbH6bi
e6HoNyO7g3qwYvCW4F3BN4KfBk/iG/hxoaWhNVprrY2WomXoCfpGyvPoMp8nciAVTAf7gFngQHAQ
uNtcQOSgbr7IWNF8ifEW+O8C3wA/NV9gPMkZ6sXPCiG20Dh+bmgpPya0hlNrzcO1NmAK36tlcL+e
AG7kpNexI/lIysPagCqsPa7LrlILfs8HjgaO82/+ze7mIFbyo+YC82XmHo+6wV7C7R912VELzIX8
r1XMfYUU2pjlb89lrYPG5yCXInxE+iqLo0YgZC4iSkA3WsN+bynRykmyj1G56gMiy7Ccixa1p3RE
+l76SfpFdste2SdrclhOlCu7mrt7uR9wp7rT3QPdg905agU1Ua2oVlIrq1XUqmp1tYZ6i1pLvVW9
Ta2n3q7eod6pNlabqd3U+9XeapraT81Us9TBao46TB2ljlbz1HHqBHWiOkmdqj6pTlf/oT6tPqNa
qq0+qz6nzlXnqf9UX1BfUheqi9TF6hJ1mbpcXaGuUler76pr1PfVteo6db26Qd2ofqJuUreoW9Ud
6gH1sHpUPa5+T7j1creU6g6qP3vOlLqDlcotdZN6K0s9p0s1KCqpLPXxfI5fb/LfLj5a9Pxygr8f
Ucor1+E+4N/bsSPlenLXmF93yxns7O/ID3INuZZch+1tzMKS5DZye7mT3FV+QM6Qs+I7xo9k+8+7
xT9ZfGOxFN/qnLvFLy2+sVTPvzUusTVleSu+JZ27xR8pvrGyXGDzji++sTIX3zqdb/O+VHxjtVR8
647t7O8HSmxpbMu4wJZ1vs17pviW4CuxmSW2xOKbKF80v4iBXf3q8k3yTeyRprZcm90/t8m3MTXU
l+sTl9xEbkIUuYXcgrjl1nJr4pHbym1JnNxB7kBKyZ3lzqS03E3uRuLl3nJv4pX7yn1JgpwtZ5Or
4jvFdyJq/Kj4UaRM/Lj4acQXH4l/hpSLnxu/hFSMXxb/Fqkd/+/4w6RB/NH4k6S3d7h3HOnvneCd
QnK9M70vkjHeBd7XyHTvW97PiOXd7t1Olnl3eneS1727vbvJcu8X3i/IG94vvV+SN71feb8iK7zf
eL8hK73fer8lb3kPeg+SVd7D3sPkbe9R71Gy2nvce5q84/0lwUPWJ/gTDLIpIZzwN7Ij4dqEKmSf
Wlr1kkNqGdVPjqqGGmbtdrSlb3vO1vGcrfs5G2uv42fFzyEkflX8+6R0/I9erC/P7pJ6jHXAJEZ+
98H6uG8Y/GXg59bSPW5P0Vgwph30ZfkWiNYu3vcy+93St5AztgV0l+YtoK8ZC29GuBX9BNYiN2Tj
0JbIfXc27sxg41Heh7HW1FfRd72vuq+Wr7bvVl8d322+ur7bfcm+LuzsilfdxHg9WB2sBdYGbwXr
gLeBdcHbwWSwCyO3fKfiuaAVe0LojL9E92Nj92FsXJwnrJyp581FY1+L3yEnjcEWJXMlJZBHpElS
RJopOVKB9KK0SFomrZTeldZKG6RN0jZpj/S1dEj6TvpJJrJHTpADsiGXlyvKVdhVrM3uj0Zyc7mV
3I7dBT3kVLmfPFAeJo+S8+TH5CnyDHkWZrktkBfLy+VV8hp5XdE8t/3yEfmEfKrYPLdKrqqum111
ima6tXd1xeyuTNdgV65rtGusa6JrmuspV75rjut510LXEtebrtWu913rMddtl2sfG8HwuW5nFEWJ
V3yKrpRTEpXKSnWlplJXaag0VVoqbZWOSnflASVDyVJylBHKGGW8MkmJKPztvuYuzVRD2FVgSvK1
8rGnOV9bXzK5wZfiSyHVfJ193Uh1332+HuRmXy9fb1LTl+bLIHV8/Xz9SX3fAF82aeAb5BtE7vQN
8T1IGvmG+4aTZr6RvodIc9/DvjHkHl+eL4/c6xvrG09a+Sb6ZpA2vpm+OaSrr8D3Nkkjsrv0VTVw
nTn/DlYCrwMrg9eDVcAbwKpgNbA6eCNYA7wJvBm8BawJ1gJrg7eCdcDbwLpgPbA+eDvYALwDbAje
CTYCG4NNwLvApmAzsDl4N9gCvAdsCbYC24LJYArYGewCdgW7gfeBPcBe4P3gA2BvMA1MB/uAGWA/
sD84AMwCs8FB4BAwBxwKDgMfBIeDI8FR4EPgw+AYMA8cC44Dx4MTwSfASeBkcAo4FZwGPglGwOng
DHAm+Aw4C7TAfNAGHfBZcDb4HDgHLADngfPBf4LPgy+AL4IvgQvAl8GF4CvgIvBVcDH4GrgEXAou
A18Hl4NvgG+CK8CV4FvgKvBtTtZWXuc/4f/Bf9L/o/8n/8/+U/7T/jP+X/xf+b/2f+Pf7//Wf8B/
0H/If9h/pCjsqP+Y/3g0zLzLbGo2M5ubd5stzHvMlua9/C9rxZ508vxPiCed8iK97f4d/p3+Xf7d
/j3+L/x7/V/69/nX+z/0b/B/5N/o/9j/if9T/yb/5qKwLf7P/FujYWZ983azgXmH2dC802xkNjab
/Gp6fFWb60QvdPEnqcKw6BNVNKzouQrzlSpKVX69fAHZvx3cAe4Ed4G7wT3gF+Be8EtwH7ge/BDc
AH4EbgQ/Bj8BPwU3gZvBLeBn4FZOsz54O9gAvANsCN4JNgIbg02uQH2xp2LwIHgIPAweAY+Cx8Dj
4Hfg95z+geAgcDA4BMwBh4LDwAfBXHA4OB6cAD7GaVYBbwCrgtXA6uCNYA3wJpDbtoqukRJ9L+Xy
d/P38Pdk+4i/G6PL34NRYSHFRlf8+btwdKWl8OdqrROnGEVVxxvgc0dS59h71jL5fEkN81cZh/CY
+fw8xsfBiSwccyo1zExl5MdgBi/j4yC3nWSQ0qTyOenydbYGBLIJCQwKDONv07R+hgSO5Lk1/gn/
CPAhhOAdAZ8zyUKmgFNZLNxCWl+NPyHKgXSU0oOviaXQC7HjydDLfDzJwmR/Np4mYQMx6nfxZ8fo
u0qP/CP8fJWzWeQeQzZchmK4DY9RyihtxBtebjmM2w0zgkbI0AzdMI2wUdYoZ1zNbYcZicb1RhXj
BqOqUc240ahh3MQth3G7YdxqGLcZxi2GcXthxt1GC+Meo6Vxr9HKSDJaG22Mtkay0c5IMdobHYyO
RqewJxwXLhUuHY4PJ4SvCqvhMmFf2B8OhINXbP5dDaL91jV/sOKP9ltXEjJPR68kq912uJL+QDdc
pVp4ozsC34j7L27hgR3tv7g9GBabShTYsTlGuR1qBWsQXh+sEasYrgF/NpTAj+a2b8SqloXfprM9
00jTIgsOW7XPtW3adm2HtlPbpe3W9pRY3/F57QXtRe0lbYH2srZQe0VbpL2qLdZe05ZoS7Vl2uva
cu0N7U1thbZSe0tbpX2h7dW+1PZpb2tfaV9r32j7YRviYIx1iOPad7AQsVp7x9xmbsc67BJpWmSV
4unAzMAzgVkBK5AfsAPPBmYHjaDJSlqOlTUxeG2wTrBu8IPg+uCG4Mbgx8FPgpuDW4Jbg9uC24M7
gqdC5UMVQomh60JVQ9VCqaGRoamsPqeLGsW6KKhXKaZm+Qop3K7FIG2E+Za5yvyPuZnwd/NurPFU
ndTGW1g3q69trG6+MLcRl7bJn83uQZe2Tbh7hPtF1DWj4dzS/dWkF8kkuWQsq/N88jxZQlaT9WQr
2UeOkTNSvKRLiVJ1qa7UVGordZcypBxpDHsymsmeiqI2xjdrmwlhV+lzpqft2m6isNo9QUqzetvB
npDZfp4SUnNrn8X4t8b4P4/xb4/x74jx74zx74rx747xfxnj3xfj/yrG/3WM/5sY//4Y/7cx/gMx
[truncated: 222,801 more chars]
